# Supplementary material for: Present and future thermal environments available to Sharp-tailed Grouse in an intact grassland
Source: PLoS One. 2018 Feb 7;13(2):e0191233. doi: 10.1371/journal.pone.0191233 (PMC5802491; doi:10.1371/journal.pone.0191233)
Supplement: S1 Data — Pasture-scale vegetation data for nest site selection analysis for 2015 and 2016 are included. (XLSX) [file pone.0191233.s004.xlsx]

## Sheet: MacroHabitat
Freq	Species	SamplingTy	Type	Site	Date	Grass	Forb	Shrub	Bare	Litter	DSV	Grass_heig	DSV_height	Litter_dep	VOR1	VOR2	VOR3	VOR4	Avg__VOR
151.755	STGR	Nest	random1	SRM	2015-06-08	4	3	0	3	5	2	48	82	10	0	0	0.25	0.75	0.25
151.755	STGR	Nest	random2	SRM	2015-06-08	5	2	0	3	5	1	36	27	9	0.75	0.75	0.5	0.25	0.56
151.755	STGR	Nest	random3	SRM	2015-06-08	5	2	0	2	6	1	40	0	13	0.25	0.5	0.75	0.75	0.56
151.755	STGR	Nest	random4	SRM	2015-06-08	5	3	0	3	4	2	44	71	1	0.25	0.75	0.5	0.5	0.5
151.755	STGR	Nest	random5	SRM	2015-06-08	3	3	0	6	2	0	63	0	1	0	0.25	0.5	0.5	0.31
152.019	STGR	Nest	nest	SRM	2015-06-08	5	3	0	4	3	2	66	56	1	0.5	0.75	1	0.25	0.63
152.019	STGR	Nest	random1	SRM	2015-06-08	4	3	0	4	4	2	39	49	8	0.25	0.5	0.5	0.75	0.5
151.755	STGR	Nest	nest	SRM	2015-06-08	5	3	3	4	3	3	59	97	13	1.5	1.5	1.75	2	1.69
152.019	STGR	Nest	random2	SRM	2015-06-08	5	3	3	4	3	3	43	51	5	1.5	0.5	0.75	1	0.94
152.019	STGR	Nest	random3	SRM	2015-06-08	4	2	0	5	3	3	42	74	8	1	0.5	0.75	1.5	0.94
152.019	STGR	Nest	random4	SRM	2015-06-08	4	3	2	4	4	2	54	48	16	1.5	0.75	1	0.5	0.94
152.019	STGR	Nest	random5	SRM	2015-06-08	4	3	3	4	2	3	48	52	5	1.25	1	0	0.5	0.69
152.133	STGR	Nest	nest	SRM	2016-06-06	3	2	4	2	4	3	25	51	12	2	1.5	0.75	1.5	1.44
152.133	STGR	Nest	random1	SRM	2016-06-06	4	4	0	0	6	3	28	66	7	1.75	2	2	1.5	1.81
152.133	STGR	Nest	random2	SRM	2016-06-06	4	2	3	2	6	3	46	49	8	0.75	1.5	1	1	1.06
152.133	STGR	Nest	random3	SRM	2016-06-06	4	1	2	3	5	3	45	36	9	1.75	2	0.5	1	1.31
152.133	STGR	Nest	random4	SRM	2016-06-06	4	3	2	2	5	2	33	49	6	0.5	0.75	0.75	1	0.75
152.133	STGR	Nest	random5	SRM	2016-06-06	4	3	3	1	6	3	20	48	10	2	1.75	1.75	2	1.88
151.793	STGR	Nest	random3	SRM	2015-06-08	4	3	4	4	3	0	61	0	12	1	1	0.75	1.75	1.13
151.793	STGR	Nest	random4	SRM	2015-06-08	5	3	0	4	3	2	70	43	12	0.5	1	0	0.5	0.5
151.793	STGR	Nest	random5	SRM	2015-06-08	5	3	0	3	5	1	85	26	9	1	0	4	1	1.5
151.763	STGR	Nest	nest	SRM	2016-06-03	4	2	0	2	3	4	30	71	6	0.75	0.75	1.75	1.5	1.19
151.763	STGR	Nest	random1	SRM	2016-06-03	4	2	3	3	5	4	31	85	14	0.75	1.5	2.25	0.5	1.25
151.763	STGR	Nest	random2	SRM	2016-06-03	4	2	2	3	5	2	44	28	6	0.5	0.75	0.75	1	0.75
151.763	STGR	Nest	random3	SRM	2016-06-03	4	2	3	3	4	2	37	24	6	0.5	0.5	0.5	0.75	0.56
151.763	STGR	Nest	random4	SRM	2016-06-03	3	2	0	5	4	1	40	66	4	1.25	0.25	0.25	0.5	0.56
151.763	STGR	Nest	random5	SRM	2016-06-03	4	2	3	2	6	2	36	52	6	0.75	1.5	1.25	1	1.13
152.883	STGR	Nest	nest	SRM	2016-06-06	3	2	3	2	5	4	36	55	7	1	1.5	2	2	1.63
152.883	STGR	Nest	random1	SRM	2016-06-06	4	2	0	3	5	3	33	61	9	2	0.75	0.75	1	1.13
152.883	STGR	Nest	random2	SRM	2016-06-06	3	4	3	3	5	2	46	18	3	0.75	1.5	1.5	1	1.19
152.883	STGR	Nest	random3	SRM	2016-06-06	4	3	0	3	5	3	39	45	4	0.5	0.5	1	1.5	0.88
152.883	STGR	Nest	random4	SRM	2016-06-06	4	3	2	2	6	3	49	60	7	0.75	1	1.5	0.75	1
152.883	STGR	Nest	random5	SRM	2016-06-06	3	3	3	2	6	3	32	48	10	1.25	2	1	1.75	1.5
151.793	STGR	Nest	nest	SRM	2015-06-08	4	4	4	3	3	2	57	50	9	1	0.75	1.5	0.5	0.94
151.793	STGR	Nest	random1	SRM	2015-06-08	4	0	3	4	4	3	55	79	18	0.75	0.5	0.75	1.75	0.94
151.402	STGR	Nest	nest	SRM	2016-06-06	3	2	3	2	5	4	36	55	7	1.75	5	2	2	2.69
151.402	STGR	Nest	random1	SRM	2016-06-06	4	2	3	2	4	3	40	54	11	1	1.5	0.5	2	1.25
151.402	STGR	Nest	random2	SRM	2016-06-06	3	3	0	2	4	3	43	29	5	0.25	0.75	0.5	1	0.63
151.402	STGR	Nest	random3	SRM	2016-06-06	3	2	0	5	3	2	30	36	3	0.25	0.75	0.75	0.75	0.63
151.402	STGR	Nest	random4	SRM	2016-06-06	3	0	0	3	5	3	33	47	6	0.5	0.75	0.75	3.25	1.31
151.402	STGR	Nest	random5	SRM	2016-06-06	3	2	0	5	3	1	39	20	6	0.5	0.75	0.5	1	0.69
151.793	STGR	Nest	random1	SRM	2015-07-09	4	2	0	3	3	1	61	43	8	1	0.75	1.25	1	1
151.793	STGR	Nest	random2	SRM	2015-07-09	4	2	3	3	2	1	84	56	11	1	0.75	1.5	1	1.06
151.793	STGR	Nest	random3	SRM	2015-07-09	4	2	3	3	2	1	83	67	6	2	0.75	1.25	1.5	1.38
151.793	STGR	Nest	random4	SRM	2015-07-09	3	3	0	3	3	2	91	54	15	0.5	0.5	0.5	1	0.63
151.793	STGR	Nest	random5	SRM	2015-07-09	4	2	0	4	2	1	88	54	7	0.5	0.25	0.75	0.25	0.44
151.524	STGR	Nest	nest	SRM	2015-06-09	3	4	6	3	4	3	84	92	8	1.75	1.75	3	2.5	2.25
151.524	STGR	Nest	random1	SRM	2015-06-09	5	3	0	4	3	1	58	39	14	1	1	0.5	1.75	1.06
151.524	STGR	Nest	random2	SRM	2015-06-09	5	3	0	3	5	1	51	38	15	1.25	1.5	1.5	2	1.56
151.524	STGR	Nest	random3	SRM	2015-06-09	4	1	0	5	3	0	68	0	1	0	0	0	0	0
151.524	STGR	Nest	random4	SRM	2015-06-09	5	3	4	3	4	3	60	104	4	0.25	0.5	0.75	1.5	0.75
151.524	STGR	Nest	random5	SRM	2015-06-09	4	3	0	5	5	0	46	0	3	0.25	0.5	0.5	0	0.31
151.793	STGR	Nest	nest	VAL	2015-07-09	3	2	4	3	3	1	86	62	14	2	1.5	1.5	1	1.5
152.223	STGR	Nest	nest	SRM	2016-07-07	3	3	3	5	5	3	58	79	3	1	1.5	1.75	1.75	1.5
151.673	STGR	Nest	random1	SRM	2015-06-09	4	2	4	4	3	1	54	51	6	7	0	1	1	2.25
151.673	STGR	Nest	random2	SRM	2015-06-09	5	0	4	2	5	2	59	65	20	1	0.5	0.75	1.5	0.94
151.673	STGR	Nest	random3	SRM	2015-06-09	5	2	0	3	4	2	65	50	9	1.5	1.5	0.75	0.75	1.13
151.673	STGR	Nest	random4	SRM	2015-06-09	4	2	0	4	5	3	53	55	6	0	0	0.5	0.25	0.19
152.223	STGR	Nest	random1	SRM	2016-07-07	5	3	3	3	4	3	42	47	3	0.5	0.5	0.5	0.75	0.56
152.223	STGR	Nest	random2	SRM	2016-07-07	6	1	2	0	7	5	36	54	4	1.25	1.5	1.5	2	1.56
152.223	STGR	Nest	random3	SRM	2016-07-07	6	3	3	2	6	2	43	73	2	0.5	0.75	1.5	2	1.19
152.223	STGR	Nest	random4	SRM	2016-07-07	3	3	2	5	3	2	29	44	2	0.25	0.25	0.25	0.25	0.25
152.223	STGR	Nest	random5	SRM	2016-07-07	2	2	0	6	3	1	41	44	1	0	0	0.25	0.25	0.13
151.524	STGR	Nest	nest	SRM	2015-06-25	5	1	1	3	2	2	60	86	9	0.5	1	0.5	1	0.75
151.524	STGR	Nest	random1	SRM	2015-06-25	4	3	0	4	3	1	95	37	11	1	0.25	1	1	0.81
151.524	STGR	Nest	random2	SRM	2015-06-25	4	1	4	3	3	1	40	19	9	0.25	0.25	0.25	1	0.44
151.524	STGR	Nest	random3	SRM	2015-06-25	4	2	3	3	4	1	64	35	9	1.5	1	0.5	1.25	1.06
151.524	STGR	Nest	random4	SRM	2015-06-25	3	1	4	3	3	1	42	28	8	0.75	0.5	1	0.5	0.69
151.524	STGR	Nest	random5	SRM	2015-06-25	4	2	3	5	2	1	51	32	3	0.5	0	0.25	1	0.44
151.613	STGR	Nest	nest	SRM	2015-06-09	5	3	0	4	4	3	59	59	6	0.5	1	1.75	2	1.31
151.613	STGR	Nest	random1	SRM	2015-06-09	6	2	5	2	5	3	51	41	8	1.5	1	1	2	1.38
151.613	STGR	Nest	random2	SRM	2015-06-09	6	2	0	3	3	2	65	43	12	0.75	0.75	1.5	1.5	1.13
151.613	STGR	Nest	random3	SRM	2015-06-09	5	0	3	3	3	2	55	36	11	0.75	0.75	0.75	0.5	0.69
151.613	STGR	Nest	random4	SRM	2015-06-09	5	0	3	4	4	3	38	52	4	0.5	1.5	0.75	1	0.94
151.613	STGR	Nest	random5	SRM	2015-06-09	4	3	3	4	4	2	68	19	5	0.5	0.25	0.75	0.75	0.56
151.673	STGR	Nest	nest	SRM	2015-06-09	6	3	0	3	3	3	75	67	19	0.5	1	1.5	1.5	1.13
151.673	STGR	Nest	random5	SRM	2015-06-09	4	4	0	5	3	3	51	62	13	0.75	0.25	1	2	1
152.122	STGR	Nest	nest	SRM	2015-06-10	4	1	2	2	2	1	42	36	3	1	1	0.75	1.5	1.06
152.962	STGR	Nest	nest	SRM	2016-06-03	4	4	3	2	4	2	60	61	9	3	5	3.5	2	3.38
152.962	STGR	Nest	random1	SRM	2016-06-03	3	4	0	5	3	0	21	0	3	0.5	0.25	0.25	0.25	0.31
152.962	STGR	Nest	random2	SRM	2016-06-03	3	2	0	4	4	4	36	52	7	0.75	0.75	1.5	0.5	0.88
152.962	STGR	Nest	random4	SRM	2016-06-03	4	3	0	2	4	2	55	60	9	0.75	0.75	0.5	0.5	0.63
152.962	STGR	Nest	random5	SRM	2016-06-03	3	2	0	5	4	2	46	36	7	0.5	1.25	1	0.75	0.88
152.603	STGR	Nest	random5	SRM	2016-06-14	4	2	4	1	6	3	55	75	13	2	2	1.75	1.75	1.88
152.603	STGR	Nest	nest	SRM	2016-06-14	5	0	3	3	2	6	68	32	8	1.75	2	2.75	1.5	2
152.603	STGR	Nest	random1	SRM	2016-06-14	3	2	3	3	5	3	49	44	2	1	1	0.5	0.75	0.81
152.603	STGR	Nest	random2	SRM	2016-06-14	4	2	0	2	6	2	55	62	7	1	0.5	1.5	1	1
152.603	STGR	Nest	random3	SRM	2016-06-14	4	3	0	3	5	3	44	69	8	1	2	0.5	1.5	1.25
152.603	STGR	Nest	random4	SRM	2016-06-14	4	3	3	3	5	2	64	24	15	0.75	0.75	1	1.25	0.94
151.793	STGR	Nest	random2	SRM	2015-06-08	4	3	3	5	4	2	84	22	5	0.5	0.75	1	1	0.81
151.613	STGR	Nest	random1	SRM	2016-06-04	4	3	0	3	5	2	33	38	5	2	0.75	2.25	1	1.5
151.613	STGR	Nest	random2	SRM	2016-06-04	4	4	0	0	6	2	33	20	8	0.5	0.5	0.75	0.75	0.63
151.613	STGR	Nest	random3	SRM	2016-06-04	5	4	0	2	5	1	40	31	7	0.75	1.25	1	0.75	0.94
151.613	STGR	Nest	random4	SRM	2016-06-04	5	3	0	2	5	1	44	16	3	1	1.5	1.75	0.75	1.25
151.613	STGR	Nest	random5	SRM	2016-06-04	3	2	3	5	3	1	49	20	4	0.75	0.75	0.5	0.75	0.69
151.613	STGR	Nest	nest	SRM	2016-06-04	4	2	0	2	2	4	43	28	5	1.5	1.25	1.75	1.75	1.56
151.613	STGR	Nest	nest	SRM	2016-06-04	4	0	0	4	4	3	41	54	7	1.25	3.25	1.5	0.75	1.69
151.613	STGR	Nest	random1	SRM	2016-06-04	3	3	1	6	3	2	26	23	2	0.25	0.25	1	0	0.38
151.613	STGR	Nest	random2	SRM	2016-06-04	4	3	0	4	4	2	37	24	4	0.5	1.25	1	0.5	0.81
151.613	STGR	Nest	random3	SRM	2016-06-04	4	3	4	2	6	3	43	27	5	0.5	1.5	1	0.5	0.88
151.613	STGR	Nest	random4	SRM	2016-06-04	3	1	3	4	5	3	26	20	4	0.25	1	0.5	0.5	0.56
151.613	STGR	Nest	random5	SRM	2016-06-04	3	3	2	4	3	3	46	32	3	0.75	1	0.25	0.5	0.63
151.533	STGR	Nest	nest	SRM	2015-06-15	6	3	2	2	3	2	110	64	5	2.25	2.75	2	2	2.25
151.533	STGR	Nest	random1	SRM	2015-06-15	3	1	0	6	2	2	50	90	6	0.25	0.25	1	0.5	0.5
151.533	STGR	Nest	random2	SRM	2015-06-15	4	1	0	3	2	1	41	43	2	0.5	0.75	1.5	0	0.69
151.533	STGR	Nest	random3	SRM	2015-06-15	3	1	2	3	3	1	46	62	4	1	1.5	0.5	3	1.5
151.533	STGR	Nest	random4	SRM	2015-06-15	4	1	2	3	2	2	72	35	6	2	2	1.25	6	2.81
151.533	STGR	Nest	random5	SRM	2015-06-15	4	3	1	3	2	3	56	73	4	1	2	1	1.5	1.38
152.974	STGR	Nest	nest	SRM	2016-06-15	4	2	0	1	4	4	43	50	7	1.75	1.25	2.5	2	1.88
152.974	STGR	Nest	random1	SRM	2016-06-15	4	0	3	4	3	3	32	57	3	0.5	0	0.75	0.5	0.44
152.974	STGR	Nest	random2	SRM	2016-06-15	4	0	4	3	3	1	46	44	4	1.5	0.75	1	1.25	1.13
152.974	STGR	Nest	random3	SRM	2016-06-15	3	0	3	5	3	3	28	24	5	3.25	0.5	0.5	0.75	1.25
152.974	STGR	Nest	random4	SRM	2016-06-15	4	1	0	4	3	3	45	43	5	0.75	0.25	0.25	0.5	0.44
152.974	STGR	Nest	random5	SRM	2016-06-15	3	2	2	4	2	2	30	42	7	0.5	0.25	0.25	0.5	0.38
151.823	STGR	Nest	nest	SRM	2016-06-15	4	1	0	4	4	3	32	45	1	0.5	1.75	1.25	0.25	0.94
151.823	STGR	Nest	random1	SRM	2016-06-15	3	1	0	4	5	1	27	40	1	0.25	0.25	0.25	0.25	0.25
151.823	STGR	Nest	random2	SRM	2016-06-15	4	0	3	2	6	2	40	34	2	0.75	0.5	0.25	0.25	0.44
151.823	STGR	Nest	random3	SRM	2016-06-15	3	0	3	3	5	2	39	46	2	0	0.5	1	0.5	0.5
151.823	STGR	Nest	random4	SRM	2016-06-15	4	1	1	4	6	3	35	51	2	0.5	0.75	0.5	0.5	0.56
151.823	STGR	Nest	random5	SRM	2016-06-15	4	0	0	3	6	1	55	38	1	0.75	0.75	0.5	0.25	0.56
151.583	STGR	Nest	nest	SRM	2016-07-04	5	2	0	3	4	2	56	71	2	1.25	2	2	0.25	1.38
151.583	STGR	Nest	random1	SRM	2016-07-04	3	1	2	2	5	1	45	79	2	0.75	0.75	0.5	1	0.75
151.583	STGR	Nest	random2	SRM	2016-07-04	3	2	0	2	6	1	45	54	1	0.75	0.5	0.5	0.75	0.63
151.583	STGR	Nest	random3	SRM	2016-07-04	3	2	3	1	6	1	43	52	1	1.25	1.25	0.75	1.75	1.25
151.583	STGR	Nest	random4	SRM	2016-07-04	3	1	3	1	6	1	39	67	1	0.5	0.5	0.25	0.75	0.5
151.583	STGR	Nest	random5	SRM	2016-07-04	4	1	0	3	5	1	49	59	1	0.25	1.25	1	1	0.88
152.583	STGR	Nest	nest	SRM	2016-06-23	4	3	0	2	3	4	37	35	6	2	2.5	1.75	2	2.06
152.583	STGR	Nest	random1	SRM	2016-06-23	4	3	0	0	4	2	44	25	4	1	0.75	0.5	0.75	0.75
152.583	STGR	Nest	random2	SRM	2016-06-23	2	3	0	0	5	3	83	60	10	1.75	2	2	0.5	1.56
152.583	STGR	Nest	random3	SRM	2016-06-23	4	3	0	0	3	0	51	0	4	2	1.75	1	2.5	1.81
152.583	STGR	Nest	random4	SRM	2016-06-23	4	1	0	2	2	3	100	14	10	1	2.75	2.75	0.75	1.81
152.583	STGR	Nest	random5	SRM	2016-06-23	3	3	0	3	2	3	76	37	4	1.75	1.5	2	1	1.56
152.642	STGR	Nest	nest	SRM	2016-06-23	3	1	4	2	3	3	22	14	1	0.5	1.75	2.75	0.75	1.44
152.642	STGR	Nest	random1	SRM	2016-06-23	4	2	0	4	1	2	47	63	5	1.75	0.75	2.25	0.75	1.38
152.642	STGR	Nest	random2	SRM	2016-06-23	3	1	3	2	3	1	50	32	5	0.75	2	2	0.75	1.38
152.642	STGR	Nest	random3	SRM	2016-06-23	4	2	1	3	3	1	49	33	2	1	0.75	0.25	0.5	0.63
152.642	STGR	Nest	random4	SRM	2016-06-23	5	2	0	1	2	2	71	59	7	1.25	1.75	2	2	1.75
152.642	STGR	Nest	random5	SRM	2016-06-23	2	3	0	5	2	1	45	15	2	1.75	1.75	0.5	0.25	1.06
152.081	STGR	Nest	nest	SRM	2016-06-22	4	2	0	2	3	4	35	64	9	2.5	3.75	2.25	3.5	3
152.081	STGR	Nest	random1	SRM	2016-06-22	1	3	0	6	2	1	19	19	1	4	0	0.25	0.25	1.13
152.081	STGR	Nest	random2	SRM	2016-06-22	6	2	0	1	2	2	43	60	9	2	1.5	1.75	1	1.56
152.081	STGR	Nest	random3	SRM	2016-06-22	3	3	1	4	4	2	36	35	3	3	4	2	2	2.75
152.081	STGR	Nest	random4	SRM	2016-06-22	3	1	3	3	2	3	63	23	3	2	0.75	1.75	1.75	1.56
152.081	STGR	Nest	random5	SRM	2016-06-22	3	1	2	3	2	5	26	59	6	0.75	1.5	1.75	1.75	1.44
152.002	STGR	Nest	random1	SRM	2016-06-07	3	1	2	0	5	1	59	47	1	1.25	1.5	1.25	1	1.25
152.002	STGR	Nest	random2	SRM	2016-06-07	3	1	2	3	5	1	36	82	1	1	1	1	1	1
152.002	STGR	Nest	random3	SRM	2016-06-07	3	1	0	2	6	1	52	51	2	1	2	1	1.75	1.44
152.002	STGR	Nest	random4	SRM	2016-06-07	3	1	2	0	6	1	63	25	3	3	2	1.75	1	1.94
152.002	STGR	Nest	random5	SRM	2016-06-07	3	1	2	2	6	1	63	40	5	1.75	1	2	2	1.69
152.002	STGR	Nest	nest	SRM	2016-06-07	2	1	3	2	5	3	25	74	3	2	1.75	2	2	1.94
151.972	STGR	Nest	nest	SRM	2016-06-01	3	1	4	3	3	3	33	58	4	2.75	2.25	2.75	4.25	3
151.972	STGR	Nest	random1	SRM	2016-06-01	3	2	0	2	5	2	33	57	2	1	2	2.25	1.5	1.69
151.972	STGR	Nest	random2	SRM	2016-06-01	3	0	2	3	3	4	31	57	1	0.75	1.25	0.25	1	0.81
151.972	STGR	Nest	random3	SRM	2016-06-01	2	0	3	4	4	2	21	59	1	0.5	0.75	0.5	1	0.69
151.972	STGR	Nest	random4	SRM	2016-06-01	2	2	0	3	4	2	30	57	2	1	0.75	0.75	0.25	0.69
151.972	STGR	Nest	random5	SRM	2016-06-01	3	1	0	1	4	1	32	39	3	0.5	0.25	0.75	1	0.63
151.723	STGR	Nest	nest	SRM	2016-06-07	2	1	5	2	3	1	35	51	2	3.5	4	3.5	3.75	3.69
151.723	STGR	Nest	random2	SRM	2016-06-07	3	1	3	3	4	4	27	57	1	1	1.75	1.75	0.75	1.31
151.723	STGR	Nest	random3	SRM	2016-06-07	3	1	2	2	4	3	50	61	1	1	1.5	1.5	0.75	1.19
151.723	STGR	Nest	random4	SRM	2016-06-07	2	0	3	2	4	3	38	51	1	1.25	0.75	2	0.75	1.19
151.723	STGR	Nest	random5	SRM	2016-06-07	3	1	3	1	4	2	54	28	1	1	0.75	0.75	0.5	0.75
151.723	STGR	Nest	random1	SRM	2016-06-07	4	1	0	3	3	1	48	29	1	0.5	0.5	0.5	0.5	0.5
151.512	STGR	Nest	random2	VAL	2015-06-16	3	4	1	2	3	2	56	39	9	1	1	1.25	1.5	1.19
151.512	STGR	Nest	random3	VAL	2015-06-16	3	3	2	2	3	3	48	69	18	1.25	1.25	1	0.75	1.06
151.512	STGR	Nest	random4	VAL	2015-06-16	5	3	1	1	2	2	57	74	10	2	3	3	1.75	2.44
151.512	STGR	Nest	random5	VAL	2015-06-16	2	3	1	4	3	2	41	49	8	0.25	0.25	0.25	1.5	0.56
151.512	STGR	Nest	nest	VAL	2015-06-16	4	3	0	2	2	2	63	68	12	0.5	1	1	1.5	1
151.512	STGR	Nest	random1	VAL	2015-06-16	4	3	1	4	1	1	66	60	4	1.5	1	1.25	1.75	1.38
151.663	STGR	Nest	nest	VAL	2015-06-08	4	2	0	3	3	3	47	69	20	1.5	0.25	1.5	2	1.31
151.663	STGR	Nest	random1	VAL	2015-06-08	5	2	0	3	2	1	75	61	5	2	2	2.5	1.25	1.94
151.663	STGR	Nest	random2	VAL	2015-06-08	3	2	0	5	1	1	46	18	10	1	1	0	0.75	0.69
151.663	STGR	Nest	random3	VAL	2015-06-08	5	2	0	3	3	2	50	50	8	2	1	1	0.75	1.19
151.663	STGR	Nest	random4	VAL	2015-06-08	5	2	0	3	3	2	60	51	8	1	1	1.5	0.75	1.06
151.663	STGR	Nest	random5	VAL	2015-06-08	5	2	0	3	3	3	40	43	14	5	0.75	0.75	0.75	1.81
151.903	STGR	Nest	nest	VAL	2016-06-01	5	3	0	3	2	3	42	25	7	1.25	2	1.75	2.5	1.88
151.903	STGR	Nest	random1	VAL	2016-06-01	7	1	0	2	1	3	29	33	2	1	1	0.75	1.5	1.06
151.903	STGR	Nest	random2	VAL	2016-06-01	4	1	0	3	2	4	42	90	3	1.75	0.75	0.75	0.75	1
151.903	STGR	Nest	random4	VAL	2016-06-01	5	1	0	4	3	3	44	31	1	1	0.75	0.75	0.5	0.75
151.903	STGR	Nest	random5	VAL	2016-06-01	4	1	0	3	3	2	46	57	5	2.25	1.5	2.75	0.75	1.81
151.962	STGR	Nest	nest	VAL	2016-06-15	4	2	2	2	3	4	28	47	10	0.5	2.5	0.75	2.5	1.56
151.962	STGR	Nest	random1	VAL	2016-06-15	3	3	0	5	3	2	38	24	2	0.25	0.5	0.5	0.75	0.5
151.962	STGR	Nest	random2	VAL	2016-06-15	4	1	0	5	2	2	47	19	5	1	0.5	1.25	0.75	0.88
151.962	STGR	Nest	random3	VAL	2016-06-15	3	2	0	4	3	3	29	29	7	0.5	0.75	0.75	0.5	0.63
151.962	STGR	Nest	random4	VAL	2016-06-15	4	2	0	0	4	4	52	60	4	0.75	0.75	1.75	1.75	1.25
151.962	STGR	Nest	random5	VAL	2016-06-15	3	3	0	4	4	1	26	39	5	0.25	0.25	0.75	0.5	0.44
151.683	STGR	Nest	nest	VAL	2015-05-09	6	1	0	2	3	3	64	85	22	1.75	2	3	2.5	2.31
151.683	STGR	Nest	random1	VAL	2015-05-09	4	2	0	1	4	3	59	66	14	1	1	1.5	0.75	1.06
151.683	STGR	Nest	random3	VAL	2015-05-09	5	1	0	2	3	3	70	69	12	2	2	1.75	1.25	1.75
151.683	STGR	Nest	random4	VAL	2015-05-09	3	3	1	4	2	2	31	56	9	0.5	0.25	0.25	0.5	0.38
151.683	STGR	Nest	random5	VAL	2015-05-09	4	2	1	3	2	3	61	64	16	0.75	0.75	1	0.25	0.69
151.683	STGR	Nest	random2	VAL	2015-05-09	5	2	0	1	3	3	66	58	22	1.25	1.5	1	1	1.19
151.544	STGR	Nest	nest	VAL	2015-05-08	6	3	0	2	2	3	49	86	15	1.25	1.25	1.5	1.75	1.44
151.544	STGR	Nest	random1	VAL	2015-05-08	4	2	3	2	3	2	53	72	12	1	1	1.5	2	1.38
151.544	STGR	Nest	random2	VAL	2015-05-08	4	3	2	3	2	3	43	70	13	0.75	0.75	1.75	1.75	1.25
151.544	STGR	Nest	random3	VAL	2015-05-08	4	2	0	5	1	1	33	10	6	0.25	0.25	0.25	0.25	0.25
151.544	STGR	Nest	random4	VAL	2015-05-08	5	2	0	4	2	2	33	66	16	1	1	0.5	0.75	0.81
151.544	STGR	Nest	random5	VAL	2015-05-08	6	1	0	1	1	1	49	8	30	1.75	1.5	1	1.75	1.5
152.101	STGR	Nest	nest	VAL	2015-05-11	3	2	2	1	4	5	59	80	30	2	2	1.5	2	1.88
152.101	STGR	Nest	random1	VAL	2015-05-11	4	3	1	1	3	2	43	21	10	0.75	0.75	1	0.5	0.75
152.101	STGR	Nest	random2	VAL	2015-05-11	5	2	0	3	2	2	63	59	14	0.75	0.75	0.5	1	0.75
152.101	STGR	Nest	random3	VAL	2015-05-11	2	2	1	6	1	1	28	25	2	0	0	0	0	0
152.101	STGR	Nest	random4	VAL	2015-05-11	4	3	0	3	2	2	50	46	12	0.25	0.25	0.25	0.5	0.31
152.101	STGR	Nest	random5	VAL	2015-05-11	4	3	0	3	2	3	75	52	9	0.5	0.5	0.75	0.25	0.5
152.073	STGR	Nest	random3	VAL	2015-06-15	3	2	0	4	2	2	38	50	3	0.75	1.25	1	1.5	1.13
152.073	STGR	Nest	random4	VAL	2015-06-15	4	2	0	3	3	2	24	32	4	0.5	0.5	1	0.75	0.69
152.073	STGR	Nest	random5	VAL	2015-06-15	4	2	0	3	3	2	35	66	8	0.5	0.5	0.5	0.75	0.56
152.073	STGR	Nest	nest	VAL	2015-06-15	5	2	0	3	2	2	43	77	5	1	1	1	1.5	1.13
152.073	STGR	Nest	random1	VAL	2015-06-15	3	2	0	3	2	2	36	49	9	0.5	1.5	0.75	0.75	0.88
152.073	STGR	Nest	random2	VAL	2015-06-15	4	3	0	2	3	2	46	45	10	1	1	0.75	0.75	0.88
152.101	STGR	Nest	random4	VAL	2016-06-16	3	1	2	2	6	2	40	71	1	0.25	0.25	0.5	0.75	0.44
152.101	STGR	Nest	random5	VAL	2016-06-16	3	3	1	0	6	1	51	65	7	2	2	4	2	2.5
152.101	STGR	Nest	nest	VAL	2016-06-16	3	1	2	3	3	4	31	71	1	0.75	1	1.5	1	1.06
152.101	STGR	Nest	random1	VAL	2016-06-16	6	1	0	0	3	2	43	68	2	1.75	2.5	2	2	2.06
152.101	STGR	Nest	random2	VAL	2016-06-16	3	1	2	2	5	4	48	90	4	2.5	2.25	2.5	2	2.31
152.101	STGR	Nest	random3	VAL	2016-06-16	2	2	2	2	6	3	37	64	7	2.25	1.75	1.75	2	1.94
152.101	STGR	Nest	random3	VAL	2015-07-11	5	3	0	3	3	2	95	59	13	0.75	2.5	3	3.5	2.44
152.101	STGR	Nest	random4	VAL	2015-07-11	5	3	0	2	3	2	76	78	12	3.5	2.75	3	4	3.31
152.101	STGR	Nest	random5	VAL	2015-07-11	4	2	3	4	2	1	56	65	11	0	1	0.75	0.75	0.63
152.101	STGR	Nest	random3	VAL	2015-07-11	5	3	0	3	3	2	95	59	13	0.75	2.5	3	3.5	2.44
152.101	STGR	Nest	random4	VAL	2015-07-11	5	3	0	2	3	2	76	78	12	3.5	2.75	3	4	3.31
152.101	STGR	Nest	random5	VAL	2015-07-11	4	2	3	4	2	1	56	65	11	0	1	0.75	0.75	0.63
152.101	STGR	Nest	nest	VAL	2015-07-11	4	2	3	4	3	3	86	91	9	1.5	0.5	1.75	1.5	1.31
152.101	STGR	Nest	random1	VAL	2015-07-11	4	2	2	4	3	2	95	55	15	2	0.75	1.25	1.5	1.38
152.101	STGR	Nest	random2	VAL	2015-07-11	5	2	2	3	3	2	78	93	14	1	1.75	1.25	1.5	1.38
152.101	STGR	Nest	nest	VAL	2015-07-11	4	2	3	4	3	3	86	91	9	1.5	0.5	1.75	1.5	1.31
152.101	STGR	Nest	random1	VAL	2015-07-11	4	2	2	4	3	2	95	55	15	2	0.75	1.25	1.5	1.38
152.101	STGR	Nest	random2	VAL	2015-07-11	5	2	2	3	3	2	78	93	14	1	1.75	1.25	1.5	1.38
152.122	STGR	Nest	random1	SRM	2015-06-10	3	0	1	4	2	1	31	46	4	0.25	0.5	0.5	0.75	0.5
152.122	STGR	Nest	random2	SRM	2015-06-10	5	1	2	2	1	2	60	48	4	1	1	1.25	1.25	1.13
152.122	STGR	Nest	random3	SRM	2015-06-10	4	1	1	4	1	2	26	39	2	1	0.5	0.5	0.5	0.63
152.122	STGR	Nest	random4	SRM	2015-06-10	3	1	0	4	1	1	57	49	1	0.25	0.25	0.5	0.75	0.44
152.122	STGR	Nest	random5	SRM	2015-06-10	4	1	0	5	1	1	43	20	5	0.75	0.5	0	0	0.31
151.903	STGR	Nest	random3	VAL	2016-06-01	4	2	0	5	2	1	32	80	2	0.5	0.75	2	2.25	1.38
152.962	STGR	Nest	random3	SRM	2016-06-03	4	2	0	5	3	0	41	0	5	0.25	0.25	0.5	0.75	0.44

## Sheet: MicroHabitat
Frequency	iButton location	iButton	Pgrass	Pforbs	Pshrub	Pdsv	Pbare	Plitter	littercm	grasscm	dsvcm	Fate	Species	Deployed	Pickedup	Observer	Temp	VOR
151.972	nest	258a39	15	1	40	10	15	25	4	33	58	Fail	STGR	42522.6	42527.4	CF	36.0726	3
151.972	random1	259ae1	5	1	25	15	25	25	3	32	47	Fail	STGR	42522.6	42527.4	CF	43.5707
151.972	random2	2598FD	10	1	35	10	15	30	1	30	34	Fail	STGR	42522.6	42527.4	CF	39.1655
151.972	random3	258EA6	10	1	15	30	10	35	2	34	47	Fail	STGR	42522.6	42527.4	CF	41.9213
151.723	nest	25954c	3	1	70	1	2	23	2	35	51	Hatch	STGR	42528.7	42534.4	CF	38.3679	3.6875
151.723	random1	259ae1	20	1	10	10	5	54	1	41	64	Hatch	STGR	42528.7	42534.4	CF	38.6898
151.723	random2	2598fd	5	1	10	5	5	74	1	51	52	Hatch	STGR	42528.7	42534.4	CF	36.904
151.723	random3	258f48	5	1	50	5	5	34	2	38	53	Hatch	STGR	42528.7	42534.4	CF	36.6778
152.081	nest	2588b1	30	5	0	50	2	13	9	35	64	Hatch	STGR	42543.8	42548.6	JS	34.7138	3
152.081	random1	258ea6	5	20	0	10	30	35	3	28	52	Hatch	STGR	42543.8	42548.6	JS	47.8119
152.081	random2	2598a5	50	15	0	3	10	22	10	45	39	Hatch	STGR	42543.8	42548.6	JS	47.0247
152.081	random3	258_e_87	50	10	0	20	5	15	4	36	56	Hatch	STGR	42543.8	42548.6	JS	50.0577
152.583	nest	25998b	30	15	0	30	3	22	6	37	35	Fail	STGR	42543.8	42548.5	JS	40.9908	2.0625
152.583	random1	258944	10	10	0	10	0	70	4	46	49	Fail	STGR	42543.8	42548.5	JS	50.5837
152.583	random2	258966	20	25	0	10	0	45	5	55	39	Fail	STGR	42543.8	42548.5	JS	47.4865
152.583	random3	25886e	45	15	0	5	10	25	5	40	30	Fail	STGR	42543.8	42548.5	JS	45.9185
152.642	nest	290dc	25	1	40	15	4	15	1	22	14	Fail	STGR	42548.5	42552.5	JS	45.0624	1.4375
152.642	random1	258a39	25	7	0	8	25	35	4	39	14	Fail	STGR	42548.5	42552.5	JS	39.5646
152.642	random2	2599f5	55	1	0	30	7	7	7	53	30	Fail	STGR	42548.5	42552.5	JS	40.7981
152.642	random3	259abe	40	0	0	5	45	10	5	72	10	Fail	STGR	42548.5	42552.5	JS	38.4187
152.043	nest	258966	35	5	40	5	2	13	7	28	80	Fail	STGR	42549.8	42552.6	JS	34.7608	1.5
152.043	random1	259a22	65	1	0	15	5	14	7	61	23	Fail	STGR	42549.8	42552.6	JS	38.3695
152.043	random2	2598f8	20	7	0	5	38	30	6	35	10	Fail	STGR	42549.8	42552.6	JS	36.2305
152.043	random3	25894c	45	1	0	10	20	24	1	36	34	Fail	STGR	42549.8	42552.6	JS	37.441
152.442	nest	258a76	75	2	0	5	5	13	5	48	52	Hatch	STGR	42549.8	42552.6	JS	31.6228	1.5625
152.442	random1	258_e_87	50	1	0	20	19	10	4	51	80	Hatch	STGR	42549.8	42552.6	JS	39.5362
152.442	random2	259165	45	30	0	5	10	10	2	46	20	Hatch	STGR	42549.8	42552.6	JS	35.0829
152.442	random3	258f2c	50	2	0	3	20	25	6	56	56	Hatch	STGR	42549.8	42552.6	JS	36.5243
152.133	nest	2590dc	25	10	50	25	10	50	12	25	51	Fail	STGR	42527.6	42529.6	WH	39.6661	1.4375
152.133	random1	258fc0	25	10	25	25	25	50	6	23	55	Fail	STGR	42527.6	42529.6	WH	44.7566
152.133	random2	259b45	25	10	50	10	50	25	3	39	36	Fail	STGR	42527.6	42529.6	WH	41.6695
152.133	random3	258f2c	25	10	0	75	10	75	13	36	56	Fail	STGR	42527.6	42529.6	WH	50.2646
152.603	nest	259b43	75	0	25	25	10	95	8	68	32	Fail	STGR	42535.5	42539.5	WH	33.2863	2
152.603	random1	259b45	50	0	25	25	10	95	10	17	57	Fail	STGR	42535.5	42539.5	WH	32.4047
152.603	random2	259a09	50	25	0	25	10	95	14	70	33	Fail	STGR	42535.5	42539.5	WH	35.7055
152.603	random3	2598_e_1	25	0	50	10	25	75	9	54	61	Fail	STGR	42535.5	42539.5	WH	37.0064
152.223	nest	25998a	25	25	25	25	75	75	3	58	79	Hatch	STGR	42556.5	42558.5	Titus	32.9605	1.5
152.223	random1	258e4d	50	25	10	25	50	75	3	54	65	Hatch	STGR	42556.5	42558.5	Titus	40.3848
152.223	random2	259aba	95	10	25	25	10	95	2	51	62	Hatch	STGR	42556.5	42558.5	Titus	35.2852
152.223	random3	258f48	50	25	25	10	25	50	2.5	26	40	Hatch	STGR	42556.5	42558.5	Titus	35.004
151.763	nest	259111	50	10	0	10	25	50	6	30	71	Hatch	STGR	42522.5	42524.4	WH	40.7264	1.1875
151.763	random1	259092	25	10	0	10	50	50	6	44	82	Hatch	STGR	42522.5	42524.4	WH	43.9927
151.763	random2	259a85	50	25	0	25	25	95	9	31	37	Hatch	STGR	42522.5	42524.4	WH	38.1944
151.763	random3	259884	50	25	0	25	50	25	5	40	80	Hatch	STGR	42522.5	42524.4	WH	38.214
152.962	nest	259a22	50	50	25	10	10	50	9	60	61	Hatch	STGR	42524.5	42527.5	WH	31.2747	3.375
152.962	random1	259114	25	10	25	5	75	25	4	46	10	Hatch	STGR	42524.5	42527.5	WH	39.8784
152.962	random2	2598a9	25	25	10	5	50	50	7	49	16	Hatch	STGR	42524.5	42527.5	WH	39.192
152.962	random3	25879d	25	10	25	10	50	25	5	55	33	Hatch	STGR	42524.5	42527.5	WH	33.4039
151.613	nest	258a16	50	10	0	10	10	50	5	43	28	Fail	STGR	42525.4	42527.5	WH	33.6601	1.5625
151.613	random1	2598a5	75	25	0	10	25	50	8	35	42	Fail	STGR	42525.4	42527.5	WH	42.722
151.613	random2	258a76	25	5	5	10	50	50	5	42	30	Fail	STGR	42525.4	42527.5	WH	41.2159
151.613	random3	2598d7	50	25	0	25	25	50	6	36	54	Fail	STGR	42525.4	42527.5	WH	34.1638
151.613_2ndfailednest	nest	2598f8	50	0	0	50	50	25	7	41	54	Fail	STGR	42525.5	42527.5	WH	33.3277	1.6875
151.613_2ndfailednest	random1	259abe	50	0	0	10	50	25	2	25	18	Fail	STGR	42525.5	42527.5	WH	34.9121
151.613_2ndfailednest	random2	258f48	50	5	25	25	95	25	9	38	40	Fail	STGR	42525.5	42527.5	WH	37.0746
151.613_2ndfailednest	random3	25886e	25	10	0	25	75	25	6	24	67	Fail	STGR	42525.5	42527.5	WH	40.2805
152.402	nest	259111	25	25	25	25	0	95	25	62	75	Fail	STGR	42527.5	42529.6	WH	36.7308	2.6875
152.402	random1	2599ea	50	10	0	10	25	50	10	40	31	Fail	STGR	42527.5	42529.6	WH	44.9667
152.402	random2	25894C	25	25	0	10	25	75	7	49	27	Fail	STGR	42527.5	42529.6	WH	41.2343
152.402	random3	259016	50	10	0	25	25	75	11	52	71	Fail	STGR	42527.5	42529.6	WH	44.2169
152.883	nest	259a00	25	10	25	50	10	75	7	36	55	Fail	STGR	42527.6	42529.5	WH	35.2198	2.0625
152.883	random1	258fbf	25	25	10	25	75	50	9	40	59	Fail	STGR	42527.6	42529.5	WH	38.6064
152.883	random2	2587_e_5	25	25	0	25	75	50	10	46	58	Fail	STGR	42527.6	42529.5	WH	41.1497
152.883	random3	259092	50	25	25	10	25	75	5	36	40	Fail	STGR	42527.6	42529.5	WH	43.408
151.903	nest	2599d9	50	2	10	25	1	12	3	33	19	Fail	STGR	42524.8	42527.4	JS	28.6094	1.88
151.903	random1	258_e_76	25	5	0	45	1	24	6	45	62	Fail	STGR	42524.8	42527.4	JS	36.9972
151.903	random2	259121	55	5	0	5	0	35	4	35	31	Fail	STGR	42524.8	42527.4	JS	40.553
151.903	random3	259088	15	20	0	2	35	28	2	21	38	Fail	STGR	42524.8	42527.4	JS	43.6621
151.962	nest	25886e	50	5	2	30	3	10	10	28	47	Hatch	STGR	42536.4	42538.5	JS	43.7872	3.375
151.962	random1	2598fd	15	25	0	1	54	5	9	36	37	Hatch	STGR	42536.4	42538.5	JS	43.8757
151.962	random2	259ae1	60	10	0	5	5	20	13	39	52	Hatch	STGR	42536.4	42538.5	JS	40.1235
151.962	random3	259a68	20	10	0	10	25	35	10	53	62	Hatch	STGR	42536.4	42538.5	JS	45.8664
151.823	nest	259111	25	1	0	10	30	34	1	32	45	Hatch	STGR	42536.7	42539.5	JS	38.5693	0.9375
151.823	random1	258f48	20	5	0	2	15	58	1	25	55	Hatch	STGR	42536.7	42539.5	JS	41.0655
151.823	random2	2599d9	45	1	0	3	30	21	1	26	58	Hatch	STGR	42536.7	42539.5	JS	40.6104
151.823	random3	2599ea	40	0	0	1	50	9	1	35	65	Hatch	STGR	42536.7	42539.5	JS	49.0654
152.974	nest	259a6c	40	2	0	28	1	30	7	43	50	Fail	STGR	42536.7	42539.5	JS	42.9244	1.875
152.974	random1	25894c	25	1	0	1	58	15	1	30	33	Fail	STGR	42536.7	42539.5	JS	44.3225
152.974	random2	259016	90	0	0	5	2	3	10	44	65	Fail	STGR	42536.7	42539.5	JS	39.8112
152.974	random3	258e4d	75	0	0	5	15	5	6	56	61	Fail	STGR	42536.7	42539.5	JS	41.446
151.002	nest	258944	5	1	10	10	5	70	3	25	74	Fail	STGR	42528.8	42534.7	CF	39.0235	1.9375
151.002	random1	2598a5	5	5	5	1	15	70	1	60	78	Fail	STGR	42528.8	42534.7	CF	47.4832
151.002	random2	2598f8	5	0	5	5	10	75	1	34	59	Fail	STGR	42528.8	42534.7	CF	40.5589
151.002	random3	259a22	5	1	10	20	10	54	1	35	46	Fail	STGR	42528.8	42534.7	CF	35.0301
152.101	nest	2599f5	25	1	5	35	10	24	1	31	71	Hatch	STGR	42537.5	42541.5	CF	36.0316	1.0625
152.101	random1	259088	25	0	15	1	5	54	2	39	61	Hatch	STGR	42537.5	42541.5	CF	34.4966
152.101	random2	25879d	20	1	20	5	15	39	1	45	69	Hatch	STGR	42537.5	42541.5	CF	31.9982
152.101	random3	258a39	30	1	10	1	3	55	2	43	75	Hatch	STGR	42537.5	42541.5	CF	37.9801
151.583	nest	259b45	55	2	0	2	6	45	2	56	71	Fail	STGR	42555.5	42557.7	CF	38.4251	1.375
151.583	random1	259a6c	35	3	0	1	1	60	3	52	82	Fail	STGR	42555.5	42557.7	CF	39.2109
151.583	random2	2599ea	65	2	0	1	2	30	2	46	69	Fail	STGR	42555.5	42557.7	CF	36.7846
151.583	random3	259589	35	2	0	1	10	52	1	45	42	Fail	STGR	42555.5	42557.7	CF	45.1778

## Sheet: MicroTemp
Frequency	iButton	iButtonR	DateTime	Unit	Temp
151.002	258944		2016-06-07 19:17:00	C	25.188
151.002	258944		2016-06-07 19:27:00	C	24.688
151.002	258944		2016-06-07 19:37:00	C	24.188
151.002	258944		2016-06-07 19:47:00	C	24.188
151.002	258944		2016-06-07 19:57:00	C	23.687
151.002	258944		2016-06-07 20:07:00	C	23.187
151.002	258944		2016-06-07 20:17:00	C	23.187
151.002	258944		2016-06-07 20:27:00	C	22.687
151.002	258944		2016-06-07 20:37:00	C	22.687
151.002	258944		2016-06-07 20:47:00	C	22.186
151.002	258944		2016-06-07 20:57:00	C	22.186
151.002	258944		2016-06-07 21:07:00	C	21.686
151.002	258944		2016-06-07 21:17:00	C	21.686
151.002	258944		2016-06-07 21:27:00	C	21.185
151.002	258944		2016-06-07 21:37:00	C	20.685
151.002	258944		2016-06-07 21:47:00	C	20.685
151.002	258944		2016-06-07 21:57:00	C	20.184
151.002	258944		2016-06-07 22:07:00	C	20.184
151.002	258944		2016-06-07 22:17:00	C	20.184
151.002	258944		2016-06-07 22:27:00	C	19.683
151.002	258944		2016-06-07 22:37:00	C	19.683
151.002	258944		2016-06-07 22:47:00	C	19.683
151.002	258944		2016-06-07 22:57:00	C	19.683
151.002	258944		2016-06-07 23:07:00	C	19.683
151.002	258944		2016-06-07 23:17:00	C	19.683
151.002	258944		2016-06-07 23:27:00	C	19.182
151.002	258944		2016-06-07 23:37:00	C	19.182
151.002	258944		2016-06-07 23:47:00	C	19.182
151.002	258944		2016-06-07 23:57:00	C	19.182
151.002	258944		2016-06-08 00:07:00	C	18.681
151.002	258944		2016-06-08 00:17:00	C	18.681
151.002	258944		2016-06-08 00:27:00	C	18.681
151.002	258944		2016-06-08 00:37:00	C	18.681
151.002	258944		2016-06-08 00:47:00	C	18.681
151.002	258944		2016-06-08 00:57:00	C	18.681
151.002	258944		2016-06-08 01:07:00	C	18.18
151.002	258944		2016-06-08 01:17:00	C	18.18
151.002	258944		2016-06-08 01:27:00	C	18.18
151.002	258944		2016-06-08 01:37:00	C	17.679
151.002	258944		2016-06-08 01:47:00	C	17.679
151.002	258944		2016-06-08 01:57:00	C	17.679
151.002	258944		2016-06-08 02:07:00	C	17.679
151.002	258944		2016-06-08 02:17:00	C	17.679
151.002	258944		2016-06-08 02:27:00	C	17.679
151.002	258944		2016-06-08 02:37:00	C	17.679
151.002	258944		2016-06-08 02:47:00	C	17.679
151.002	258944		2016-06-08 02:57:00	C	17.679
151.002	258944		2016-06-08 03:07:00	C	17.679
151.002	258944		2016-06-08 03:17:00	C	17.679
151.002	258944		2016-06-08 03:27:00	C	17.679
151.002	258944		2016-06-08 03:37:00	C	17.679
151.002	258944		2016-06-08 03:47:00	C	17.679
151.002	258944		2016-06-08 03:57:00	C	17.679
151.002	258944		2016-06-08 04:07:00	C	17.178
151.002	258944		2016-06-08 04:17:00	C	17.178
151.002	258944		2016-06-08 04:27:00	C	17.178
151.002	258944		2016-06-08 04:37:00	C	17.178
151.002	258944		2016-06-08 04:47:00	C	17.178
151.002	258944		2016-06-08 04:57:00	C	16.677
151.002	258944		2016-06-08 05:07:00	C	16.677
151.002	258944		2016-06-08 05:17:00	C	16.677
151.002	258944		2016-06-08 05:27:00	C	16.677
151.002	258944		2016-06-08 05:37:00	C	16.176
151.002	258944		2016-06-08 05:47:00	C	16.176
151.002	258944		2016-06-08 05:57:00	C	16.176
151.002	258944		2016-06-08 06:07:00	C	16.176
151.002	258944		2016-06-08 06:17:00	C	15.674
151.002	258944		2016-06-08 06:27:00	C	16.176
151.002	258944		2016-06-08 06:37:00	C	16.176
151.002	258944		2016-06-08 06:47:00	C	16.677
151.002	258944		2016-06-08 06:57:00	C	17.178
151.002	258944		2016-06-08 07:07:00	C	19.182
151.002	258944		2016-06-08 07:17:00	C	20.184
151.002	258944		2016-06-08 07:27:00	C	21.185
151.002	258944		2016-06-08 07:37:00	C	22.186
151.002	258944		2016-06-08 07:47:00	C	22.687
151.002	258944		2016-06-08 07:57:00	C	23.687
151.002	258944		2016-06-08 08:07:00	C	24.688
151.002	258944		2016-06-08 08:17:00	C	25.688
151.002	258944		2016-06-08 08:27:00	C	26.688
151.002	258944		2016-06-08 08:37:00	C	27.687
151.002	258944		2016-06-08 08:47:00	C	28.187
151.002	258944		2016-06-08 08:57:00	C	29.186
151.002	258944		2016-06-08 09:07:00	C	30.185
151.002	258944		2016-06-08 09:17:00	C	31.682
151.002	258944		2016-06-08 09:27:00	C	33.179
151.002	258944		2016-06-08 09:37:00	C	35.673
151.002	258944		2016-06-08 09:47:00	C	38.165
151.002	258944		2016-06-08 09:57:00	C	41.153
151.002	258944		2016-06-08 10:07:00	C	44.636
151.002	258944		2016-06-08 10:17:00	C	48.612
151.002	258944		2016-06-08 10:27:00	C	52.087
151.002	258944		2016-06-08 10:37:00	C	51.591
151.002	258944		2016-06-08 10:47:00	C	46.624
151.002	258944		2016-06-08 10:57:00	C	43.143
151.002	258944		2016-06-08 11:07:00	C	44.138
151.002	258944		2016-06-08 11:17:00	C	45.133
151.002	258944		2016-06-08 11:27:00	C	46.624
151.002	258944		2016-06-08 11:37:00	C	47.618
151.002	258944		2016-06-08 11:47:00	C	47.618
151.002	258944		2016-06-08 11:57:00	C	45.63
151.002	258944		2016-06-08 12:07:00	C	44.636
151.002	258944		2016-06-08 12:17:00	C	44.138
151.002	258944		2016-06-08 12:27:00	C	44.636
151.002	258944		2016-06-08 12:37:00	C	47.121
151.002	258944		2016-06-08 12:47:00	C	55.559
151.002	258944		2016-06-08 12:57:00	C	60.018
151.002	258944		2016-06-08 13:07:00	C	61.008
151.002	258944		2016-06-08 13:17:00	C	61.997
151.002	258944		2016-06-08 13:27:00	C	60.018
151.002	258944		2016-06-08 13:37:00	C	58.037
151.002	258944		2016-06-08 13:47:00	C	57.046
151.002	258944		2016-06-08 13:57:00	C	56.055
151.002	258944		2016-06-08 14:07:00	C	50.598
151.002	258944		2016-06-08 14:17:00	C	45.63
151.002	258944		2016-06-08 14:27:00	C	43.143
151.002	258944		2016-06-08 14:37:00	C	42.148
151.002	258944		2016-06-08 14:47:00	C	43.143
151.002	258944		2016-06-08 14:57:00	C	42.148
151.002	258944		2016-06-08 15:07:00	C	43.641
151.002	258944		2016-06-08 15:17:00	C	45.63
151.002	258944		2016-06-08 15:27:00	C	43.143
151.002	258944		2016-06-08 15:37:00	C	42.646
151.002	258944		2016-06-08 15:47:00	C	40.655
151.002	258944		2016-06-08 15:57:00	C	37.667
151.002	258944		2016-06-08 16:07:00	C	36.172
151.002	258944		2016-06-08 16:17:00	C	34.676
151.002	258944		2016-06-08 16:27:00	C	34.177
151.002	258944		2016-06-08 16:37:00	C	33.179
151.002	258944		2016-06-08 16:47:00	C	32.68
151.002	258944		2016-06-08 16:57:00	C	32.181
151.002	258944		2016-06-08 17:07:00	C	31.682
151.002	258944		2016-06-08 17:17:00	C	31.682
151.002	258944		2016-06-08 17:27:00	C	31.183
151.002	258944		2016-06-08 17:37:00	C	30.684
151.002	258944		2016-06-08 17:47:00	C	30.185
151.002	258944		2016-06-08 17:57:00	C	30.185
151.002	258944		2016-06-08 18:07:00	C	29.685
151.002	258944		2016-06-08 18:17:00	C	29.186
151.002	258944		2016-06-08 18:27:00	C	28.187
151.002	258944		2016-06-08 18:37:00	C	27.687
151.002	258944		2016-06-08 18:47:00	C	27.187
151.002	258944		2016-06-08 18:57:00	C	27.187
151.002	258944		2016-06-08 19:07:00	C	27.187
151.002	258944		2016-06-08 19:17:00	C	26.688
151.002	258944		2016-06-08 19:27:00	C	26.188
151.002	258944		2016-06-08 19:37:00	C	26.188
151.002	258944		2016-06-08 19:47:00	C	25.688
151.002	258944		2016-06-08 19:57:00	C	25.188
151.002	258944		2016-06-08 20:07:00	C	24.688
151.002	258944		2016-06-08 20:17:00	C	24.188
151.002	258944		2016-06-08 20:27:00	C	23.687
151.002	258944		2016-06-08 20:37:00	C	23.687
151.002	258944		2016-06-08 20:47:00	C	23.187
151.002	258944		2016-06-08 20:57:00	C	23.187
151.002	258944		2016-06-08 21:07:00	C	23.187
151.002	258944		2016-06-08 21:17:00	C	22.687
151.002	258944		2016-06-08 21:27:00	C	22.186
151.002	258944		2016-06-08 21:37:00	C	22.186
151.002	258944		2016-06-08 21:47:00	C	21.686
151.002	258944		2016-06-08 21:57:00	C	21.686
151.002	258944		2016-06-08 22:07:00	C	21.185
151.002	258944		2016-06-08 22:17:00	C	21.185
151.002	258944		2016-06-08 22:27:00	C	20.685
151.002	258944		2016-06-08 22:37:00	C	20.685
151.002	258944		2016-06-08 22:47:00	C	20.685
151.002	258944		2016-06-08 22:57:00	C	20.685
151.002	258944		2016-06-08 23:07:00	C	20.685
151.002	258944		2016-06-08 23:17:00	C	20.184
151.002	258944		2016-06-08 23:27:00	C	20.184
151.002	258944		2016-06-08 23:37:00	C	20.685
151.002	258944		2016-06-08 23:47:00	C	20.184
151.002	258944		2016-06-08 23:57:00	C	20.184
151.002	258944		2016-06-09 00:07:00	C	20.184
151.002	258944		2016-06-09 00:17:00	C	20.184
151.002	258944		2016-06-09 00:27:00	C	19.683
151.002	258944		2016-06-09 00:37:00	C	19.683
151.002	258944		2016-06-09 00:47:00	C	19.683
151.002	258944		2016-06-09 00:57:00	C	19.683
151.002	258944		2016-06-09 01:07:00	C	19.683
151.002	258944		2016-06-09 01:17:00	C	19.182
151.002	258944		2016-06-09 01:27:00	C	19.182
151.002	258944		2016-06-09 01:37:00	C	19.182
151.002	258944		2016-06-09 01:47:00	C	19.182
151.002	258944		2016-06-09 01:57:00	C	19.182
151.002	258944		2016-06-09 02:07:00	C	19.182
151.002	258944		2016-06-09 02:17:00	C	19.182
151.002	258944		2016-06-09 02:27:00	C	18.681
151.002	258944		2016-06-09 02:37:00	C	18.18
151.002	258944		2016-06-09 02:47:00	C	18.18
151.002	258944		2016-06-09 02:57:00	C	18.681
151.002	258944		2016-06-09 03:07:00	C	18.681
151.002	258944		2016-06-09 03:17:00	C	18.18
151.002	258944		2016-06-09 03:27:00	C	18.18
151.002	258944		2016-06-09 03:37:00	C	18.18
151.002	258944		2016-06-09 03:47:00	C	18.18
151.002	258944		2016-06-09 03:57:00	C	17.679
151.002	258944		2016-06-09 04:07:00	C	17.679
151.002	258944		2016-06-09 04:17:00	C	17.679
151.002	258944		2016-06-09 04:27:00	C	17.679
151.002	258944		2016-06-09 04:37:00	C	17.178
151.002	258944		2016-06-09 04:47:00	C	17.178
151.002	258944		2016-06-09 04:57:00	C	17.178
151.002	258944		2016-06-09 05:07:00	C	17.178
151.002	258944		2016-06-09 05:17:00	C	16.677
151.002	258944		2016-06-09 05:27:00	C	16.677
151.002	258944		2016-06-09 05:37:00	C	16.677
151.002	258944		2016-06-09 05:47:00	C	16.677
151.002	258944		2016-06-09 05:57:00	C	16.677
151.002	258944		2016-06-09 06:07:00	C	16.677
151.002	258944		2016-06-09 06:17:00	C	16.677
151.002	258944		2016-06-09 06:27:00	C	17.178
151.002	258944		2016-06-09 06:37:00	C	17.679
151.002	258944		2016-06-09 06:47:00	C	17.679
151.002	258944		2016-06-09 06:57:00	C	18.681
151.002	258944		2016-06-09 07:07:00	C	20.184
151.002	258944		2016-06-09 07:17:00	C	21.185
151.002	258944		2016-06-09 07:27:00	C	22.186
151.002	258944		2016-06-09 07:37:00	C	23.187
151.002	258944		2016-06-09 07:47:00	C	24.188
151.002	258944		2016-06-09 07:57:00	C	24.688
151.002	258944		2016-06-09 08:07:00	C	25.688
151.002	258944		2016-06-09 08:17:00	C	26.688
151.002	258944		2016-06-09 08:27:00	C	27.687
151.002	258944		2016-06-09 08:37:00	C	28.686
151.002	258944		2016-06-09 08:47:00	C	29.685
151.002	258944		2016-06-09 08:57:00	C	30.684
151.002	258944		2016-06-09 09:07:00	C	31.682
151.002	258944		2016-06-09 09:17:00	C	33.179
151.002	258944		2016-06-09 09:27:00	C	34.676
151.002	258944		2016-06-09 09:37:00	C	36.67
151.002	258944		2016-06-09 09:47:00	C	39.659
151.002	258944		2016-06-09 09:57:00	C	41.651
151.002	258944		2016-06-09 10:07:00	C	44.636
151.002	258944		2016-06-09 10:17:00	C	45.63
151.002	258944		2016-06-09 10:27:00	C	50.102
151.002	258944		2016-06-09 10:37:00	C	55.559
151.002	258944		2016-06-09 10:47:00	C	59.027
151.002	258944		2016-06-09 10:57:00	C	61.503
151.002	258944		2016-06-09 11:07:00	C	63.482
151.002	258944		2016-06-09 11:17:00	C	60.018
151.002	258944		2016-06-09 11:27:00	C	53.575
151.002	258944		2016-06-09 11:37:00	C	50.598
151.002	258944		2016-06-09 11:47:00	C	48.612
151.002	258944		2016-06-09 11:57:00	C	45.63
151.002	258944		2016-06-09 12:07:00	C	44.636
151.002	258944		2016-06-09 12:17:00	C	44.138
151.002	258944		2016-06-09 12:27:00	C	44.636
151.002	258944		2016-06-09 12:37:00	C	49.108
151.002	258944		2016-06-09 12:47:00	C	57.541
151.002	258944		2016-06-09 12:57:00	C	59.522
151.002	258944		2016-06-09 13:07:00	C	62.987
151.002	258944		2016-06-09 13:17:00	C	62.492
151.002	258944		2016-06-09 13:27:00	C	61.503
151.002	258944		2016-06-09 13:37:00	C	58.037
151.002	258944		2016-06-09 13:47:00	C	57.541
151.002	258944		2016-06-09 13:57:00	C	56.55
151.002	258944		2016-06-09 14:07:00	C	50.598
151.002	258944		2016-06-09 14:17:00	C	46.127
151.002	258944		2016-06-09 14:27:00	C	43.641
151.002	258944		2016-06-09 14:37:00	C	43.143
151.002	258944		2016-06-09 14:47:00	C	44.636
151.002	258944		2016-06-09 14:57:00	C	44.138
151.002	258944		2016-06-09 15:07:00	C	45.133
151.002	258944		2016-06-09 15:17:00	C	45.63
151.002	258944		2016-06-09 15:27:00	C	44.636
151.002	258944		2016-06-09 15:37:00	C	44.138
151.002	258944		2016-06-09 15:47:00	C	42.148
151.002	258944		2016-06-09 15:57:00	C	39.161
151.002	258944		2016-06-09 16:07:00	C	37.667
151.002	258944		2016-06-09 16:17:00	C	36.172
151.002	258944		2016-06-09 16:27:00	C	35.174
151.002	258944		2016-06-09 16:37:00	C	34.676
151.002	258944		2016-06-09 16:47:00	C	34.676
151.002	258944		2016-06-09 16:57:00	C	33.678
151.002	258944		2016-06-09 17:07:00	C	33.179
151.002	258944		2016-06-09 17:17:00	C	32.68
151.002	258944		2016-06-09 17:27:00	C	32.68
151.002	258944		2016-06-09 17:37:00	C	32.68
151.002	258944		2016-06-09 17:47:00	C	32.181
151.002	258944		2016-06-09 17:57:00	C	32.181
151.002	258944		2016-06-09 18:07:00	C	31.183
151.002	258944		2016-06-09 18:17:00	C	31.183
151.002	258944		2016-06-09 18:27:00	C	30.684
151.002	258944		2016-06-09 18:37:00	C	30.185
151.002	258944		2016-06-09 18:47:00	C	29.685
151.002	258944		2016-06-09 18:57:00	C	29.186
151.002	258944		2016-06-09 19:07:00	C	28.686
151.002	258944		2016-06-09 19:17:00	C	28.686
151.002	258944		2016-06-09 19:27:00	C	28.686
151.002	258944		2016-06-09 19:37:00	C	28.686
151.002	258944		2016-06-09 19:47:00	C	27.687
151.002	258944		2016-06-09 19:57:00	C	27.687
151.002	258944		2016-06-09 20:07:00	C	27.187
151.002	258944		2016-06-09 20:17:00	C	27.187
151.002	258944		2016-06-09 20:27:00	C	26.688
151.002	258944		2016-06-09 20:37:00	C	26.688
151.002	258944		2016-06-09 20:47:00	C	26.688
151.002	258944		2016-06-09 20:57:00	C	26.188
151.002	258944		2016-06-09 21:07:00	C	25.688
151.002	258944		2016-06-09 21:17:00	C	25.188
151.002	258944		2016-06-09 21:27:00	C	24.688
151.002	258944		2016-06-09 21:37:00	C	24.188
151.002	258944		2016-06-09 21:47:00	C	24.188
151.002	258944		2016-06-09 21:57:00	C	23.687
151.002	258944		2016-06-09 22:07:00	C	23.687
151.002	258944		2016-06-09 22:17:00	C	23.687
151.002	258944		2016-06-09 22:27:00	C	23.687
151.002	258944		2016-06-09 22:37:00	C	23.187
151.002	258944		2016-06-09 22:47:00	C	23.187
151.002	258944		2016-06-09 22:57:00	C	22.687
151.002	258944		2016-06-09 23:07:00	C	22.687
151.002	258944		2016-06-09 23:17:00	C	22.186
151.002	258944		2016-06-09 23:27:00	C	22.186
151.002	258944		2016-06-09 23:37:00	C	22.186
151.002	258944		2016-06-09 23:47:00	C	22.186
151.002	258944		2016-06-09 23:57:00	C	22.186
151.002	258944		2016-06-10 00:07:00	C	22.186
151.002	258944		2016-06-10 00:17:00	C	21.686
151.002	258944		2016-06-10 00:27:00	C	21.686
151.002	258944		2016-06-10 00:37:00	C	21.686
151.002	258944		2016-06-10 00:47:00	C	21.686
151.002	258944		2016-06-10 00:57:00	C	21.686
151.002	258944		2016-06-10 01:07:00	C	21.686
151.002	258944		2016-06-10 01:17:00	C	21.686
151.002	258944		2016-06-10 01:27:00	C	21.686
151.002	258944		2016-06-10 01:37:00	C	21.185
151.002	258944		2016-06-10 01:47:00	C	21.185
151.002	258944		2016-06-10 01:57:00	C	21.185
151.002	258944		2016-06-10 02:07:00	C	21.185
151.002	258944		2016-06-10 02:17:00	C	21.185
151.002	258944		2016-06-10 02:27:00	C	21.185
151.002	258944		2016-06-10 02:37:00	C	20.685
151.002	258944		2016-06-10 02:47:00	C	21.185
151.002	258944		2016-06-10 02:57:00	C	21.185
151.002	258944		2016-06-10 03:07:00	C	20.685
151.002	258944		2016-06-10 03:17:00	C	20.184
151.002	258944		2016-06-10 03:27:00	C	20.184
151.002	258944		2016-06-10 03:37:00	C	19.683
151.002	258944		2016-06-10 03:47:00	C	19.683
151.002	258944		2016-06-10 03:57:00	C	19.182
151.002	258944		2016-06-10 04:07:00	C	18.681
151.002	258944		2016-06-10 04:17:00	C	18.681
151.002	258944		2016-06-10 04:27:00	C	18.18
151.002	258944		2016-06-10 04:37:00	C	18.18
151.002	258944		2016-06-10 04:47:00	C	18.681
151.002	258944		2016-06-10 04:57:00	C	18.681
151.002	258944		2016-06-10 05:07:00	C	18.18
151.002	258944		2016-06-10 05:17:00	C	18.18
151.002	258944		2016-06-10 05:27:00	C	17.679
151.002	258944		2016-06-10 05:37:00	C	18.18
151.002	258944		2016-06-10 05:47:00	C	18.18
151.002	258944		2016-06-10 05:57:00	C	18.681
151.002	258944		2016-06-10 06:07:00	C	19.182
151.002	258944		2016-06-10 06:17:00	C	19.182
151.002	258944		2016-06-10 06:27:00	C	18.681
151.002	258944		2016-06-10 06:37:00	C	18.681
151.002	258944		2016-06-10 06:47:00	C	19.182
151.002	258944		2016-06-10 06:57:00	C	19.182
151.002	258944		2016-06-10 07:07:00	C	19.683
151.002	258944		2016-06-10 07:17:00	C	20.685
151.002	258944		2016-06-10 07:27:00	C	23.187
151.002	258944		2016-06-10 07:37:00	C	24.688
151.002	258944		2016-06-10 07:47:00	C	25.688
151.002	258944		2016-06-10 07:57:00	C	26.688
151.002	258944		2016-06-10 08:07:00	C	27.187
151.002	258944		2016-06-10 08:17:00	C	28.187
151.002	258944		2016-06-10 08:27:00	C	28.686
151.002	258944		2016-06-10 08:37:00	C	29.685
151.002	258944		2016-06-10 08:47:00	C	31.183
151.002	258944		2016-06-10 08:57:00	C	31.682
151.002	258944		2016-06-10 09:07:00	C	32.181
151.002	258944		2016-06-10 09:17:00	C	32.181
151.002	258944		2016-06-10 09:27:00	C	34.676
151.002	258944		2016-06-10 09:37:00	C	36.172
151.002	258944		2016-06-10 09:47:00	C	38.663
151.002	258944		2016-06-10 09:57:00	C	41.153
151.002	258944		2016-06-10 10:07:00	C	44.636
151.002	258944		2016-06-10 10:17:00	C	47.121
151.002	258944		2016-06-10 10:27:00	C	48.612
151.002	258944		2016-06-10 10:37:00	C	52.087
151.002	258944		2016-06-10 10:47:00	C	56.055
151.002	258944		2016-06-10 10:57:00	C	59.522
151.002	258944		2016-06-10 11:07:00	C	61.008
151.002	258944		2016-06-10 11:17:00	C	57.541
151.002	258944		2016-06-10 11:27:00	C	53.079
151.002	258944		2016-06-10 11:37:00	C	51.094
151.002	258944		2016-06-10 11:47:00	C	49.108
151.002	258944		2016-06-10 11:57:00	C	46.624
151.002	258944		2016-06-10 12:07:00	C	45.133
151.002	258944		2016-06-10 12:17:00	C	44.636
151.002	258944		2016-06-10 12:27:00	C	45.63
151.002	258944		2016-06-10 12:37:00	C	50.598
151.002	258944		2016-06-10 12:47:00	C	59.522
151.002	258944		2016-06-10 12:57:00	C	63.482
151.002	258944		2016-06-10 13:07:00	C	63.482
151.002	258944		2016-06-10 13:17:00	C	62.492
151.002	258944		2016-06-10 13:27:00	C	60.513
151.002	258944		2016-06-10 13:37:00	C	58.532
151.002	258944		2016-06-10 13:47:00	C	58.037
151.002	258944		2016-06-10 13:57:00	C	57.046
151.002	258944		2016-06-10 14:07:00	C	51.591
151.002	258944		2016-06-10 14:17:00	C	46.624
151.002	258944		2016-06-10 14:27:00	C	44.636
151.002	258944		2016-06-10 14:37:00	C	44.138
151.002	258944		2016-06-10 14:47:00	C	45.63
151.002	258944		2016-06-10 14:57:00	C	44.636
151.002	258944		2016-06-10 15:07:00	C	46.624
151.002	258944		2016-06-10 15:17:00	C	47.121
151.002	258944		2016-06-10 15:27:00	C	45.63
151.002	258944		2016-06-10 15:37:00	C	45.133
151.002	258944		2016-06-10 15:47:00	C	42.646
151.002	258944		2016-06-10 15:57:00	C	39.659
151.002	258944		2016-06-10 16:07:00	C	37.667
151.002	258944		2016-06-10 16:17:00	C	36.67
151.002	258944		2016-06-10 16:27:00	C	35.673
151.002	258944		2016-06-10 16:37:00	C	35.174
151.002	258944		2016-06-10 16:47:00	C	34.676
151.002	258944		2016-06-10 16:57:00	C	34.177
151.002	258944		2016-06-10 17:07:00	C	34.177
151.002	258944		2016-06-10 17:17:00	C	33.678
151.002	258944		2016-06-10 17:27:00	C	33.179
151.002	258944		2016-06-10 17:37:00	C	32.68
151.002	258944		2016-06-10 17:47:00	C	32.68
151.002	258944		2016-06-10 17:57:00	C	32.181
151.002	258944		2016-06-10 18:07:00	C	31.682
151.002	258944		2016-06-10 18:17:00	C	31.682
151.002	258944		2016-06-10 18:27:00	C	31.183
151.002	258944		2016-06-10 18:37:00	C	30.684
151.002	258944		2016-06-10 18:47:00	C	30.684
151.002	258944		2016-06-10 18:57:00	C	30.185
151.002	258944		2016-06-10 19:07:00	C	30.185
151.002	258944		2016-06-10 19:17:00	C	29.685
151.002	258944		2016-06-10 19:27:00	C	29.685
151.002	258944		2016-06-10 19:37:00	C	29.186
151.002	258944		2016-06-10 19:47:00	C	29.186
151.002	258944		2016-06-10 19:57:00	C	29.186
151.002	258944		2016-06-10 20:07:00	C	28.686
151.002	258944		2016-06-10 20:17:00	C	28.686
151.002	258944		2016-06-10 20:27:00	C	28.187
151.002	258944		2016-06-10 20:37:00	C	27.687
151.002	258944		2016-06-10 20:47:00	C	27.187
151.002	258944		2016-06-10 20:57:00	C	27.187
151.002	258944		2016-06-10 21:07:00	C	26.688
151.002	258944		2016-06-10 21:17:00	C	26.688
151.002	258944		2016-06-10 21:27:00	C	26.188
151.002	258944		2016-06-10 21:37:00	C	25.688
151.002	258944		2016-06-10 21:47:00	C	25.188
151.002	258944		2016-06-10 21:57:00	C	25.188
151.002	258944		2016-06-10 22:07:00	C	24.688
151.002	258944		2016-06-10 22:17:00	C	24.188
151.002	258944		2016-06-10 22:27:00	C	23.687
151.002	258944		2016-06-10 22:37:00	C	23.187
151.002	258944		2016-06-10 22:47:00	C	23.187
151.002	258944		2016-06-10 22:57:00	C	23.187
151.002	258944		2016-06-10 23:07:00	C	22.687
151.002	258944		2016-06-10 23:17:00	C	22.687
151.002	258944		2016-06-10 23:27:00	C	22.687
151.002	258944		2016-06-10 23:37:00	C	21.686
151.002	258944		2016-06-10 23:47:00	C	21.686
151.002	258944		2016-06-10 23:57:00	C	21.185
151.002	258944		2016-06-11 00:07:00	C	20.685
151.002	258944		2016-06-11 00:17:00	C	21.185
151.002	258944		2016-06-11 00:27:00	C	21.686
151.002	258944		2016-06-11 00:37:00	C	21.686
151.002	258944		2016-06-11 00:47:00	C	21.185
151.002	258944		2016-06-11 00:57:00	C	21.185
151.002	258944		2016-06-11 01:07:00	C	21.185
151.002	258944		2016-06-11 01:17:00	C	20.685
151.002	258944		2016-06-11 01:27:00	C	20.184
151.002	258944		2016-06-11 01:37:00	C	20.184
151.002	258944		2016-06-11 01:47:00	C	20.184
151.002	258944		2016-06-11 01:57:00	C	20.184
151.002	258944		2016-06-11 02:07:00	C	20.685
151.002	258944		2016-06-11 02:17:00	C	20.685
151.002	258944		2016-06-11 02:27:00	C	21.185
151.002	258944		2016-06-11 02:37:00	C	21.185
151.002	258944		2016-06-11 02:47:00	C	21.185
151.002	258944		2016-06-11 02:57:00	C	20.685
151.002	258944		2016-06-11 03:07:00	C	20.184
151.002	258944		2016-06-11 03:17:00	C	19.683
151.002	258944		2016-06-11 03:27:00	C	20.184
151.002	258944		2016-06-11 03:37:00	C	19.683
151.002	258944		2016-06-11 03:47:00	C	19.683
151.002	258944		2016-06-11 03:57:00	C	19.683
151.002	258944		2016-06-11 04:07:00	C	19.683
151.002	258944		2016-06-11 04:17:00	C	19.683
151.002	258944		2016-06-11 04:27:00	C	19.683
151.002	258944		2016-06-11 04:37:00	C	19.683
151.002	258944		2016-06-11 04:47:00	C	19.683
151.002	258944		2016-06-11 04:57:00	C	19.182
151.002	258944		2016-06-11 05:07:00	C	19.182
151.002	258944		2016-06-11 05:17:00	C	19.683
151.002	258944		2016-06-11 05:27:00	C	19.683
151.002	258944		2016-06-11 05:37:00	C	19.683
151.002	258944		2016-06-11 05:47:00	C	19.182
151.002	258944		2016-06-11 05:57:00	C	19.182
151.002	258944		2016-06-11 06:07:00	C	18.681
151.002	258944		2016-06-11 06:17:00	C	18.681
151.002	258944		2016-06-11 06:27:00	C	18.681
151.002	258944		2016-06-11 06:37:00	C	18.681
151.002	258944		2016-06-11 06:47:00	C	18.681
151.002	258944		2016-06-11 06:57:00	C	18.681
151.002	258944		2016-06-11 07:07:00	C	20.685
151.002	258944		2016-06-11 07:17:00	C	22.186
151.002	258944		2016-06-11 07:27:00	C	23.687
151.002	258944		2016-06-11 07:37:00	C	24.688
151.002	258944		2016-06-11 07:47:00	C	25.688
151.002	258944		2016-06-11 07:57:00	C	26.188
151.002	258944		2016-06-11 08:07:00	C	27.187
151.002	258944		2016-06-11 08:17:00	C	27.687
151.002	258944		2016-06-11 08:27:00	C	28.686
151.002	258944		2016-06-11 08:37:00	C	29.685
151.002	258944		2016-06-11 08:47:00	C	31.183
151.002	258944		2016-06-11 08:57:00	C	32.181
151.002	258944		2016-06-11 09:07:00	C	32.68
151.002	258944		2016-06-11 09:17:00	C	33.678
151.002	258944		2016-06-11 09:27:00	C	35.174
151.002	258944		2016-06-11 09:37:00	C	37.667
151.002	258944		2016-06-11 09:47:00	C	40.157
151.002	258944		2016-06-11 09:57:00	C	43.143
151.002	258944		2016-06-11 10:07:00	C	45.133
151.002	258944		2016-06-11 10:17:00	C	47.121
151.002	258944		2016-06-11 10:27:00	C	50.102
151.002	258944		2016-06-11 10:37:00	C	52.583
151.002	258944		2016-06-11 10:47:00	C	55.063
151.002	258944		2016-06-11 10:57:00	C	56.55
151.002	258944		2016-06-11 11:07:00	C	56.55
151.002	258944		2016-06-11 11:17:00	C	53.575
151.002	258944		2016-06-11 11:27:00	C	51.094
151.002	258944		2016-06-11 11:37:00	C	48.612
151.002	258944		2016-06-11 11:47:00	C	47.121
151.002	258944		2016-06-11 11:57:00	C	45.63
151.002	258944		2016-06-11 12:07:00	C	45.133
151.002	258944		2016-06-11 12:17:00	C	44.138
151.002	258944		2016-06-11 12:27:00	C	45.133
151.002	258944		2016-06-11 12:37:00	C	51.094
151.002	258944		2016-06-11 12:47:00	C	54.071
151.002	258944		2016-06-11 12:57:00	C	54.071
151.002	258944		2016-06-11 13:07:00	C	52.583
151.002	258944		2016-06-11 13:17:00	C	51.591
151.002	258944		2016-06-11 13:27:00	C	52.087
151.002	258944		2016-06-11 13:37:00	C	51.591
151.002	258944		2016-06-11 13:47:00	C	51.591
151.002	258944		2016-06-11 13:57:00	C	50.102
151.002	258944		2016-06-11 14:07:00	C	45.63
151.002	258944		2016-06-11 14:17:00	C	43.143
151.002	258944		2016-06-11 14:27:00	C	42.148
151.002	258944		2016-06-11 14:37:00	C	42.646
151.002	258944		2016-06-11 14:47:00	C	44.636
151.002	258944		2016-06-11 14:57:00	C	44.138
151.002	258944		2016-06-11 15:07:00	C	45.133
151.002	258944		2016-06-11 15:17:00	C	44.636
151.002	258944		2016-06-11 15:27:00	C	42.148
151.002	258944		2016-06-11 15:37:00	C	41.153
151.002	258944		2016-06-11 15:47:00	C	40.655
151.002	258944		2016-06-11 15:57:00	C	39.659
151.002	258944		2016-06-11 16:07:00	C	38.165
151.002	258944		2016-06-11 16:17:00	C	37.168
151.002	258944		2016-06-11 16:27:00	C	36.67
151.002	258944		2016-06-11 16:37:00	C	35.673
151.002	258944		2016-06-11 16:47:00	C	35.174
151.002	258944		2016-06-11 16:57:00	C	35.174
151.002	258944		2016-06-11 17:07:00	C	34.676
151.002	258944		2016-06-11 17:17:00	C	34.177
151.002	258944		2016-06-11 17:27:00	C	33.678
151.002	258944		2016-06-11 17:37:00	C	33.179
151.002	258944		2016-06-11 17:47:00	C	33.179
151.002	258944		2016-06-11 17:57:00	C	33.179
151.002	258944		2016-06-11 18:07:00	C	32.68
151.002	258944		2016-06-11 18:17:00	C	32.68
151.002	258944		2016-06-11 18:27:00	C	32.181
151.002	258944		2016-06-11 18:37:00	C	32.181
151.002	258944		2016-06-11 18:47:00	C	31.682
151.002	258944		2016-06-11 18:57:00	C	31.682
151.002	258944		2016-06-11 19:07:00	C	31.183
151.002	258944		2016-06-11 19:17:00	C	31.183
151.002	258944		2016-06-11 19:27:00	C	31.183
151.002	258944		2016-06-11 19:37:00	C	30.684
151.002	258944		2016-06-11 19:47:00	C	30.684
151.002	258944		2016-06-11 19:57:00	C	30.185
151.002	258944		2016-06-11 20:07:00	C	30.185
151.002	258944		2016-06-11 20:17:00	C	29.685
151.002	258944		2016-06-11 20:27:00	C	29.186
151.002	258944		2016-06-11 20:37:00	C	29.186
151.002	258944		2016-06-11 20:47:00	C	29.186
151.002	258944		2016-06-11 20:57:00	C	28.686
151.002	258944		2016-06-11 21:07:00	C	28.686
151.002	258944		2016-06-11 21:17:00	C	28.187
151.002	258944		2016-06-11 21:27:00	C	28.187
151.002	258944		2016-06-11 21:37:00	C	27.687
151.002	258944		2016-06-11 21:47:00	C	27.687
151.002	258944		2016-06-11 21:57:00	C	27.687
151.002	258944		2016-06-11 22:07:00	C	27.687
151.002	258944		2016-06-11 22:17:00	C	27.687
151.002	258944		2016-06-11 22:27:00	C	27.187
151.002	258944		2016-06-11 22:37:00	C	27.187
151.002	258944		2016-06-11 22:47:00	C	27.187
151.002	258944		2016-06-11 22:57:00	C	27.187
151.002	258944		2016-06-11 23:07:00	C	26.688
151.002	258944		2016-06-11 23:17:00	C	26.688
151.002	258944		2016-06-11 23:27:00	C	26.688
151.002	258944		2016-06-11 23:37:00	C	26.188
151.002	258944		2016-06-11 23:47:00	C	26.188
151.002	258944		2016-06-11 23:57:00	C	26.188
151.002	258944		2016-06-12 00:07:00	C	25.688
151.002	258944		2016-06-12 00:17:00	C	25.688
151.002	258944		2016-06-12 00:27:00	C	25.688
151.002	258944		2016-06-12 00:37:00	C	25.688
151.002	258944		2016-06-12 00:47:00	C	25.188
151.002	258944		2016-06-12 00:57:00	C	25.188
151.002	258944		2016-06-12 01:07:00	C	25.188
151.002	258944		2016-06-12 01:17:00	C	24.688
151.002	258944		2016-06-12 01:27:00	C	24.688
151.002	258944		2016-06-12 01:37:00	C	24.688
151.002	258944		2016-06-12 01:47:00	C	24.688
151.002	258944		2016-06-12 01:57:00	C	24.188
151.002	258944		2016-06-12 02:07:00	C	24.188
151.002	258944		2016-06-12 02:17:00	C	24.188
151.002	258944		2016-06-12 02:27:00	C	23.687
151.002	258944		2016-06-12 02:37:00	C	23.687
151.002	258944		2016-06-12 02:47:00	C	23.687
151.002	258944		2016-06-12 02:57:00	C	23.687
151.002	258944		2016-06-12 03:07:00	C	23.687
151.002	258944		2016-06-12 03:17:00	C	23.687
151.002	258944		2016-06-12 03:27:00	C	23.687
151.002	258944		2016-06-12 03:37:00	C	23.687
151.002	258944		2016-06-12 03:47:00	C	23.687
151.002	258944		2016-06-12 03:57:00	C	23.687
151.002	258944		2016-06-12 04:07:00	C	23.687
151.002	258944		2016-06-12 04:17:00	C	23.687
151.002	258944		2016-06-12 04:27:00	C	23.687
151.002	258944		2016-06-12 04:37:00	C	23.187
151.002	258944		2016-06-12 04:47:00	C	23.187
151.002	258944		2016-06-12 04:57:00	C	23.187
151.002	258944		2016-06-12 05:07:00	C	23.687
151.002	258944		2016-06-12 05:17:00	C	23.687
151.002	258944		2016-06-12 05:27:00	C	23.187
151.002	258944		2016-06-12 05:37:00	C	23.187
151.002	258944		2016-06-12 05:47:00	C	23.187
151.002	258944		2016-06-12 05:57:00	C	23.187
151.002	258944		2016-06-12 06:07:00	C	23.187
151.002	258944		2016-06-12 06:17:00	C	23.187
151.002	258944		2016-06-12 06:27:00	C	23.187
151.002	258944		2016-06-12 06:37:00	C	23.187
151.002	258944		2016-06-12 06:47:00	C	23.187
151.002	258944		2016-06-12 06:57:00	C	22.186
151.002	258944		2016-06-12 07:07:00	C	21.686
151.002	258944		2016-06-12 07:17:00	C	21.686
151.002	258944		2016-06-12 07:27:00	C	22.687
151.002	258944		2016-06-12 07:37:00	C	22.687
151.002	258944		2016-06-12 07:47:00	C	23.187
151.002	258944		2016-06-12 07:57:00	C	23.687
151.002	258944		2016-06-12 08:07:00	C	24.188
151.002	258944		2016-06-12 08:17:00	C	24.688
151.002	258944		2016-06-12 08:27:00	C	25.188
151.002	258944		2016-06-12 08:37:00	C	26.188
151.002	258944		2016-06-12 08:47:00	C	26.688
151.002	258944		2016-06-12 08:57:00	C	27.187
151.002	258944		2016-06-12 09:07:00	C	29.186
151.002	258944		2016-06-12 09:17:00	C	29.685
151.002	258944		2016-06-12 09:27:00	C	33.678
151.002	258944		2016-06-12 09:37:00	C	36.67
151.002	258944		2016-06-12 09:47:00	C	39.161
151.002	258944		2016-06-12 09:57:00	C	42.148
151.002	258944		2016-06-12 10:07:00	C	45.133
151.002	258944		2016-06-12 10:17:00	C	49.108
151.002	258944		2016-06-12 10:27:00	C	54.071
151.002	258944		2016-06-12 10:37:00	C	59.522
151.002	258944		2016-06-12 10:47:00	C	58.037
151.002	258944		2016-06-12 10:57:00	C	61.503
151.002	258944		2016-06-12 11:07:00	C	59.522
151.002	258944		2016-06-12 11:17:00	C	51.094
151.002	258944		2016-06-12 11:27:00	C	50.598
151.002	258944		2016-06-12 11:37:00	C	49.108
151.002	258944		2016-06-12 11:47:00	C	50.102
151.002	258944		2016-06-12 11:57:00	C	42.646
151.002	258944		2016-06-12 12:07:00	C	45.63
151.002	258944		2016-06-12 12:17:00	C	41.651
151.002	258944		2016-06-12 12:27:00	C	39.659
151.002	258944		2016-06-12 12:37:00	C	37.168
151.002	258944		2016-06-12 12:47:00	C	39.161
151.002	258944		2016-06-12 12:57:00	C	51.591
151.002	258944		2016-06-12 13:07:00	C	52.583
151.002	258944		2016-06-12 13:17:00	C	53.575
151.002	258944		2016-06-12 13:27:00	C	40.157
151.002	258944		2016-06-12 13:37:00	C	36.67
151.002	258944		2016-06-12 13:47:00	C	33.179
151.002	258944		2016-06-12 13:57:00	C	27.687
151.002	258944		2016-06-12 14:07:00	C	26.188
151.002	258944		2016-06-12 14:17:00	C	25.188
151.002	258944		2016-06-12 14:27:00	C	24.688
151.002	258944		2016-06-12 14:37:00	C	25.688
151.002	258944		2016-06-12 14:47:00	C	25.688
151.002	258944		2016-06-12 14:57:00	C	27.187
151.002	258944		2016-06-12 15:07:00	C	26.688
151.002	258944		2016-06-12 15:17:00	C	27.687
151.002	258944		2016-06-12 15:27:00	C	30.684
151.002	258944		2016-06-12 15:37:00	C	29.186
151.002	258944		2016-06-12 15:47:00	C	27.687
151.002	258944		2016-06-12 15:57:00	C	28.686
151.002	258944		2016-06-12 16:07:00	C	28.187
151.002	258944		2016-06-12 16:17:00	C	27.187
151.002	258944		2016-06-12 16:27:00	C	28.187
151.002	258944		2016-06-12 16:37:00	C	27.687
151.002	258944		2016-06-12 16:47:00	C	27.687
151.002	258944		2016-06-12 16:57:00	C	27.187
151.002	258944		2016-06-12 17:07:00	C	26.188
151.002	258944		2016-06-12 17:17:00	C	25.188
151.002	258944		2016-06-12 17:27:00	C	24.688
151.002	258944		2016-06-12 17:37:00	C	24.688
151.002	258944		2016-06-12 17:47:00	C	24.688
151.002	258944		2016-06-12 17:57:00	C	24.688
151.002	258944		2016-06-12 18:07:00	C	24.688
151.002	258944		2016-06-12 18:17:00	C	24.688
151.002	258944		2016-06-12 18:27:00	C	24.688
151.002	258944		2016-06-12 18:37:00	C	24.688
151.002	258944		2016-06-12 18:47:00	C	24.188
151.002	258944		2016-06-12 18:57:00	C	24.188
151.002	258944		2016-06-12 19:07:00	C	24.188
151.002	258944		2016-06-12 19:17:00	C	23.687
151.002	258944		2016-06-12 19:27:00	C	23.187
151.002	258944		2016-06-12 19:37:00	C	23.187
151.002	258944		2016-06-12 19:47:00	C	23.187
151.002	258944		2016-06-12 19:57:00	C	23.187
151.002	258944		2016-06-12 20:07:00	C	23.187
151.002	258944		2016-06-12 20:17:00	C	23.187
151.002	258944		2016-06-12 20:27:00	C	23.187
151.002	258944		2016-06-12 20:37:00	C	23.187
151.002	258944		2016-06-12 20:47:00	C	23.187
151.002	258944		2016-06-12 20:57:00	C	23.187
151.002	258944		2016-06-12 21:07:00	C	22.687
151.002	258944		2016-06-12 21:17:00	C	22.186
151.002	258944		2016-06-12 21:27:00	C	22.186
151.002	258944		2016-06-12 21:37:00	C	22.186
151.002	258944		2016-06-12 21:47:00	C	21.686
151.002	258944		2016-06-12 21:57:00	C	21.686
151.002	258944		2016-06-12 22:07:00	C	21.686
151.002	258944		2016-06-12 22:17:00	C	21.686
151.002	258944		2016-06-12 22:27:00	C	21.686
151.002	258944		2016-06-12 22:37:00	C	21.185
151.002	258944		2016-06-12 22:47:00	C	21.185
151.002	258944		2016-06-12 22:57:00	C	21.185
151.002	258944		2016-06-12 23:07:00	C	21.185
151.002	258944		2016-06-12 23:17:00	C	21.185
151.002	258944		2016-06-12 23:27:00	C	20.685
151.002	258944		2016-06-12 23:37:00	C	20.685
151.002	258944		2016-06-12 23:47:00	C	20.184
151.002	258944		2016-06-12 23:57:00	C	20.184
151.002	258944		2016-06-13 00:07:00	C	20.184
151.002	258944		2016-06-13 00:17:00	C	19.683
151.002	258944		2016-06-13 00:27:00	C	19.683
151.002	258944		2016-06-13 00:37:00	C	19.683
151.002	258944		2016-06-13 00:47:00	C	20.184
151.002	258944		2016-06-13 00:57:00	C	20.184
151.002	258944		2016-06-13 01:07:00	C	20.685
151.002	258944		2016-06-13 01:17:00	C	20.685
151.002	258944		2016-06-13 01:27:00	C	20.685
151.002	258944		2016-06-13 01:37:00	C	21.185
151.002	258944		2016-06-13 01:47:00	C	20.685
151.002	258944		2016-06-13 01:57:00	C	20.685
151.002	258944		2016-06-13 02:07:00	C	21.185
151.002	258944		2016-06-13 02:17:00	C	21.185
151.002	258944		2016-06-13 02:27:00	C	21.185
151.002	258944		2016-06-13 02:37:00	C	21.185
151.002	258944		2016-06-13 02:47:00	C	21.185
151.002	258944		2016-06-13 02:57:00	C	20.685
151.002	258944		2016-06-13 03:07:00	C	20.184
151.002	258944		2016-06-13 03:17:00	C	20.184
151.002	258944		2016-06-13 03:27:00	C	20.184
151.002	258944		2016-06-13 03:37:00	C	20.184
151.002	258944		2016-06-13 03:47:00	C	20.184
151.002	258944		2016-06-13 03:57:00	C	20.184
151.002	258944		2016-06-13 04:07:00	C	19.683
151.002	258944		2016-06-13 04:17:00	C	19.683
151.002	258944		2016-06-13 04:27:00	C	19.182
151.002	258944		2016-06-13 04:37:00	C	19.182
151.002	258944		2016-06-13 04:47:00	C	19.182
151.002	258944		2016-06-13 04:57:00	C	19.182
151.002	258944		2016-06-13 05:07:00	C	19.182
151.002	258944		2016-06-13 05:17:00	C	19.182
151.002	258944		2016-06-13 05:27:00	C	19.182
151.002	258944		2016-06-13 05:37:00	C	19.182
151.002	258944		2016-06-13 05:47:00	C	18.681
151.002	258944		2016-06-13 05:57:00	C	18.681
151.002	258944		2016-06-13 06:07:00	C	18.681
151.002	258944		2016-06-13 06:17:00	C	19.182
151.002	258944		2016-06-13 06:27:00	C	19.182
151.002	258944		2016-06-13 06:37:00	C	19.182
151.002	258944		2016-06-13 06:47:00	C	19.683
151.002	258944		2016-06-13 06:57:00	C	19.683
151.002	258944		2016-06-13 07:07:00	C	19.683
151.002	258944		2016-06-13 07:17:00	C	19.683
151.002	258944		2016-06-13 07:27:00	C	20.184
151.002	258944		2016-06-13 07:37:00	C	20.184
151.002	258944		2016-06-13 07:47:00	C	20.685
151.002	258944		2016-06-13 07:57:00	C	20.685
151.002	258944		2016-06-13 08:07:00	C	20.685
151.002	258944		2016-06-13 08:17:00	C	21.686
151.002	258944		2016-06-13 08:27:00	C	23.687
151.002	258944		2016-06-13 08:37:00	C	24.688
151.002	258944		2016-06-13 08:47:00	C	26.688
151.002	258944		2016-06-13 08:57:00	C	28.187
151.002	258944		2016-06-13 09:07:00	C	25.188
151.002	258944		2016-06-13 09:17:00	C	24.688
151.002	258944		2016-06-13 09:27:00	C	25.188
151.002	258944		2016-06-13 09:37:00	C	25.188
151.002	258944		2016-06-13 09:47:00	C	24.188
151.002	258944		2016-06-13 09:57:00	C	24.188
151.002	258944		2016-06-13 10:07:00	C	23.687
151.002	258944		2016-06-13 10:17:00	C	26.188
151.002	258944		2016-06-13 10:27:00	C	26.188
151.002	258944		2016-06-13 10:37:00	C	26.188
151.002	258944		2016-06-13 10:47:00	C	24.188
151.002	258944		2016-06-13 10:57:00	C	34.177
151.002	258944		2016-06-13 11:07:00	C	37.667
151.002	258944		2016-06-13 11:17:00	C	28.187
151.002	258944		2016-06-13 11:27:00	C	26.188
151.002	258944		2016-06-13 11:37:00	C	26.188
151.002	258944		2016-06-13 11:47:00	C	25.688
151.002	258944		2016-06-13 11:57:00	C	27.687
151.002	258944		2016-06-13 12:07:00	C	29.685
151.002	258944		2016-06-13 12:17:00	C	31.682
151.002	258944		2016-06-13 12:27:00	C	35.673
151.002	258944		2016-06-13 12:37:00	C	38.663
151.002	258944		2016-06-13 12:47:00	C	35.174
151.002	258944		2016-06-13 12:57:00	C	44.636
151.002	258944		2016-06-13 13:07:00	C	47.121
151.002	258944		2016-06-13 13:17:00	C	45.63
151.002	258944		2016-06-13 13:27:00	C	45.133
151.002	258944		2016-06-13 13:37:00	C	40.655
151.002	258944		2016-06-13 13:47:00	C	40.157
151.002	258944		2016-06-13 13:57:00	C	37.667
151.002	258944		2016-06-13 14:07:00	C	38.165
151.002	258944		2016-06-13 14:17:00	C	35.174
151.002	258944		2016-06-13 14:27:00	C	33.179
151.002	258944		2016-06-13 14:37:00	C	34.676
151.002	258944		2016-06-13 14:47:00	C	32.181
151.002	258944		2016-06-13 14:57:00	C	32.68
151.002	258944		2016-06-13 15:07:00	C	36.67
151.002	258944		2016-06-13 15:17:00	C	39.659
151.002	258944		2016-06-13 15:27:00	C	39.161
151.002	258944		2016-06-13 15:37:00	C	37.168
151.002	258944		2016-06-13 15:47:00	C	32.68
151.002	258944		2016-06-13 15:57:00	C	33.179
151.002	258944		2016-06-13 16:07:00	C	31.183
151.002	258944		2016-06-13 16:17:00	C	30.185
151.002	2598a5		2016-06-07 19:10:00	C	30.185
151.002	2598a5		2016-06-07 19:20:00	C	29.186
151.002	2598a5		2016-06-07 19:30:00	C	28.686
151.002	2598a5		2016-06-07 19:40:00	C	28.187
151.002	2598a5		2016-06-07 19:50:00	C	27.687
151.002	2598a5		2016-06-07 20:00:00	C	27.187
151.002	2598a5		2016-06-07 20:10:00	C	26.688
151.002	2598a5		2016-06-07 20:20:00	C	26.188
151.002	2598a5		2016-06-07 20:30:00	C	25.688
151.002	2598a5		2016-06-07 20:40:00	C	25.688
151.002	2598a5		2016-06-07 20:50:00	C	25.188
151.002	2598a5		2016-06-07 21:00:00	C	24.688
151.002	2598a5		2016-06-07 21:10:00	C	24.188
151.002	2598a5		2016-06-07 21:20:00	C	23.687
151.002	2598a5		2016-06-07 21:30:00	C	23.187
151.002	2598a5		2016-06-07 21:40:00	C	23.187
151.002	2598a5		2016-06-07 21:50:00	C	22.687
151.002	2598a5		2016-06-07 22:00:00	C	22.687
151.002	2598a5		2016-06-07 22:10:00	C	22.186
151.002	2598a5		2016-06-07 22:20:00	C	21.686
151.002	2598a5		2016-06-07 22:30:00	C	21.686
151.002	2598a5		2016-06-07 22:40:00	C	21.686
151.002	2598a5		2016-06-07 22:50:00	C	21.185
151.002	2598a5		2016-06-07 23:00:00	C	21.185
151.002	2598a5		2016-06-07 23:10:00	C	21.185
151.002	2598a5		2016-06-07 23:20:00	C	20.685
151.002	2598a5		2016-06-07 23:30:00	C	20.685
151.002	2598a5		2016-06-07 23:40:00	C	20.685
151.002	2598a5		2016-06-07 23:50:00	C	20.184
151.002	2598a5		2016-06-08	C	20.184
151.002	2598a5		2016-06-08 00:10:00	C	20.184
151.002	2598a5		2016-06-08 00:20:00	C	19.683
151.002	2598a5		2016-06-08 00:30:00	C	20.184
151.002	2598a5		2016-06-08 00:40:00	C	19.683
151.002	2598a5		2016-06-08 00:50:00	C	19.683
151.002	2598a5		2016-06-08 01:00:00	C	19.683
151.002	2598a5		2016-06-08 01:10:00	C	19.182
151.002	2598a5		2016-06-08 01:20:00	C	19.182
151.002	2598a5		2016-06-08 01:30:00	C	18.681
151.002	2598a5		2016-06-08 01:40:00	C	18.681
151.002	2598a5		2016-06-08 01:50:00	C	18.681
151.002	2598a5		2016-06-08 02:00:00	C	18.18
151.002	2598a5		2016-06-08 02:10:00	C	18.18
151.002	2598a5		2016-06-08 02:20:00	C	18.18
151.002	2598a5		2016-06-08 02:30:00	C	18.18
151.002	2598a5		2016-06-08 02:40:00	C	18.18
151.002	2598a5		2016-06-08 02:50:00	C	18.18
151.002	2598a5		2016-06-08 03:00:00	C	18.18
151.002	2598a5		2016-06-08 03:10:00	C	18.18
151.002	2598a5		2016-06-08 03:20:00	C	18.18
151.002	2598a5		2016-06-08 03:30:00	C	18.18
151.002	2598a5		2016-06-08 03:40:00	C	18.18
151.002	2598a5		2016-06-08 03:50:00	C	18.18
151.002	2598a5		2016-06-08 04:00:00	C	18.18
151.002	2598a5		2016-06-08 04:10:00	C	18.18
151.002	2598a5		2016-06-08 04:20:00	C	17.679
151.002	2598a5		2016-06-08 04:30:00	C	17.679
151.002	2598a5		2016-06-08 04:40:00	C	17.679
151.002	2598a5		2016-06-08 04:50:00	C	17.679
151.002	2598a5		2016-06-08 05:00:00	C	17.679
151.002	2598a5		2016-06-08 05:10:00	C	17.178
151.002	2598a5		2016-06-08 05:20:00	C	17.178
151.002	2598a5		2016-06-08 05:30:00	C	17.178
151.002	2598a5		2016-06-08 05:40:00	C	17.178
151.002	2598a5		2016-06-08 05:50:00	C	16.677
151.002	2598a5		2016-06-08 06:00:00	C	16.677
151.002	2598a5		2016-06-08 06:10:00	C	16.677
151.002	2598a5		2016-06-08 06:20:00	C	16.677
151.002	2598a5		2016-06-08 06:30:00	C	16.677
151.002	2598a5		2016-06-08 06:40:00	C	17.178
151.002	2598a5		2016-06-08 06:50:00	C	18.18
151.002	2598a5		2016-06-08 07:00:00	C	18.681
151.002	2598a5		2016-06-08 07:10:00	C	19.182
151.002	2598a5		2016-06-08 07:20:00	C	20.685
151.002	2598a5		2016-06-08 07:30:00	C	21.686
151.002	2598a5		2016-06-08 07:40:00	C	22.687
151.002	2598a5		2016-06-08 07:50:00	C	23.187
151.002	2598a5		2016-06-08 08:00:00	C	24.688
151.002	2598a5		2016-06-08 08:10:00	C	25.188
151.002	2598a5		2016-06-08 08:20:00	C	27.187
151.002	2598a5		2016-06-08 08:30:00	C	28.686
151.002	2598a5		2016-06-08 08:40:00	C	29.685
151.002	2598a5		2016-06-08 08:50:00	C	30.684
151.002	2598a5		2016-06-08 09:00:00	C	31.183
151.002	2598a5		2016-06-08 09:10:00	C	31.682
151.002	2598a5		2016-06-08 09:20:00	C	34.177
151.002	2598a5		2016-06-08 09:30:00	C	36.67
151.002	2598a5		2016-06-08 09:40:00	C	39.161
151.002	2598a5		2016-06-08 09:50:00	C	41.651
151.002	2598a5		2016-06-08 10:00:00	C	43.143
151.002	2598a5		2016-06-08 10:10:00	C	45.133
151.002	2598a5		2016-06-08 10:20:00	C	48.612
151.002	2598a5		2016-06-08 10:30:00	C	51.591
151.002	2598a5		2016-06-08 10:40:00	C	46.624
151.002	2598a5		2016-06-08 10:50:00	C	43.143
151.002	2598a5		2016-06-08 11:00:00	C	40.157
151.002	2598a5		2016-06-08 11:10:00	C	40.655
151.002	2598a5		2016-06-08 11:20:00	C	42.148
151.002	2598a5		2016-06-08 11:30:00	C	44.636
151.002	2598a5		2016-06-08 11:40:00	C	46.127
151.002	2598a5		2016-06-08 11:50:00	C	48.115
151.002	2598a5		2016-06-08 12:00:00	C	49.605
151.002	2598a5		2016-06-08 12:10:00	C	52.583
151.002	2598a5		2016-06-08 12:20:00	C	55.559
151.002	2598a5		2016-06-08 12:30:00	C	58.037
151.002	2598a5		2016-06-08 12:40:00	C	58.532
151.002	2598a5		2016-06-08 12:50:00	C	57.046
151.002	2598a5		2016-06-08 13:00:00	C	55.063
151.002	2598a5		2016-06-08 13:10:00	C	56.55
151.002	2598a5		2016-06-08 13:20:00	C	59.027
151.002	2598a5		2016-06-08 13:30:00	C	61.503
151.002	2598a5		2016-06-08 13:40:00	C	62.492
151.002	2598a5		2016-06-08 13:50:00	C	62.492
151.002	2598a5		2016-06-08 14:00:00	C	63.976
151.002	2598a5		2016-06-08 14:10:00	C	63.976
151.002	2598a5		2016-06-08 14:20:00	C	64.965
151.002	2598a5		2016-06-08 14:30:00	C	65.459
151.002	2598a5		2016-06-08 14:40:00	C	63.976
151.002	2598a5		2016-06-08 14:50:00	C	62.492
151.002	2598a5		2016-06-08 15:00:00	C	61.503
151.002	2598a5		2016-06-08 15:10:00	C	60.513
151.002	2598a5		2016-06-08 15:20:00	C	59.522
151.002	2598a5		2016-06-08 15:30:00	C	60.018
151.002	2598a5		2016-06-08 15:40:00	C	58.037
151.002	2598a5		2016-06-08 15:50:00	C	55.559
151.002	2598a5		2016-06-08 16:00:00	C	55.559
151.002	2598a5		2016-06-08 16:10:00	C	55.559
151.002	2598a5		2016-06-08 16:20:00	C	55.559
151.002	2598a5		2016-06-08 16:30:00	C	54.567
151.002	2598a5		2016-06-08 16:40:00	C	53.575
151.002	2598a5		2016-06-08 16:50:00	C	51.591
151.002	2598a5		2016-06-08 17:00:00	C	51.094
151.002	2598a5		2016-06-08 17:10:00	C	50.102
151.002	2598a5		2016-06-08 17:20:00	C	49.108
151.002	2598a5		2016-06-08 17:30:00	C	48.115
151.002	2598a5		2016-06-08 17:40:00	C	46.624
151.002	2598a5		2016-06-08 17:50:00	C	45.133
151.002	2598a5		2016-06-08 18:00:00	C	43.641
151.002	2598a5		2016-06-08 18:10:00	C	42.646
151.002	2598a5		2016-06-08 18:20:00	C	40.655
151.002	2598a5		2016-06-08 18:30:00	C	38.165
151.002	2598a5		2016-06-08 18:40:00	C	37.168
151.002	2598a5		2016-06-08 18:50:00	C	36.172
151.002	2598a5		2016-06-08 19:00:00	C	35.673
151.002	2598a5		2016-06-08 19:10:00	C	35.174
151.002	2598a5		2016-06-08 19:20:00	C	34.177
151.002	2598a5		2016-06-08 19:30:00	C	33.179
151.002	2598a5		2016-06-08 19:40:00	C	32.181
151.002	2598a5		2016-06-08 19:50:00	C	31.682
151.002	2598a5		2016-06-08 20:00:00	C	30.684
151.002	2598a5		2016-06-08 20:10:00	C	30.185
151.002	2598a5		2016-06-08 20:20:00	C	29.685
151.002	2598a5		2016-06-08 20:30:00	C	29.186
151.002	2598a5		2016-06-08 20:40:00	C	28.686
151.002	2598a5		2016-06-08 20:50:00	C	28.187
151.002	2598a5		2016-06-08 21:00:00	C	27.687
151.002	2598a5		2016-06-08 21:10:00	C	27.187
151.002	2598a5		2016-06-08 21:20:00	C	26.688
151.002	2598a5		2016-06-08 21:30:00	C	26.188
151.002	2598a5		2016-06-08 21:40:00	C	25.688
151.002	2598a5		2016-06-08 21:50:00	C	25.188
151.002	2598a5		2016-06-08 22:00:00	C	25.188
151.002	2598a5		2016-06-08 22:10:00	C	24.688
151.002	2598a5		2016-06-08 22:20:00	C	24.188
151.002	2598a5		2016-06-08 22:30:00	C	24.188
151.002	2598a5		2016-06-08 22:40:00	C	24.188
151.002	2598a5		2016-06-08 22:50:00	C	23.687
151.002	2598a5		2016-06-08 23:00:00	C	23.687
151.002	2598a5		2016-06-08 23:10:00	C	23.187
151.002	2598a5		2016-06-08 23:20:00	C	22.687
151.002	2598a5		2016-06-08 23:30:00	C	22.687
151.002	2598a5		2016-06-08 23:40:00	C	22.687
151.002	2598a5		2016-06-08 23:50:00	C	22.186
151.002	2598a5		2016-06-09	C	22.186
151.002	2598a5		2016-06-09 00:10:00	C	22.186
151.002	2598a5		2016-06-09 00:20:00	C	21.686
151.002	2598a5		2016-06-09 00:30:00	C	21.686
151.002	2598a5		2016-06-09 00:40:00	C	21.686
151.002	2598a5		2016-06-09 00:50:00	C	21.185
151.002	2598a5		2016-06-09 01:00:00	C	21.185
151.002	2598a5		2016-06-09 01:10:00	C	21.185
151.002	2598a5		2016-06-09 01:20:00	C	21.185
151.002	2598a5		2016-06-09 01:30:00	C	20.685
151.002	2598a5		2016-06-09 01:40:00	C	20.685
151.002	2598a5		2016-06-09 01:50:00	C	20.685
151.002	2598a5		2016-06-09 02:00:00	C	20.685
151.002	2598a5		2016-06-09 02:10:00	C	20.184
151.002	2598a5		2016-06-09 02:20:00	C	20.184
151.002	2598a5		2016-06-09 02:30:00	C	19.683
151.002	2598a5		2016-06-09 02:40:00	C	19.683
151.002	2598a5		2016-06-09 02:50:00	C	19.683
151.002	2598a5		2016-06-09 03:00:00	C	19.683
151.002	2598a5		2016-06-09 03:10:00	C	19.683
151.002	2598a5		2016-06-09 03:20:00	C	19.683
151.002	2598a5		2016-06-09 03:30:00	C	19.683
151.002	2598a5		2016-06-09 03:40:00	C	19.182
151.002	2598a5		2016-06-09 03:50:00	C	19.182
151.002	2598a5		2016-06-09 04:00:00	C	18.681
151.002	2598a5		2016-06-09 04:10:00	C	18.681
151.002	2598a5		2016-06-09 04:20:00	C	18.681
151.002	2598a5		2016-06-09 04:30:00	C	18.681
151.002	2598a5		2016-06-09 04:40:00	C	18.18
151.002	2598a5		2016-06-09 04:50:00	C	18.18
151.002	2598a5		2016-06-09 05:00:00	C	18.18
151.002	2598a5		2016-06-09 05:10:00	C	17.679
151.002	2598a5		2016-06-09 05:20:00	C	17.679
151.002	2598a5		2016-06-09 05:30:00	C	17.679
151.002	2598a5		2016-06-09 05:40:00	C	17.679
151.002	2598a5		2016-06-09 05:50:00	C	17.679
151.002	2598a5		2016-06-09 06:00:00	C	17.178
151.002	2598a5		2016-06-09 06:10:00	C	17.178
151.002	2598a5		2016-06-09 06:20:00	C	17.679
151.002	2598a5		2016-06-09 06:30:00	C	17.679
151.002	2598a5		2016-06-09 06:40:00	C	18.681
151.002	2598a5		2016-06-09 06:50:00	C	19.182
151.002	2598a5		2016-06-09 07:00:00	C	20.184
151.002	2598a5		2016-06-09 07:10:00	C	20.685
151.002	2598a5		2016-06-09 07:20:00	C	21.686
151.002	2598a5		2016-06-09 07:30:00	C	23.187
151.002	2598a5		2016-06-09 07:40:00	C	24.688
151.002	2598a5		2016-06-09 07:50:00	C	25.688
151.002	2598a5		2016-06-09 08:00:00	C	26.688
151.002	2598a5		2016-06-09 08:10:00	C	27.687
151.002	2598a5		2016-06-09 08:20:00	C	29.685
151.002	2598a5		2016-06-09 08:30:00	C	31.183
151.002	2598a5		2016-06-09 08:40:00	C	31.682
151.002	2598a5		2016-06-09 08:50:00	C	32.68
151.002	2598a5		2016-06-09 09:00:00	C	33.678
151.002	2598a5		2016-06-09 09:10:00	C	34.676
151.002	2598a5		2016-06-09 09:20:00	C	36.67
151.002	2598a5		2016-06-09 09:30:00	C	39.161
151.002	2598a5		2016-06-09 09:40:00	C	41.651
151.002	2598a5		2016-06-09 09:50:00	C	42.148
151.002	2598a5		2016-06-09 10:00:00	C	42.148
151.002	2598a5		2016-06-09 10:10:00	C	42.646
151.002	2598a5		2016-06-09 10:20:00	C	45.133
151.002	2598a5		2016-06-09 10:30:00	C	44.636
151.002	2598a5		2016-06-09 10:40:00	C	47.618
151.002	2598a5		2016-06-09 10:50:00	C	50.102
151.002	2598a5		2016-06-09 11:00:00	C	52.087
151.002	2598a5		2016-06-09 11:10:00	C	51.094
151.002	2598a5		2016-06-09 11:20:00	C	49.108
151.002	2598a5		2016-06-09 11:30:00	C	49.605
151.002	2598a5		2016-06-09 11:40:00	C	50.102
151.002	2598a5		2016-06-09 11:50:00	C	50.598
151.002	2598a5		2016-06-09 12:00:00	C	52.583
151.002	2598a5		2016-06-09 12:10:00	C	54.071
151.002	2598a5		2016-06-09 12:20:00	C	57.046
151.002	2598a5		2016-06-09 12:30:00	C	60.018
151.002	2598a5		2016-06-09 12:40:00	C	60.513
151.002	2598a5		2016-06-09 12:50:00	C	58.532
151.002	2598a5		2016-06-09 13:00:00	C	58.037
151.002	2598a5		2016-06-09 13:10:00	C	57.541
151.002	2598a5		2016-06-09 13:20:00	C	62.492
151.002	2598a5		2016-06-09 13:30:00	C	63.482
151.002	2598a5		2016-06-09 13:40:00	C	63.976
151.002	2598a5		2016-06-09 13:50:00	C	65.459
151.002	2598a5		2016-06-09 14:00:00	C	66.942
151.002	2598a5		2016-06-09 14:10:00	C	67.93
151.002	2598a5		2016-06-09 14:20:00	C	67.93
151.002	2598a5		2016-06-09 14:30:00	C	66.942
151.002	2598a5		2016-06-09 14:40:00	C	66.942
151.002	2598a5		2016-06-09 14:50:00	C	66.448
151.002	2598a5		2016-06-09 15:00:00	C	64.471
151.002	2598a5		2016-06-09 15:10:00	C	64.471
151.002	2598a5		2016-06-09 15:20:00	C	63.976
151.002	2598a5		2016-06-09 15:30:00	C	61.997
151.002	2598a5		2016-06-09 15:40:00	C	60.513
151.002	2598a5		2016-06-09 15:50:00	C	57.541
151.002	2598a5		2016-06-09 16:00:00	C	57.046
151.002	2598a5		2016-06-09 16:10:00	C	58.037
151.002	2598a5		2016-06-09 16:20:00	C	56.055
151.002	2598a5		2016-06-09 16:30:00	C	54.071
151.002	2598a5		2016-06-09 16:40:00	C	55.559
151.002	2598a5		2016-06-09 16:50:00	C	54.071
151.002	2598a5		2016-06-09 17:00:00	C	53.575
151.002	2598a5		2016-06-09 17:10:00	C	52.087
151.002	2598a5		2016-06-09 17:20:00	C	51.591
151.002	2598a5		2016-06-09 17:30:00	C	50.598
151.002	2598a5		2016-06-09 17:40:00	C	48.612
151.002	2598a5		2016-06-09 17:50:00	C	47.121
151.002	2598a5		2016-06-09 18:00:00	C	46.127
151.002	2598a5		2016-06-09 18:10:00	C	44.138
151.002	2598a5		2016-06-09 18:20:00	C	43.143
151.002	2598a5		2016-06-09 18:30:00	C	41.651
151.002	2598a5		2016-06-09 18:40:00	C	39.659
151.002	2598a5		2016-06-09 18:50:00	C	38.165
151.002	2598a5		2016-06-09 19:00:00	C	36.67
151.002	2598a5		2016-06-09 19:10:00	C	36.67
151.002	2598a5		2016-06-09 19:20:00	C	36.172
151.002	2598a5		2016-06-09 19:30:00	C	35.174
151.002	2598a5		2016-06-09 19:40:00	C	34.177
151.002	2598a5		2016-06-09 19:50:00	C	33.179
151.002	2598a5		2016-06-09 20:00:00	C	32.68
151.002	2598a5		2016-06-09 20:10:00	C	32.68
151.002	2598a5		2016-06-09 20:20:00	C	32.181
151.002	2598a5		2016-06-09 20:30:00	C	31.183
151.002	2598a5		2016-06-09 20:40:00	C	31.183
151.002	2598a5		2016-06-09 20:50:00	C	30.684
151.002	2598a5		2016-06-09 21:00:00	C	30.185
151.002	2598a5		2016-06-09 21:10:00	C	29.685
151.002	2598a5		2016-06-09 21:20:00	C	28.686
151.002	2598a5		2016-06-09 21:30:00	C	28.187
151.002	2598a5		2016-06-09 21:40:00	C	27.687
151.002	2598a5		2016-06-09 21:50:00	C	27.187
151.002	2598a5		2016-06-09 22:00:00	C	26.688
151.002	2598a5		2016-06-09 22:10:00	C	26.688
151.002	2598a5		2016-06-09 22:20:00	C	26.688
151.002	2598a5		2016-06-09 22:30:00	C	26.188
151.002	2598a5		2016-06-09 22:40:00	C	26.188
151.002	2598a5		2016-06-09 22:50:00	C	25.688
151.002	2598a5		2016-06-09 23:00:00	C	25.188
151.002	2598a5		2016-06-09 23:10:00	C	25.188
151.002	2598a5		2016-06-09 23:20:00	C	24.688
151.002	2598a5		2016-06-09 23:30:00	C	24.688
151.002	2598a5		2016-06-09 23:40:00	C	24.688
151.002	2598a5		2016-06-09 23:50:00	C	24.188
151.002	2598a5		2016-06-10	C	24.188
151.002	2598a5		2016-06-10 00:10:00	C	24.188
151.002	2598a5		2016-06-10 00:20:00	C	23.687
151.002	2598a5		2016-06-10 00:30:00	C	23.687
151.002	2598a5		2016-06-10 00:40:00	C	23.687
151.002	2598a5		2016-06-10 00:50:00	C	23.687
151.002	2598a5		2016-06-10 01:00:00	C	23.687
151.002	2598a5		2016-06-10 01:10:00	C	23.687
151.002	2598a5		2016-06-10 01:20:00	C	23.187
151.002	2598a5		2016-06-10 01:30:00	C	23.187
151.002	2598a5		2016-06-10 01:40:00	C	22.687
151.002	2598a5		2016-06-10 01:50:00	C	22.687
151.002	2598a5		2016-06-10 02:00:00	C	22.687
151.002	2598a5		2016-06-10 02:10:00	C	22.687
151.002	2598a5		2016-06-10 02:20:00	C	22.687
151.002	2598a5		2016-06-10 02:30:00	C	22.687
151.002	2598a5		2016-06-10 02:40:00	C	22.186
151.002	2598a5		2016-06-10 02:50:00	C	22.186
151.002	2598a5		2016-06-10 03:00:00	C	22.186
151.002	2598a5		2016-06-10 03:10:00	C	21.686
151.002	2598a5		2016-06-10 03:20:00	C	21.686
151.002	2598a5		2016-06-10 03:30:00	C	21.185
151.002	2598a5		2016-06-10 03:40:00	C	21.185
151.002	2598a5		2016-06-10 03:50:00	C	21.185
151.002	2598a5		2016-06-10 04:00:00	C	20.685
151.002	2598a5		2016-06-10 04:10:00	C	20.685
151.002	2598a5		2016-06-10 04:20:00	C	20.184
151.002	2598a5		2016-06-10 04:30:00	C	20.184
151.002	2598a5		2016-06-10 04:40:00	C	20.184
151.002	2598a5		2016-06-10 04:50:00	C	20.184
151.002	2598a5		2016-06-10 05:00:00	C	20.184
151.002	2598a5		2016-06-10 05:10:00	C	19.683
151.002	2598a5		2016-06-10 05:20:00	C	19.683
151.002	2598a5		2016-06-10 05:30:00	C	19.182
151.002	2598a5		2016-06-10 05:40:00	C	19.683
151.002	2598a5		2016-06-10 05:50:00	C	19.683
151.002	2598a5		2016-06-10 06:00:00	C	20.184
151.002	2598a5		2016-06-10 06:10:00	C	20.184
151.002	2598a5		2016-06-10 06:20:00	C	20.184
151.002	2598a5		2016-06-10 06:30:00	C	19.683
151.002	2598a5		2016-06-10 06:40:00	C	19.683
151.002	2598a5		2016-06-10 06:50:00	C	20.184
151.002	2598a5		2016-06-10 07:00:00	C	20.184
151.002	2598a5		2016-06-10 07:10:00	C	20.184
151.002	2598a5		2016-06-10 07:20:00	C	22.186
151.002	2598a5		2016-06-10 07:30:00	C	24.688
151.002	2598a5		2016-06-10 07:40:00	C	25.688
151.002	2598a5		2016-06-10 07:50:00	C	26.688
151.002	2598a5		2016-06-10 08:00:00	C	27.687
151.002	2598a5		2016-06-10 08:10:00	C	29.186
151.002	2598a5		2016-06-10 08:20:00	C	30.185
151.002	2598a5		2016-06-10 08:30:00	C	31.682
151.002	2598a5		2016-06-10 08:40:00	C	33.179
151.002	2598a5		2016-06-10 08:50:00	C	34.676
151.002	2598a5		2016-06-10 09:00:00	C	35.174
151.002	2598a5		2016-06-10 09:10:00	C	35.174
151.002	2598a5		2016-06-10 09:20:00	C	36.172
151.002	2598a5		2016-06-10 09:30:00	C	38.165
151.002	2598a5		2016-06-10 09:40:00	C	39.161
151.002	2598a5		2016-06-10 09:50:00	C	40.655
151.002	2598a5		2016-06-10 10:00:00	C	41.651
151.002	2598a5		2016-06-10 10:10:00	C	44.138
151.002	2598a5		2016-06-10 10:20:00	C	47.121
151.002	2598a5		2016-06-10 10:30:00	C	49.108
151.002	2598a5		2016-06-10 10:40:00	C	50.102
151.002	2598a5		2016-06-10 10:50:00	C	51.094
151.002	2598a5		2016-06-10 11:00:00	C	51.591
151.002	2598a5		2016-06-10 11:10:00	C	53.079
151.002	2598a5		2016-06-10 11:20:00	C	52.583
151.002	2598a5		2016-06-10 11:30:00	C	52.087
151.002	2598a5		2016-06-10 11:40:00	C	51.591
151.002	2598a5		2016-06-10 11:50:00	C	52.583
151.002	2598a5		2016-06-10 12:00:00	C	53.079
151.002	2598a5		2016-06-10 12:10:00	C	55.559
151.002	2598a5		2016-06-10 12:20:00	C	59.027
151.002	2598a5		2016-06-10 12:30:00	C	62.492
151.002	2598a5		2016-06-10 12:40:00	C	64.471
151.002	2598a5		2016-06-10 12:50:00	C	62.987
151.002	2598a5		2016-06-10 13:00:00	C	61.503
151.002	2598a5		2016-06-10 13:10:00	C	62.987
151.002	2598a5		2016-06-10 13:20:00	C	65.459
151.002	2598a5		2016-06-10 13:30:00	C	66.942
151.002	2598a5		2016-06-10 13:40:00	C	67.93
151.002	2598a5		2016-06-10 13:50:00	C	69.905
151.002	2598a5		2016-06-10 14:00:00	C	70.399
151.002	2598a5		2016-06-10 14:10:00	C	70.893
151.002	2598a5		2016-06-10 14:20:00	C	70.399
151.002	2598a5		2016-06-10 14:30:00	C	69.905
151.002	2598a5		2016-06-10 14:40:00	C	67.436
151.002	2598a5		2016-06-10 14:50:00	C	66.448
151.002	2598a5		2016-06-10 15:00:00	C	64.965
151.002	2598a5		2016-06-10 15:10:00	C	64.471
151.002	2598a5		2016-06-10 15:20:00	C	63.976
151.002	2598a5		2016-06-10 15:30:00	C	62.492
151.002	2598a5		2016-06-10 15:40:00	C	60.018
151.002	2598a5		2016-06-10 15:50:00	C	57.046
151.002	2598a5		2016-06-10 16:00:00	C	56.55
151.002	2598a5		2016-06-10 16:10:00	C	55.559
151.002	2598a5		2016-06-10 16:20:00	C	57.046
151.002	2598a5		2016-06-10 16:30:00	C	57.046
151.002	2598a5		2016-06-10 16:40:00	C	55.559
151.002	2598a5		2016-06-10 16:50:00	C	55.559
151.002	2598a5		2016-06-10 17:00:00	C	54.071
151.002	2598a5		2016-06-10 17:10:00	C	52.583
151.002	2598a5		2016-06-10 17:20:00	C	51.094
151.002	2598a5		2016-06-10 17:30:00	C	50.102
151.002	2598a5		2016-06-10 17:40:00	C	48.612
151.002	2598a5		2016-06-10 17:50:00	C	46.624
151.002	2598a5		2016-06-10 18:00:00	C	45.133
151.002	2598a5		2016-06-10 18:10:00	C	43.641
151.002	2598a5		2016-06-10 18:20:00	C	42.148
151.002	2598a5		2016-06-10 18:30:00	C	40.655
151.002	2598a5		2016-06-10 18:40:00	C	39.161
151.002	2598a5		2016-06-10 18:50:00	C	38.165
151.002	2598a5		2016-06-10 19:00:00	C	37.168
151.002	2598a5		2016-06-10 19:10:00	C	36.172
151.002	2598a5		2016-06-10 19:20:00	C	35.673
151.002	2598a5		2016-06-10 19:30:00	C	35.174
151.002	2598a5		2016-06-10 19:40:00	C	34.676
151.002	2598a5		2016-06-10 19:50:00	C	34.177
151.002	2598a5		2016-06-10 20:00:00	C	33.678
151.002	2598a5		2016-06-10 20:10:00	C	33.179
151.002	2598a5		2016-06-10 20:20:00	C	32.68
151.002	2598a5		2016-06-10 20:30:00	C	32.181
151.002	2598a5		2016-06-10 20:40:00	C	31.682
151.002	2598a5		2016-06-10 20:50:00	C	31.183
151.002	2598a5		2016-06-10 21:00:00	C	30.684
151.002	2598a5		2016-06-10 21:10:00	C	30.185
151.002	2598a5		2016-06-10 21:20:00	C	29.685
151.002	2598a5		2016-06-10 21:30:00	C	28.686
151.002	2598a5		2016-06-10 21:40:00	C	28.686
151.002	2598a5		2016-06-10 21:50:00	C	28.187
151.002	2598a5		2016-06-10 22:00:00	C	27.687
151.002	2598a5		2016-06-10 22:10:00	C	26.688
151.002	2598a5		2016-06-10 22:20:00	C	26.188
151.002	2598a5		2016-06-10 22:30:00	C	26.188
151.002	2598a5		2016-06-10 22:40:00	C	25.688
151.002	2598a5		2016-06-10 22:50:00	C	25.688
151.002	2598a5		2016-06-10 23:00:00	C	25.188
151.002	2598a5		2016-06-10 23:10:00	C	25.188
151.002	2598a5		2016-06-10 23:20:00	C	25.188
151.002	2598a5		2016-06-10 23:30:00	C	24.688
151.002	2598a5		2016-06-10 23:40:00	C	24.188
151.002	2598a5		2016-06-10 23:50:00	C	23.687
151.002	2598a5		2016-06-11	C	23.687
151.002	2598a5		2016-06-11 00:10:00	C	23.187
151.002	2598a5		2016-06-11 00:20:00	C	23.687
151.002	2598a5		2016-06-11 00:30:00	C	23.687
151.002	2598a5		2016-06-11 00:40:00	C	23.187
151.002	2598a5		2016-06-11 00:50:00	C	23.187
151.002	2598a5		2016-06-11 01:00:00	C	23.187
151.002	2598a5		2016-06-11 01:10:00	C	22.687
151.002	2598a5		2016-06-11 01:20:00	C	22.687
151.002	2598a5		2016-06-11 01:30:00	C	22.186
151.002	2598a5		2016-06-11 01:40:00	C	22.186
151.002	2598a5		2016-06-11 01:50:00	C	21.686
151.002	2598a5		2016-06-11 02:00:00	C	22.186
151.002	2598a5		2016-06-11 02:10:00	C	22.186
151.002	2598a5		2016-06-11 02:20:00	C	22.186
151.002	2598a5		2016-06-11 02:30:00	C	22.186
151.002	2598a5		2016-06-11 02:40:00	C	22.186
151.002	2598a5		2016-06-11 02:50:00	C	22.186
151.002	2598a5		2016-06-11 03:00:00	C	21.686
151.002	2598a5		2016-06-11 03:10:00	C	21.185
151.002	2598a5		2016-06-11 03:20:00	C	21.185
151.002	2598a5		2016-06-11 03:30:00	C	21.185
151.002	2598a5		2016-06-11 03:40:00	C	20.685
151.002	2598a5		2016-06-11 03:50:00	C	20.685
151.002	2598a5		2016-06-11 04:00:00	C	20.685
151.002	2598a5		2016-06-11 04:10:00	C	20.685
151.002	2598a5		2016-06-11 04:20:00	C	20.685
151.002	2598a5		2016-06-11 04:30:00	C	20.685
151.002	2598a5		2016-06-11 04:40:00	C	20.685
151.002	2598a5		2016-06-11 04:50:00	C	20.685
151.002	2598a5		2016-06-11 05:00:00	C	20.184
151.002	2598a5		2016-06-11 05:10:00	C	20.184
151.002	2598a5		2016-06-11 05:20:00	C	20.184
151.002	2598a5		2016-06-11 05:30:00	C	20.184
151.002	2598a5		2016-06-11 05:40:00	C	20.184
151.002	2598a5		2016-06-11 05:50:00	C	20.184
151.002	2598a5		2016-06-11 06:00:00	C	19.683
151.002	2598a5		2016-06-11 06:10:00	C	19.683
151.002	2598a5		2016-06-11 06:20:00	C	19.683
151.002	2598a5		2016-06-11 06:30:00	C	19.683
151.002	2598a5		2016-06-11 06:40:00	C	19.182
151.002	2598a5		2016-06-11 06:50:00	C	19.182
151.002	2598a5		2016-06-11 07:00:00	C	19.683
151.002	2598a5		2016-06-11 07:10:00	C	21.686
151.002	2598a5		2016-06-11 07:20:00	C	22.687
151.002	2598a5		2016-06-11 07:30:00	C	24.188
151.002	2598a5		2016-06-11 07:40:00	C	25.188
151.002	2598a5		2016-06-11 07:50:00	C	25.688
151.002	2598a5		2016-06-11 08:00:00	C	27.187
151.002	2598a5		2016-06-11 08:10:00	C	28.686
151.002	2598a5		2016-06-11 08:20:00	C	29.685
151.002	2598a5		2016-06-11 08:30:00	C	31.183
151.002	2598a5		2016-06-11 08:40:00	C	32.181
151.002	2598a5		2016-06-11 08:50:00	C	33.179
151.002	2598a5		2016-06-11 09:00:00	C	33.678
151.002	2598a5		2016-06-11 09:10:00	C	35.673
151.002	2598a5		2016-06-11 09:20:00	C	35.673
151.002	2598a5		2016-06-11 09:30:00	C	37.667
151.002	2598a5		2016-06-11 09:40:00	C	38.663
151.002	2598a5		2016-06-11 09:50:00	C	41.153
151.002	2598a5		2016-06-11 10:00:00	C	40.655
151.002	2598a5		2016-06-11 10:10:00	C	40.157
151.002	2598a5		2016-06-11 10:20:00	C	41.651
151.002	2598a5		2016-06-11 10:30:00	C	44.138
151.002	2598a5		2016-06-11 10:40:00	C	46.624
151.002	2598a5		2016-06-11 10:50:00	C	48.115
151.002	2598a5		2016-06-11 11:00:00	C	47.121
151.002	2598a5		2016-06-11 11:10:00	C	48.612
151.002	2598a5		2016-06-11 11:20:00	C	46.127
151.002	2598a5		2016-06-11 11:30:00	C	46.624
151.002	2598a5		2016-06-11 11:40:00	C	46.127
151.002	2598a5		2016-06-11 11:50:00	C	47.121
151.002	2598a5		2016-06-11 12:00:00	C	47.121
151.002	2598a5		2016-06-11 12:10:00	C	49.108
151.002	2598a5		2016-06-11 12:20:00	C	51.591
151.002	2598a5		2016-06-11 12:30:00	C	53.575
151.002	2598a5		2016-06-11 12:40:00	C	55.063
151.002	2598a5		2016-06-11 12:50:00	C	53.079
151.002	2598a5		2016-06-11 13:00:00	C	52.087
151.002	2598a5		2016-06-11 13:10:00	C	53.079
151.002	2598a5		2016-06-11 13:20:00	C	53.575
151.002	2598a5		2016-06-11 13:30:00	C	54.567
151.002	2598a5		2016-06-11 13:40:00	C	55.063
151.002	2598a5		2016-06-11 13:50:00	C	57.541
151.002	2598a5		2016-06-11 14:00:00	C	58.037
151.002	2598a5		2016-06-11 14:10:00	C	59.027
151.002	2598a5		2016-06-11 14:20:00	C	60.018
151.002	2598a5		2016-06-11 14:30:00	C	60.513
151.002	2598a5		2016-06-11 14:40:00	C	61.503
151.002	2598a5		2016-06-11 14:50:00	C	61.503
151.002	2598a5		2016-06-11 15:00:00	C	58.532
151.002	2598a5		2016-06-11 15:10:00	C	58.532
151.002	2598a5		2016-06-11 15:20:00	C	58.532
151.002	2598a5		2016-06-11 15:30:00	C	56.55
151.002	2598a5		2016-06-11 15:40:00	C	55.559
151.002	2598a5		2016-06-11 15:50:00	C	55.559
151.002	2598a5		2016-06-11 16:00:00	C	54.071
151.002	2598a5		2016-06-11 16:10:00	C	53.575
151.002	2598a5		2016-06-11 16:20:00	C	53.575
151.002	2598a5		2016-06-11 16:30:00	C	53.079
151.002	2598a5		2016-06-11 16:40:00	C	52.583
151.002	2598a5		2016-06-11 16:50:00	C	51.591
151.002	2598a5		2016-06-11 17:00:00	C	50.598
151.002	2598a5		2016-06-11 17:10:00	C	49.605
151.002	2598a5		2016-06-11 17:20:00	C	48.612
151.002	2598a5		2016-06-11 17:30:00	C	47.618
151.002	2598a5		2016-06-11 17:40:00	C	46.624
151.002	2598a5		2016-06-11 17:50:00	C	45.63
151.002	2598a5		2016-06-11 18:00:00	C	43.641
151.002	2598a5		2016-06-11 18:10:00	C	42.646
151.002	2598a5		2016-06-11 18:20:00	C	41.651
151.002	2598a5		2016-06-11 18:30:00	C	40.157
151.002	2598a5		2016-06-11 18:40:00	C	39.659
151.002	2598a5		2016-06-11 18:50:00	C	38.165
151.002	2598a5		2016-06-11 19:00:00	C	37.667
151.002	2598a5		2016-06-11 19:10:00	C	36.67
151.002	2598a5		2016-06-11 19:20:00	C	36.172
151.002	2598a5		2016-06-11 19:30:00	C	35.673
151.002	2598a5		2016-06-11 19:40:00	C	35.174
151.002	2598a5		2016-06-11 19:50:00	C	34.676
151.002	2598a5		2016-06-11 20:00:00	C	34.177
151.002	2598a5		2016-06-11 20:10:00	C	33.678
151.002	2598a5		2016-06-11 20:20:00	C	33.179
151.002	2598a5		2016-06-11 20:30:00	C	32.68
151.002	2598a5		2016-06-11 20:40:00	C	32.181
151.002	2598a5		2016-06-11 20:50:00	C	32.181
151.002	2598a5		2016-06-11 21:00:00	C	31.682
151.002	2598a5		2016-06-11 21:10:00	C	31.183
151.002	2598a5		2016-06-11 21:20:00	C	31.183
151.002	2598a5		2016-06-11 21:30:00	C	30.684
151.002	2598a5		2016-06-11 21:40:00	C	30.185
151.002	2598a5		2016-06-11 21:50:00	C	30.185
151.002	2598a5		2016-06-11 22:00:00	C	29.685
151.002	2598a5		2016-06-11 22:10:00	C	29.685
151.002	2598a5		2016-06-11 22:20:00	C	29.186
151.002	2598a5		2016-06-11 22:30:00	C	29.186
151.002	2598a5		2016-06-11 22:40:00	C	29.186
151.002	2598a5		2016-06-11 22:50:00	C	28.686
151.002	2598a5		2016-06-11 23:00:00	C	28.686
151.002	2598a5		2016-06-11 23:10:00	C	28.686
151.002	2598a5		2016-06-11 23:20:00	C	28.187
151.002	2598a5		2016-06-11 23:30:00	C	28.187
151.002	2598a5		2016-06-11 23:40:00	C	27.687
151.002	2598a5		2016-06-11 23:50:00	C	27.687
151.002	2598a5		2016-06-12	C	27.687
151.002	2598a5		2016-06-12 00:10:00	C	27.187
151.002	2598a5		2016-06-12 00:20:00	C	27.187
151.002	2598a5		2016-06-12 00:30:00	C	27.187
151.002	2598a5		2016-06-12 00:40:00	C	26.688
151.002	2598a5		2016-06-12 00:50:00	C	26.688
151.002	2598a5		2016-06-12 01:00:00	C	26.188
151.002	2598a5		2016-06-12 01:10:00	C	26.188
151.002	2598a5		2016-06-12 01:20:00	C	26.188
151.002	2598a5		2016-06-12 01:30:00	C	26.188
151.002	2598a5		2016-06-12 01:40:00	C	25.688
151.002	2598a5		2016-06-12 01:50:00	C	25.688
151.002	2598a5		2016-06-12 02:00:00	C	25.688
151.002	2598a5		2016-06-12 02:10:00	C	25.188
151.002	2598a5		2016-06-12 02:20:00	C	25.188
151.002	2598a5		2016-06-12 02:30:00	C	25.188
151.002	2598a5		2016-06-12 02:40:00	C	25.188
151.002	2598a5		2016-06-12 02:50:00	C	24.688
151.002	2598a5		2016-06-12 03:00:00	C	24.688
151.002	2598a5		2016-06-12 03:10:00	C	24.688
151.002	2598a5		2016-06-12 03:20:00	C	24.688
151.002	2598a5		2016-06-12 03:30:00	C	24.688
151.002	2598a5		2016-06-12 03:40:00	C	24.688
151.002	2598a5		2016-06-12 03:50:00	C	24.688
151.002	2598a5		2016-06-12 04:00:00	C	24.688
151.002	2598a5		2016-06-12 04:10:00	C	24.688
151.002	2598a5		2016-06-12 04:20:00	C	24.688
151.002	2598a5		2016-06-12 04:30:00	C	24.188
151.002	2598a5		2016-06-12 04:40:00	C	24.188
151.002	2598a5		2016-06-12 04:50:00	C	24.188
151.002	2598a5		2016-06-12 05:00:00	C	24.188
151.002	2598a5		2016-06-12 05:10:00	C	24.688
151.002	2598a5		2016-06-12 05:20:00	C	24.188
151.002	2598a5		2016-06-12 05:30:00	C	24.188
151.002	2598a5		2016-06-12 05:40:00	C	24.188
151.002	2598a5		2016-06-12 05:50:00	C	24.188
151.002	2598a5		2016-06-12 06:00:00	C	23.687
151.002	2598a5		2016-06-12 06:10:00	C	24.188
151.002	2598a5		2016-06-12 06:20:00	C	24.188
151.002	2598a5		2016-06-12 06:30:00	C	24.188
151.002	2598a5		2016-06-12 06:40:00	C	24.188
151.002	2598a5		2016-06-12 06:50:00	C	23.687
151.002	2598a5		2016-06-12 07:00:00	C	23.187
151.002	2598a5		2016-06-12 07:10:00	C	22.186
151.002	2598a5		2016-06-12 07:20:00	C	22.687
151.002	2598a5		2016-06-12 07:30:00	C	23.187
151.002	2598a5		2016-06-12 07:40:00	C	23.687
151.002	2598a5		2016-06-12 07:50:00	C	24.188
151.002	2598a5		2016-06-12 08:00:00	C	24.188
151.002	2598a5		2016-06-12 08:10:00	C	24.688
151.002	2598a5		2016-06-12 08:20:00	C	25.188
151.002	2598a5		2016-06-12 08:30:00	C	25.688
151.002	2598a5		2016-06-12 08:40:00	C	25.688
151.002	2598a5		2016-06-12 08:50:00	C	26.188
151.002	2598a5		2016-06-12 09:00:00	C	27.687
151.002	2598a5		2016-06-12 09:10:00	C	29.685
151.002	2598a5		2016-06-12 09:20:00	C	29.685
151.002	2598a5		2016-06-12 09:30:00	C	33.678
151.002	2598a5		2016-06-12 09:40:00	C	35.174
151.002	2598a5		2016-06-12 09:50:00	C	35.673
151.002	2598a5		2016-06-12 10:00:00	C	37.168
151.002	2598a5		2016-06-12 10:10:00	C	39.161
151.002	2598a5		2016-06-12 10:20:00	C	39.659
151.002	2598a5		2016-06-12 10:30:00	C	41.153
151.002	2598a5		2016-06-12 10:40:00	C	43.641
151.002	2598a5		2016-06-12 10:50:00	C	46.127
151.002	2598a5		2016-06-12 11:00:00	C	48.115
151.002	2598a5		2016-06-12 11:10:00	C	46.624
151.002	2598a5		2016-06-12 11:20:00	C	46.127
151.002	2598a5		2016-06-12 11:30:00	C	44.636
151.002	2598a5		2016-06-12 11:40:00	C	47.618
151.002	2598a5		2016-06-12 11:50:00	C	46.624
151.002	2598a5		2016-06-12 12:00:00	C	42.646
151.002	2598a5		2016-06-12 12:10:00	C	47.121
151.002	2598a5		2016-06-12 12:20:00	C	41.651
151.002	2598a5		2016-06-12 12:30:00	C	39.659
151.002	2598a5		2016-06-12 12:40:00	C	38.663
151.002	2598a5		2016-06-12 12:50:00	C	41.651
151.002	2598a5		2016-06-12 13:00:00	C	49.605
151.002	2598a5		2016-06-12 13:10:00	C	52.087
151.002	2598a5		2016-06-12 13:20:00	C	48.115
151.002	2598a5		2016-06-12 13:30:00	C	40.655
151.002	2598a5		2016-06-12 13:40:00	C	38.165
151.002	2598a5		2016-06-12 13:50:00	C	31.183
151.002	2598a5		2016-06-12 14:00:00	C	28.686
151.002	2598a5		2016-06-12 14:10:00	C	27.187
151.002	2598a5		2016-06-12 14:20:00	C	26.688
151.002	2598a5		2016-06-12 14:30:00	C	26.188
151.002	2598a5		2016-06-12 14:40:00	C	26.688
151.002	2598a5		2016-06-12 14:50:00	C	26.688
151.002	2598a5		2016-06-12 15:00:00	C	28.686
151.002	2598a5		2016-06-12 15:10:00	C	28.187
151.002	2598a5		2016-06-12 15:20:00	C	28.686
151.002	2598a5		2016-06-12 15:30:00	C	33.179
151.002	2598a5		2016-06-12 15:40:00	C	30.185
151.002	2598a5		2016-06-12 15:50:00	C	29.685
151.002	2598a5		2016-06-12 16:00:00	C	29.685
151.002	2598a5		2016-06-12 16:10:00	C	28.686
151.002	2598a5		2016-06-12 16:20:00	C	28.187
151.002	2598a5		2016-06-12 16:30:00	C	29.685
151.002	2598a5		2016-06-12 16:40:00	C	29.685
151.002	2598a5		2016-06-12 16:50:00	C	29.186
151.002	2598a5		2016-06-12 17:00:00	C	28.187
151.002	2598a5		2016-06-12 17:10:00	C	27.187
151.002	2598a5		2016-06-12 17:20:00	C	26.688
151.002	2598a5		2016-06-12 17:30:00	C	26.188
151.002	2598a5		2016-06-12 17:40:00	C	25.688
151.002	2598a5		2016-06-12 17:50:00	C	25.688
151.002	2598a5		2016-06-12 18:00:00	C	25.688
151.002	2598a5		2016-06-12 18:10:00	C	25.188
151.002	2598a5		2016-06-12 18:20:00	C	25.688
151.002	2598a5		2016-06-12 18:30:00	C	25.688
151.002	2598a5		2016-06-12 18:40:00	C	25.188
151.002	2598a5		2016-06-12 18:50:00	C	24.688
151.002	2598a5		2016-06-12 19:00:00	C	24.688
151.002	2598a5		2016-06-12 19:10:00	C	24.688
151.002	2598a5		2016-06-12 19:20:00	C	24.688
151.002	2598a5		2016-06-12 19:30:00	C	24.188
151.002	2598a5		2016-06-12 19:40:00	C	23.687
151.002	2598a5		2016-06-12 19:50:00	C	24.188
151.002	2598a5		2016-06-12 20:00:00	C	23.687
151.002	2598a5		2016-06-12 20:10:00	C	23.687
151.002	2598a5		2016-06-12 20:20:00	C	23.687
151.002	2598a5		2016-06-12 20:30:00	C	23.687
151.002	2598a5		2016-06-12 20:40:00	C	23.687
151.002	2598a5		2016-06-12 20:50:00	C	23.687
151.002	2598a5		2016-06-12 21:00:00	C	23.187
151.002	2598a5		2016-06-12 21:10:00	C	23.187
151.002	2598a5		2016-06-12 21:20:00	C	23.187
151.002	2598a5		2016-06-12 21:30:00	C	22.687
151.002	2598a5		2016-06-12 21:40:00	C	22.687
151.002	2598a5		2016-06-12 21:50:00	C	22.687
151.002	2598a5		2016-06-12 22:00:00	C	22.186
151.002	2598a5		2016-06-12 22:10:00	C	22.186
151.002	2598a5		2016-06-12 22:20:00	C	22.186
151.002	2598a5		2016-06-12 22:30:00	C	22.186
151.002	2598a5		2016-06-12 22:40:00	C	21.686
151.002	2598a5		2016-06-12 22:50:00	C	21.686
151.002	2598a5		2016-06-12 23:00:00	C	21.686
151.002	2598a5		2016-06-12 23:10:00	C	21.686
151.002	2598a5		2016-06-12 23:20:00	C	21.185
151.002	2598a5		2016-06-12 23:30:00	C	21.185
151.002	2598a5		2016-06-12 23:40:00	C	21.185
151.002	2598a5		2016-06-12 23:50:00	C	20.685
151.002	2598a5		2016-06-13	C	20.685
151.002	2598a5		2016-06-13 00:10:00	C	20.685
151.002	2598a5		2016-06-13 00:20:00	C	20.184
151.002	2598a5		2016-06-13 00:30:00	C	20.184
151.002	2598a5		2016-06-13 00:40:00	C	20.184
151.002	2598a5		2016-06-13 00:50:00	C	20.184
151.002	2598a5		2016-06-13 01:00:00	C	20.184
151.002	2598a5		2016-06-13 01:10:00	C	20.685
151.002	2598a5		2016-06-13 01:20:00	C	20.685
151.002	2598a5		2016-06-13 01:30:00	C	20.685
151.002	2598a5		2016-06-13 01:40:00	C	20.685
151.002	2598a5		2016-06-13 01:50:00	C	20.685
151.002	2598a5		2016-06-13 02:00:00	C	20.685
151.002	2598a5		2016-06-13 02:10:00	C	21.185
151.002	2598a5		2016-06-13 02:20:00	C	21.185
151.002	2598a5		2016-06-13 02:30:00	C	21.185
151.002	2598a5		2016-06-13 02:40:00	C	21.185
151.002	2598a5		2016-06-13 02:50:00	C	20.685
151.002	2598a5		2016-06-13 03:00:00	C	20.685
151.002	2598a5		2016-06-13 03:10:00	C	20.184
151.002	2598a5		2016-06-13 03:20:00	C	20.184
151.002	2598a5		2016-06-13 03:30:00	C	20.184
151.002	2598a5		2016-06-13 03:40:00	C	20.184
151.002	2598a5		2016-06-13 03:50:00	C	20.184
151.002	2598a5		2016-06-13 04:00:00	C	19.683
151.002	2598a5		2016-06-13 04:10:00	C	19.683
151.002	2598a5		2016-06-13 04:20:00	C	19.683
151.002	2598a5		2016-06-13 04:30:00	C	19.182
151.002	2598a5		2016-06-13 04:40:00	C	19.182
151.002	2598a5		2016-06-13 04:50:00	C	19.182
151.002	2598a5		2016-06-13 05:00:00	C	19.182
151.002	2598a5		2016-06-13 05:10:00	C	19.182
151.002	2598a5		2016-06-13 05:20:00	C	18.681
151.002	2598a5		2016-06-13 05:30:00	C	18.681
151.002	2598a5		2016-06-13 05:40:00	C	18.681
151.002	2598a5		2016-06-13 05:50:00	C	18.681
151.002	2598a5		2016-06-13 06:00:00	C	18.681
151.002	2598a5		2016-06-13 06:10:00	C	18.681
151.002	2598a5		2016-06-13 06:20:00	C	18.681
151.002	2598a5		2016-06-13 06:30:00	C	18.681
151.002	2598a5		2016-06-13 06:40:00	C	19.182
151.002	2598a5		2016-06-13 06:50:00	C	19.182
151.002	2598a5		2016-06-13 07:00:00	C	19.182
151.002	2598a5		2016-06-13 07:10:00	C	19.182
151.002	2598a5		2016-06-13 07:20:00	C	19.683
151.002	2598a5		2016-06-13 07:30:00	C	19.683
151.002	2598a5		2016-06-13 07:40:00	C	20.184
151.002	2598a5		2016-06-13 07:50:00	C	20.184
151.002	2598a5		2016-06-13 08:00:00	C	20.184
151.002	2598a5		2016-06-13 08:10:00	C	20.184
151.002	2598a5		2016-06-13 08:20:00	C	21.686
151.002	2598a5		2016-06-13 08:30:00	C	22.687
151.002	2598a5		2016-06-13 08:40:00	C	23.687
151.002	2598a5		2016-06-13 08:50:00	C	25.688
151.002	2598a5		2016-06-13 09:00:00	C	24.688
151.002	2598a5		2016-06-13 09:10:00	C	25.188
151.002	2598a5		2016-06-13 09:20:00	C	24.188
151.002	2598a5		2016-06-13 09:30:00	C	24.188
151.002	2598a5		2016-06-13 09:40:00	C	24.188
151.002	2598a5		2016-06-13 09:50:00	C	24.188
151.002	2598a5		2016-06-13 10:00:00	C	23.687
151.002	2598a5		2016-06-13 10:10:00	C	24.188
151.002	2598a5		2016-06-13 10:20:00	C	25.188
151.002	2598a5		2016-06-13 10:30:00	C	25.688
151.002	2598a5		2016-06-13 10:40:00	C	25.188
151.002	2598a5		2016-06-13 10:50:00	C	24.188
151.002	2598a5		2016-06-13 11:00:00	C	30.684
151.002	2598a5		2016-06-13 11:10:00	C	28.686
151.002	2598a5		2016-06-13 11:20:00	C	26.188
151.002	2598a5		2016-06-13 11:30:00	C	25.688
151.002	2598a5		2016-06-13 11:40:00	C	25.688
151.002	2598a5		2016-06-13 11:50:00	C	26.188
151.002	2598a5		2016-06-13 12:00:00	C	26.688
151.002	2598a5		2016-06-13 12:10:00	C	29.186
151.002	2598a5		2016-06-13 12:20:00	C	31.183
151.002	2598a5		2016-06-13 12:30:00	C	33.179
151.002	2598a5		2016-06-13 12:40:00	C	34.676
151.002	2598a5		2016-06-13 12:50:00	C	32.68
151.002	2598a5		2016-06-13 13:00:00	C	39.161
151.002	2598a5		2016-06-13 13:10:00	C	43.143
151.002	2598a5		2016-06-13 13:20:00	C	44.636
151.002	2598a5		2016-06-13 13:30:00	C	44.138
151.002	2598a5		2016-06-13 13:40:00	C	38.165
151.002	2598a5		2016-06-13 13:50:00	C	42.646
151.002	2598a5		2016-06-13 14:00:00	C	46.127
151.002	2598a5		2016-06-13 14:10:00	C	40.655
151.002	2598a5		2016-06-13 14:20:00	C	45.63
151.002	2598a5		2016-06-13 14:30:00	C	39.659
151.002	2598a5		2016-06-13 14:40:00	C	41.651
151.002	2598a5		2016-06-13 14:50:00	C	36.67
151.002	2598a5		2016-06-13 15:00:00	C	35.174
151.002	2598a5		2016-06-13 15:10:00	C	45.63
151.002	2598a5		2016-06-13 15:20:00	C	47.618
151.002	2598a5		2016-06-13 15:30:00	C	47.121
151.002	2598a5		2016-06-13 15:40:00	C	41.651
151.002	2598a5		2016-06-13 15:50:00	C	37.168
151.002	2598a5		2016-06-13 16:00:00	C	42.646
151.002	2598a5		2016-06-13 16:10:00	C	39.659
151.002	2598f8		2016-06-07 19:24:00	C	27.141
151.002	2598f8		2016-06-07 19:34:00	C	26.641
151.002	2598f8		2016-06-07 19:44:00	C	26.141
151.002	2598f8		2016-06-07 19:54:00	C	25.641
151.002	2598f8		2016-06-07 20:04:00	C	25.141
151.002	2598f8		2016-06-07 20:14:00	C	24.641
151.002	2598f8		2016-06-07 20:24:00	C	24.141
151.002	2598f8		2016-06-07 20:34:00	C	23.64
151.002	2598f8		2016-06-07 20:44:00	C	23.14
151.002	2598f8		2016-06-07 20:54:00	C	22.64
151.002	2598f8		2016-06-07 21:04:00	C	22.64
151.002	2598f8		2016-06-07 21:14:00	C	22.14
151.002	2598f8		2016-06-07 21:24:00	C	21.639
151.002	2598f8		2016-06-07 21:34:00	C	21.139
151.002	2598f8		2016-06-07 21:44:00	C	20.639
151.002	2598f8		2016-06-07 21:54:00	C	20.639
151.002	2598f8		2016-06-07 22:04:00	C	20.138
151.002	2598f8		2016-06-07 22:14:00	C	20.138
151.002	2598f8		2016-06-07 22:24:00	C	19.638
151.002	2598f8		2016-06-07 22:34:00	C	19.638
151.002	2598f8		2016-06-07 22:44:00	C	19.638
151.002	2598f8		2016-06-07 22:54:00	C	19.638
151.002	2598f8		2016-06-07 23:04:00	C	19.137
151.002	2598f8		2016-06-07 23:14:00	C	19.137
151.002	2598f8		2016-06-07 23:24:00	C	19.137
151.002	2598f8		2016-06-07 23:34:00	C	19.137
151.002	2598f8		2016-06-07 23:44:00	C	18.637
151.002	2598f8		2016-06-07 23:54:00	C	18.637
151.002	2598f8		2016-06-08 00:04:00	C	18.637
151.002	2598f8		2016-06-08 00:14:00	C	18.136
151.002	2598f8		2016-06-08 00:24:00	C	18.136
151.002	2598f8		2016-06-08 00:34:00	C	18.637
151.002	2598f8		2016-06-08 00:44:00	C	18.136
151.002	2598f8		2016-06-08 00:54:00	C	18.136
151.002	2598f8		2016-06-08 01:04:00	C	18.136
151.002	2598f8		2016-06-08 01:14:00	C	18.136
151.002	2598f8		2016-06-08 01:24:00	C	17.635
151.002	2598f8		2016-06-08 01:34:00	C	17.134
151.002	2598f8		2016-06-08 01:44:00	C	17.134
151.002	2598f8		2016-06-08 01:54:00	C	17.134
151.002	2598f8		2016-06-08 02:04:00	C	17.134
151.002	2598f8		2016-06-08 02:14:00	C	17.134
151.002	2598f8		2016-06-08 02:24:00	C	17.134
151.002	2598f8		2016-06-08 02:34:00	C	17.134
151.002	2598f8		2016-06-08 02:44:00	C	17.134
151.002	2598f8		2016-06-08 02:54:00	C	17.134
151.002	2598f8		2016-06-08 03:04:00	C	17.134
151.002	2598f8		2016-06-08 03:14:00	C	17.134
151.002	2598f8		2016-06-08 03:24:00	C	17.134
151.002	2598f8		2016-06-08 03:34:00	C	17.134
151.002	2598f8		2016-06-08 03:44:00	C	17.134
151.002	2598f8		2016-06-08 03:54:00	C	17.134
151.002	2598f8		2016-06-08 04:04:00	C	16.634
151.002	2598f8		2016-06-08 04:14:00	C	16.634
151.002	2598f8		2016-06-08 04:24:00	C	16.634
151.002	2598f8		2016-06-08 04:34:00	C	16.634
151.002	2598f8		2016-06-08 04:44:00	C	16.634
151.002	2598f8		2016-06-08 04:54:00	C	16.133
151.002	2598f8		2016-06-08 05:04:00	C	16.133
151.002	2598f8		2016-06-08 05:14:00	C	16.133
151.002	2598f8		2016-06-08 05:24:00	C	15.632
151.002	2598f8		2016-06-08 05:34:00	C	15.632
151.002	2598f8		2016-06-08 05:44:00	C	15.632
151.002	2598f8		2016-06-08 05:54:00	C	15.632
151.002	2598f8		2016-06-08 06:04:00	C	15.131
151.002	2598f8		2016-06-08 06:14:00	C	14.63
151.002	2598f8		2016-06-08 06:24:00	C	15.131
151.002	2598f8		2016-06-08 06:34:00	C	15.632
151.002	2598f8		2016-06-08 06:44:00	C	15.632
151.002	2598f8		2016-06-08 06:54:00	C	15.632
151.002	2598f8		2016-06-08 07:04:00	C	16.133
151.002	2598f8		2016-06-08 07:14:00	C	16.133
151.002	2598f8		2016-06-08 07:24:00	C	16.634
151.002	2598f8		2016-06-08 07:34:00	C	19.137
151.002	2598f8		2016-06-08 07:44:00	C	20.639
151.002	2598f8		2016-06-08 07:54:00	C	21.639
151.002	2598f8		2016-06-08 08:04:00	C	23.14
151.002	2598f8		2016-06-08 08:14:00	C	24.641
151.002	2598f8		2016-06-08 08:24:00	C	26.141
151.002	2598f8		2016-06-08 08:34:00	C	27.141
151.002	2598f8		2016-06-08 08:44:00	C	28.14
151.002	2598f8		2016-06-08 08:54:00	C	29.639
151.002	2598f8		2016-06-08 09:04:00	C	31.637
151.002	2598f8		2016-06-08 09:14:00	C	33.635
151.002	2598f8		2016-06-08 09:24:00	C	34.633
151.002	2598f8		2016-06-08 09:34:00	C	35.631
151.002	2598f8		2016-06-08 09:44:00	C	37.627
151.002	2598f8		2016-06-08 09:54:00	C	39.124
151.002	2598f8		2016-06-08 10:04:00	C	41.118
151.002	2598f8		2016-06-08 10:14:00	C	42.115
151.002	2598f8		2016-06-08 10:24:00	C	43.112
151.002	2598f8		2016-06-08 10:34:00	C	43.611
151.002	2598f8		2016-06-08 10:44:00	C	39.124
151.002	2598f8		2016-06-08 10:54:00	C	36.629
151.002	2598f8		2016-06-08 11:04:00	C	35.631
151.002	2598f8		2016-06-08 11:14:00	C	36.13
151.002	2598f8		2016-06-08 11:24:00	C	38.126
151.002	2598f8		2016-06-08 11:34:00	C	40.121
151.002	2598f8		2016-06-08 11:44:00	C	41.118
151.002	2598f8		2016-06-08 11:54:00	C	41.617
151.002	2598f8		2016-06-08 12:04:00	C	41.118
151.002	2598f8		2016-06-08 12:14:00	C	41.617
151.002	2598f8		2016-06-08 12:24:00	C	42.115
151.002	2598f8		2016-06-08 12:34:00	C	42.115
151.002	2598f8		2016-06-08 12:44:00	C	41.617
151.002	2598f8		2016-06-08 12:54:00	C	42.115
151.002	2598f8		2016-06-08 13:04:00	C	41.617
151.002	2598f8		2016-06-08 13:14:00	C	41.617
151.002	2598f8		2016-06-08 13:24:00	C	41.617
151.002	2598f8		2016-06-08 13:34:00	C	42.115
151.002	2598f8		2016-06-08 13:44:00	C	43.611
151.002	2598f8		2016-06-08 13:54:00	C	44.607
151.002	2598f8		2016-06-08 14:04:00	C	45.604
151.002	2598f8		2016-06-08 14:14:00	C	47.098
151.002	2598f8		2016-06-08 14:24:00	C	48.094
151.002	2598f8		2016-06-08 14:34:00	C	50.085
151.002	2598f8		2016-06-08 14:44:00	C	52.076
151.002	2598f8		2016-06-08 14:54:00	C	52.574
151.002	2598f8		2016-06-08 15:04:00	C	52.076
151.002	2598f8		2016-06-08 15:14:00	C	52.076
151.002	2598f8		2016-06-08 15:24:00	C	51.578
151.002	2598f8		2016-06-08 15:34:00	C	52.076
151.002	2598f8		2016-06-08 15:44:00	C	51.578
151.002	2598f8		2016-06-08 15:54:00	C	51.578
151.002	2598f8		2016-06-08 16:04:00	C	51.081
151.002	2598f8		2016-06-08 16:14:00	C	51.081
151.002	2598f8		2016-06-08 16:24:00	C	50.583
151.002	2598f8		2016-06-08 16:34:00	C	49.588
151.002	2598f8		2016-06-08 16:44:00	C	49.09
151.002	2598f8		2016-06-08 16:54:00	C	49.588
151.002	2598f8		2016-06-08 17:04:00	C	48.094
151.002	2598f8		2016-06-08 17:14:00	C	46.6
151.002	2598f8		2016-06-08 17:24:00	C	44.607
151.002	2598f8		2016-06-08 17:34:00	C	43.112
151.002	2598f8		2016-06-08 17:44:00	C	41.617
151.002	2598f8		2016-06-08 17:54:00	C	40.121
151.002	2598f8		2016-06-08 18:04:00	C	39.124
151.002	2598f8		2016-06-08 18:14:00	C	37.627
151.002	2598f8		2016-06-08 18:24:00	C	34.633
151.002	2598f8		2016-06-08 18:34:00	C	33.135
151.002	2598f8		2016-06-08 18:44:00	C	32.137
151.002	2598f8		2016-06-08 18:54:00	C	32.137
151.002	2598f8		2016-06-08 19:04:00	C	31.138
151.002	2598f8		2016-06-08 19:14:00	C	31.138
151.002	2598f8		2016-06-08 19:24:00	C	30.139
151.002	2598f8		2016-06-08 19:34:00	C	29.14
151.002	2598f8		2016-06-08 19:44:00	C	28.14
151.002	2598f8		2016-06-08 19:54:00	C	27.141
151.002	2598f8		2016-06-08 20:04:00	C	26.641
151.002	2598f8		2016-06-08 20:14:00	C	26.141
151.002	2598f8		2016-06-08 20:24:00	C	25.641
151.002	2598f8		2016-06-08 20:34:00	C	24.641
151.002	2598f8		2016-06-08 20:44:00	C	24.641
151.002	2598f8		2016-06-08 20:54:00	C	24.141
151.002	2598f8		2016-06-08 21:04:00	C	23.64
151.002	2598f8		2016-06-08 21:14:00	C	23.14
151.002	2598f8		2016-06-08 21:24:00	C	22.64
151.002	2598f8		2016-06-08 21:34:00	C	22.64
151.002	2598f8		2016-06-08 21:44:00	C	22.14
151.002	2598f8		2016-06-08 21:54:00	C	21.639
151.002	2598f8		2016-06-08 22:04:00	C	21.139
151.002	2598f8		2016-06-08 22:14:00	C	21.139
151.002	2598f8		2016-06-08 22:24:00	C	20.639
151.002	2598f8		2016-06-08 22:34:00	C	20.639
151.002	2598f8		2016-06-08 22:44:00	C	20.138
151.002	2598f8		2016-06-08 22:54:00	C	20.138
151.002	2598f8		2016-06-08 23:04:00	C	20.138
151.002	2598f8		2016-06-08 23:14:00	C	20.138
151.002	2598f8		2016-06-08 23:24:00	C	19.638
151.002	2598f8		2016-06-08 23:34:00	C	19.638
151.002	2598f8		2016-06-08 23:44:00	C	19.638
151.002	2598f8		2016-06-08 23:54:00	C	19.137
151.002	2598f8		2016-06-09 00:04:00	C	19.137
151.002	2598f8		2016-06-09 00:14:00	C	19.137
151.002	2598f8		2016-06-09 00:24:00	C	19.137
151.002	2598f8		2016-06-09 00:34:00	C	18.637
151.002	2598f8		2016-06-09 00:44:00	C	18.637
151.002	2598f8		2016-06-09 00:54:00	C	18.136
151.002	2598f8		2016-06-09 01:04:00	C	18.136
151.002	2598f8		2016-06-09 01:14:00	C	18.136
151.002	2598f8		2016-06-09 01:24:00	C	18.136
151.002	2598f8		2016-06-09 01:34:00	C	18.136
151.002	2598f8		2016-06-09 01:44:00	C	18.136
151.002	2598f8		2016-06-09 01:54:00	C	17.635
151.002	2598f8		2016-06-09 02:04:00	C	17.635
151.002	2598f8		2016-06-09 02:14:00	C	17.635
151.002	2598f8		2016-06-09 02:24:00	C	17.635
151.002	2598f8		2016-06-09 02:34:00	C	17.134
151.002	2598f8		2016-06-09 02:44:00	C	16.634
151.002	2598f8		2016-06-09 02:54:00	C	17.134
151.002	2598f8		2016-06-09 03:04:00	C	16.634
151.002	2598f8		2016-06-09 03:14:00	C	16.634
151.002	2598f8		2016-06-09 03:24:00	C	16.634
151.002	2598f8		2016-06-09 03:34:00	C	16.634
151.002	2598f8		2016-06-09 03:44:00	C	16.634
151.002	2598f8		2016-06-09 03:54:00	C	16.133
151.002	2598f8		2016-06-09 04:04:00	C	16.133
151.002	2598f8		2016-06-09 04:14:00	C	16.133
151.002	2598f8		2016-06-09 04:24:00	C	16.133
151.002	2598f8		2016-06-09 04:34:00	C	15.632
151.002	2598f8		2016-06-09 04:44:00	C	15.632
151.002	2598f8		2016-06-09 04:54:00	C	15.632
151.002	2598f8		2016-06-09 05:04:00	C	15.632
151.002	2598f8		2016-06-09 05:14:00	C	15.131
151.002	2598f8		2016-06-09 05:24:00	C	15.131
151.002	2598f8		2016-06-09 05:34:00	C	15.131
151.002	2598f8		2016-06-09 05:44:00	C	15.131
151.002	2598f8		2016-06-09 05:54:00	C	14.63
151.002	2598f8		2016-06-09 06:04:00	C	14.63
151.002	2598f8		2016-06-09 06:14:00	C	15.131
151.002	2598f8		2016-06-09 06:24:00	C	15.131
151.002	2598f8		2016-06-09 06:34:00	C	15.632
151.002	2598f8		2016-06-09 06:44:00	C	16.133
151.002	2598f8		2016-06-09 06:54:00	C	16.634
151.002	2598f8		2016-06-09 07:04:00	C	16.634
151.002	2598f8		2016-06-09 07:14:00	C	17.134
151.002	2598f8		2016-06-09 07:24:00	C	17.635
151.002	2598f8		2016-06-09 07:34:00	C	19.638
151.002	2598f8		2016-06-09 07:44:00	C	21.139
151.002	2598f8		2016-06-09 07:54:00	C	22.14
151.002	2598f8		2016-06-09 08:04:00	C	23.14
151.002	2598f8		2016-06-09 08:14:00	C	25.141
151.002	2598f8		2016-06-09 08:24:00	C	26.141
151.002	2598f8		2016-06-09 08:34:00	C	27.141
151.002	2598f8		2016-06-09 08:44:00	C	28.64
151.002	2598f8		2016-06-09 08:54:00	C	29.639
151.002	2598f8		2016-06-09 09:04:00	C	32.137
151.002	2598f8		2016-06-09 09:14:00	C	33.635
151.002	2598f8		2016-06-09 09:24:00	C	35.132
151.002	2598f8		2016-06-09 09:34:00	C	36.13
151.002	2598f8		2016-06-09 09:44:00	C	37.627
151.002	2598f8		2016-06-09 09:54:00	C	39.124
151.002	2598f8		2016-06-09 10:04:00	C	40.62
151.002	2598f8		2016-06-09 10:14:00	C	40.121
151.002	2598f8		2016-06-09 10:24:00	C	41.617
151.002	2598f8		2016-06-09 10:34:00	C	42.115
151.002	2598f8		2016-06-09 10:44:00	C	43.611
151.002	2598f8		2016-06-09 10:54:00	C	44.607
151.002	2598f8		2016-06-09 11:04:00	C	45.106
151.002	2598f8		2016-06-09 11:14:00	C	45.604
151.002	2598f8		2016-06-09 11:24:00	C	45.106
151.002	2598f8		2016-06-09 11:34:00	C	44.109
151.002	2598f8		2016-06-09 11:44:00	C	43.611
151.002	2598f8		2016-06-09 11:54:00	C	44.109
151.002	2598f8		2016-06-09 12:04:00	C	43.611
151.002	2598f8		2016-06-09 12:14:00	C	43.112
151.002	2598f8		2016-06-09 12:24:00	C	43.611
151.002	2598f8		2016-06-09 12:34:00	C	43.611
151.002	2598f8		2016-06-09 12:44:00	C	43.611
151.002	2598f8		2016-06-09 12:54:00	C	43.611
151.002	2598f8		2016-06-09 13:04:00	C	43.611
151.002	2598f8		2016-06-09 13:14:00	C	44.109
151.002	2598f8		2016-06-09 13:24:00	C	43.611
151.002	2598f8		2016-06-09 13:34:00	C	45.106
151.002	2598f8		2016-06-09 13:44:00	C	45.604
151.002	2598f8		2016-06-09 13:54:00	C	47.098
151.002	2598f8		2016-06-09 14:04:00	C	48.592
151.002	2598f8		2016-06-09 14:14:00	C	49.588
151.002	2598f8		2016-06-09 14:24:00	C	50.085
151.002	2598f8		2016-06-09 14:34:00	C	51.081
151.002	2598f8		2016-06-09 14:44:00	C	53.568
151.002	2598f8		2016-06-09 14:54:00	C	54.563
151.002	2598f8		2016-06-09 15:04:00	C	56.055
151.002	2598f8		2016-06-09 15:14:00	C	54.563
151.002	2598f8		2016-06-09 15:24:00	C	54.563
151.002	2598f8		2016-06-09 15:34:00	C	54.563
151.002	2598f8		2016-06-09 15:44:00	C	54.066
151.002	2598f8		2016-06-09 15:54:00	C	53.568
151.002	2598f8		2016-06-09 16:04:00	C	52.574
151.002	2598f8		2016-06-09 16:14:00	C	52.076
151.002	2598f8		2016-06-09 16:24:00	C	50.583
151.002	2598f8		2016-06-09 16:34:00	C	50.085
151.002	2598f8		2016-06-09 16:44:00	C	52.076
151.002	2598f8		2016-06-09 16:54:00	C	51.081
151.002	2598f8		2016-06-09 17:04:00	C	48.592
151.002	2598f8		2016-06-09 17:14:00	C	48.094
151.002	2598f8		2016-06-09 17:24:00	C	47.098
151.002	2598f8		2016-06-09 17:34:00	C	45.106
151.002	2598f8		2016-06-09 17:44:00	C	44.109
151.002	2598f8		2016-06-09 17:54:00	C	42.614
151.002	2598f8		2016-06-09 18:04:00	C	41.617
151.002	2598f8		2016-06-09 18:14:00	C	39.124
151.002	2598f8		2016-06-09 18:24:00	C	37.627
151.002	2598f8		2016-06-09 18:34:00	C	35.631
151.002	2598f8		2016-06-09 18:44:00	C	35.132
151.002	2598f8		2016-06-09 18:54:00	C	33.135
151.002	2598f8		2016-06-09 19:04:00	C	31.637
151.002	2598f8		2016-06-09 19:14:00	C	32.137
151.002	2598f8		2016-06-09 19:24:00	C	32.137
151.002	2598f8		2016-06-09 19:34:00	C	31.637
151.002	2598f8		2016-06-09 19:44:00	C	30.139
151.002	2598f8		2016-06-09 19:54:00	C	29.14
151.002	2598f8		2016-06-09 20:04:00	C	28.64
151.002	2598f8		2016-06-09 20:14:00	C	28.64
151.002	2598f8		2016-06-09 20:24:00	C	27.64
151.002	2598f8		2016-06-09 20:34:00	C	27.141
151.002	2598f8		2016-06-09 20:44:00	C	27.141
151.002	2598f8		2016-06-09 20:54:00	C	26.641
151.002	2598f8		2016-06-09 21:04:00	C	26.141
151.002	2598f8		2016-06-09 21:14:00	C	25.641
151.002	2598f8		2016-06-09 21:24:00	C	25.141
151.002	2598f8		2016-06-09 21:34:00	C	24.141
151.002	2598f8		2016-06-09 21:44:00	C	24.141
151.002	2598f8		2016-06-09 21:54:00	C	23.64
151.002	2598f8		2016-06-09 22:04:00	C	23.64
[truncated: 60,071 more rows]

## Sheet: AmbientTempVPD
DryBulbCelsius	RelativeHumidity	DateTime	vpd	yday	hour	minute	Hours	roundmin	Year
15	72	2016-07-01 00:52:00	4.81419	183	0	52	0.0361111	50	2016
15	70	2016-07-01 01:52:00	5.15806	183	1	52	0.0777778	50	2016
13.3	80	2016-07-01 02:52:00	3.07495	183	2	52	0.119444	50	2016
12.8	80	2016-07-01 03:52:00	2.97472	183	3	52	0.161111	50	2016
12.2	80	2016-07-01 04:52:00	2.85831	183	4	52	0.202778	50	2016
12.2	83	2016-07-01 05:52:00	2.42956	183	5	52	0.244444	50	2016
14.4	72	2016-07-01 06:52:00	4.62861	183	6	52	0.286111	50	2016
17.2	58	2016-07-01 07:52:00	8.32932	183	7	52	0.327778	50	2016
19.4	51	2016-07-01 08:52:00	11.1845	183	8	52	0.369444	50	2016
19.4	55	2016-07-01 09:52:00	10.2715	183	9	52	0.411111	50	2016
20.6	53	2016-07-01 10:52:00	11.5729	183	10	52	0.452778	50	2016
21.7	53	2016-07-01 11:52:00	12.3989	183	11	52	0.494444	50	2016
21.7	55	2016-07-01 12:52:00	11.8713	183	12	52	0.536111	50	2016
21.7	59	2016-07-01 13:52:00	10.8161	183	13	52	0.577778	50	2016
21.1	61	2016-07-01 14:52:00	9.90935	183	14	52	0.619444	50	2016
18.9	78	2016-07-01 15:52:00	4.86461	183	15	52	0.661111	50	2016
18.3	81	2016-07-01 16:52:00	4.04352	183	16	52	0.702778	50	2016
17.8	87	2016-07-01 17:52:00	2.67947	183	17	52	0.744444	50	2016
17	93	2016-07-01 18:50:00	1.37044	183	18	50	0.784722	50	2016
17.2	90	2016-07-01 18:52:00	1.98317	183	18	52	0.786111	50	2016
16.7	93	2016-07-01 18:57:00	1.34416	183	18	57	0.789583	60	2016
17.2	90	2016-07-01 19:05:00	1.98317	183	19	5	0.795139	0	2016
16.7	93	2016-07-01 19:10:00	1.34416	183	19	10	0.798611	10	2016
17	93	2016-07-01 19:50:00	1.37044	183	19	50	0.826389	50	2016
16.7	93	2016-07-01 19:52:00	1.34416	183	19	52	0.827778	50	2016
16.7	93	2016-07-01 20:00:00	1.34416	183	20	0	0.833333	0	2016
16.7	93	2016-07-01 20:23:00	1.34416	183	20	23	0.849306	20	2016
16.1	93	2016-07-01 20:52:00	1.29294	183	20	52	0.869444	50	2016
16.1	93	2016-07-01 21:52:00	1.29294	183	21	52	0.911111	50	2016
16.1	90	2016-07-01 22:52:00	1.84706	183	22	52	0.952778	50	2016
16	87	2016-07-01 23:49:00	2.38564	183	23	49	0.992361	50	2016
16.1	90	2016-07-01 23:52:00	1.84706	183	23	52	0.994444	50	2016
16.1	90	2016-07-02 00:32:00	1.84706	184	0	32	0.0222222	30	2016
16	87	2016-07-02 00:49:00	2.38564	184	0	49	0.0340278	50	2016
15.6	93	2016-07-02 00:52:00	1.2516	184	0	52	0.0361111	50	2016
15.6	90	2016-07-02 01:08:00	1.788	184	1	8	0.0472222	10	2016
15	90	2016-07-02 01:52:00	1.71935	184	1	52	0.0777778	50	2016
15	90	2016-07-02 02:17:00	1.71935	184	2	17	0.0951389	20	2016
15	90	2016-07-02 02:36:00	1.71935	184	2	36	0.108333	40	2016
14.4	90	2016-07-02 02:52:00	1.65308	184	2	52	0.119444	50	2016
14.4	90	2016-07-02 03:35:00	1.65308	184	3	35	0.149306	40	2016
14.4	90	2016-07-02 03:52:00	1.65308	184	3	52	0.161111	50	2016
14.4	90	2016-07-02 04:09:00	1.65308	184	4	9	0.172917	10	2016
14.4	90	2016-07-02 04:52:00	1.65308	184	4	52	0.202778	50	2016
13.9	93	2016-07-02 05:06:00	1.11972	184	5	6	0.2125	10	2016
13.9	90	2016-07-02 05:40:00	1.5996	184	5	40	0.236111	40	2016
13.9	90	2016-07-02 05:52:00	1.5996	184	5	52	0.244444	50	2016
13.9	90	2016-07-02 05:59:00	1.5996	184	5	59	0.249306	60	2016
14	93	2016-07-02 06:48:00	1.12712	184	6	48	0.283333	50	2016
13.9	93	2016-07-02 06:52:00	1.11972	184	6	52	0.286111	50	2016
14.4	90	2016-07-02 07:19:00	1.65308	184	7	19	0.304861	20	2016
14	93	2016-07-02 07:50:00	1.12712	184	7	50	0.326389	50	2016
13.9	93	2016-07-02 07:52:00	1.11972	184	7	52	0.327778	50	2016
14	93	2016-07-02 08:48:00	1.12712	184	8	48	0.366667	50	2016
14.4	90	2016-07-02 08:52:00	1.65308	184	8	52	0.369444	50	2016
15	90	2016-07-02 09:16:00	1.71935	184	9	16	0.386111	20	2016
15	90	2016-07-02 09:35:00	1.71935	184	9	35	0.399306	40	2016
15	93	2016-07-02 09:52:00	1.20355	184	9	52	0.411111	50	2016
15	93	2016-07-02 10:18:00	1.20355	184	10	18	0.429167	20	2016
15	93	2016-07-02 10:34:00	1.20355	184	10	34	0.440278	30	2016
15.6	90	2016-07-02 10:52:00	1.788	184	10	52	0.452778	50	2016
15.6	90	2016-07-02 11:03:00	1.788	184	11	3	0.460417	0	2016
15.6	93	2016-07-02 11:11:00	1.2516	184	11	11	0.465972	10	2016
16.1	90	2016-07-02 11:19:00	1.84706	184	11	19	0.471528	20	2016
16.1	90	2016-07-02 11:33:00	1.84706	184	11	33	0.48125	30	2016
16.7	87	2016-07-02 11:52:00	2.4963	184	11	52	0.494444	50	2016
17.2	84	2016-07-02 12:42:00	3.17307	184	12	42	0.529167	40	2016
17.2	84	2016-07-02 12:52:00	3.17307	184	12	52	0.536111	50	2016
17.8	81	2016-07-02 13:52:00	3.91614	184	13	52	0.577778	50	2016
16.7	93	2016-07-02 14:04:00	1.34416	184	14	4	0.586111	0	2016
17.2	90	2016-07-02 14:28:00	1.98317	184	14	28	0.602778	30	2016
17.2	90	2016-07-02 14:40:00	1.98317	184	14	40	0.611111	40	2016
17.2	90	2016-07-02 14:45:00	1.98317	184	14	45	0.614583	40	2016
17	93	2016-07-02 14:50:00	1.37044	184	14	50	0.618056	50	2016
17.8	87	2016-07-02 14:52:00	2.67947	184	14	52	0.619444	50	2016
18.3	84	2016-07-02 15:00:00	3.40507	184	15	0	0.625	0	2016
17.8	84	2016-07-02 15:07:00	3.2978	184	15	7	0.629861	10	2016
18.3	81	2016-07-02 15:28:00	4.04352	184	15	28	0.644444	30	2016
18.9	78	2016-07-02 15:52:00	4.86461	184	15	52	0.661111	50	2016
17.8	84	2016-07-02 16:33:00	3.2978	184	16	33	0.689583	30	2016
17.2	87	2016-07-02 16:52:00	2.57812	184	16	52	0.702778	50	2016
17.8	84	2016-07-02 17:16:00	3.2978	184	17	16	0.719444	20	2016
17.2	84	2016-07-02 17:52:00	3.17307	184	17	52	0.744444	50	2016
17.2	84	2016-07-02 18:12:00	3.17307	184	18	12	0.758333	10	2016
16.7	87	2016-07-02 18:52:00	2.4963	184	18	52	0.786111	50	2016
16.7	87	2016-07-02 19:16:00	2.4963	184	19	16	0.802778	20	2016
16.1	90	2016-07-02 19:24:00	1.84706	184	19	24	0.808333	20	2016
16.1	90	2016-07-02 19:52:00	1.84706	184	19	52	0.827778	50	2016
16.1	90	2016-07-02 20:04:00	1.84706	184	20	4	0.836111	0	2016
16.1	90	2016-07-02 20:17:00	1.84706	184	20	17	0.845139	20	2016
15.6	93	2016-07-02 20:52:00	1.2516	184	20	52	0.869444	50	2016
15.6	93	2016-07-02 21:27:00	1.2516	184	21	27	0.89375	30	2016
15.6	93	2016-07-02 21:52:00	1.2516	184	21	52	0.911111	50	2016
15.6	90	2016-07-02 22:52:00	1.788	184	22	52	0.952778	50	2016
16	87	2016-07-02 23:50:00	2.38564	184	23	50	0.993056	50	2016
15.6	90	2016-07-02 23:52:00	1.788	184	23	52	0.994444	50	2016
15.6	93	2016-07-03 00:52:00	1.2516	185	0	52	0.0361111	50	2016
15.6	90	2016-07-03 01:39:00	1.788	185	1	39	0.06875	40	2016
16	87	2016-07-03 01:50:00	2.38564	185	1	50	0.0763889	50	2016
15.6	93	2016-07-03 01:52:00	1.2516	185	1	52	0.0777778	50	2016
15.6	90	2016-07-03 02:29:00	1.788	185	2	29	0.103472	30	2016
15.6	90	2016-07-03 02:52:00	1.788	185	2	52	0.119444	50	2016
16	87	2016-07-03 03:49:00	2.38564	185	3	49	0.159028	50	2016
15.6	90	2016-07-03 03:52:00	1.788	185	3	52	0.161111	50	2016
15.6	90	2016-07-03 04:52:00	1.788	185	4	52	0.202778	50	2016
15.6	90	2016-07-03 05:29:00	1.788	185	5	29	0.228472	30	2016
16	87	2016-07-03 05:49:00	2.38564	185	5	49	0.242361	50	2016
15.6	93	2016-07-03 05:52:00	1.2516	185	5	52	0.244444	50	2016
16.1	90	2016-07-03 06:52:00	1.84706	185	6	52	0.286111	50	2016
16.7	87	2016-07-03 07:43:00	2.4963	185	7	43	0.321528	40	2016
17.2	87	2016-07-03 07:52:00	2.57812	185	7	52	0.327778	50	2016
17.8	84	2016-07-03 08:26:00	3.2978	185	8	26	0.351389	30	2016
17.8	84	2016-07-03 08:33:00	3.2978	185	8	33	0.35625	30	2016
18.3	81	2016-07-03 08:52:00	4.04352	185	8	52	0.369444	50	2016
18.9	78	2016-07-03 09:52:00	4.86461	185	9	52	0.411111	50	2016
20	73	2016-07-03 10:52:00	6.40147	185	10	52	0.452778	50	2016
21.1	68	2016-07-03 11:52:00	8.13075	185	11	52	0.494444	50	2016
22.2	66	2016-07-03 12:52:00	9.25337	185	12	52	0.536111	50	2016
23.9	62	2016-07-03 13:52:00	11.4891	185	13	52	0.577778	50	2016
24	62	2016-07-03 14:50:00	11.56	185	14	50	0.618056	50	2016
23.9	62	2016-07-03 14:52:00	11.4891	185	14	52	0.619444	50	2016
23.9	62	2016-07-03 15:07:00	11.4891	185	15	7	0.629861	10	2016
25	58	2016-07-03 15:50:00	13.5842	185	15	50	0.659722	50	2016
24.4	60	2016-07-03 15:52:00	12.471	185	15	52	0.661111	50	2016
25	58	2016-07-03 16:52:00	13.5842	185	16	52	0.702778	50	2016
25	58	2016-07-03 17:52:00	13.5842	185	17	52	0.744444	50	2016
23.3	62	2016-07-03 18:52:00	11.0719	185	18	52	0.786111	50	2016
21.7	71	2016-07-03 19:52:00	7.65038	185	19	52	0.827778	50	2016
20	78	2016-07-03 20:52:00	5.21602	185	20	52	0.869444	50	2016
20.6	79	2016-07-03 21:52:00	5.17085	185	21	52	0.911111	50	2016
20.6	79	2016-07-03 22:52:00	5.17085	185	22	52	0.952778	50	2016
19.4	84	2016-07-03 23:52:00	3.65209	185	23	52	0.994444	50	2016
18.3	90	2016-07-04 00:52:00	2.12817	186	0	52	0.0361111	50	2016
17.8	93	2016-07-04 01:14:00	1.44279	186	1	14	0.0513889	10	2016
17.8	93	2016-07-04 01:23:00	1.44279	186	1	23	0.0576389	20	2016
18	97	2016-07-04 01:49:00	0.626315	186	1	49	0.0756944	50	2016
18.3	90	2016-07-04 01:52:00	2.12817	186	1	52	0.0777778	50	2016
18.3	90	2016-07-04 02:04:00	2.12817	186	2	4	0.0861111	0	2016
18.3	90	2016-07-04 02:23:00	2.12817	186	2	23	0.0993056	20	2016
18.3	93	2016-07-04 02:35:00	1.48972	186	2	35	0.107639	40	2016
18.3	93	2016-07-04 02:42:00	1.48972	186	2	42	0.1125	40	2016
18.3	93	2016-07-04 02:52:00	1.48972	186	2	52	0.119444	50	2016
18.3	93	2016-07-04 03:00:00	1.48972	186	3	0	0.125	0	2016
18.9	90	2016-07-04 03:14:00	2.21119	186	3	14	0.134722	10	2016
18.9	90	2016-07-04 03:30:00	2.21119	186	3	30	0.145833	30	2016
18.9	90	2016-07-04 03:52:00	2.21119	186	3	52	0.161111	50	2016
18.9	90	2016-07-04 04:02:00	2.21119	186	4	2	0.168056	0	2016
18.3	93	2016-07-04 04:20:00	1.48972	186	4	20	0.180556	20	2016
18.3	93	2016-07-04 04:23:00	1.48972	186	4	23	0.182639	20	2016
18.3	90	2016-07-04 04:52:00	2.12817	186	4	52	0.202778	50	2016
17.8	93	2016-07-04 05:52:00	1.44279	186	5	52	0.244444	50	2016
18.9	87	2016-07-04 06:26:00	2.87454	186	6	26	0.268056	30	2016
18.9	87	2016-07-04 06:35:00	2.87454	186	6	35	0.274306	40	2016
19	90	2016-07-04 06:50:00	2.2253	186	6	50	0.284722	50	2016
19.4	87	2016-07-04 06:52:00	2.96733	186	6	52	0.286111	50	2016
21.7	76	2016-07-04 07:52:00	6.33135	186	7	52	0.327778	50	2016
24.4	67	2016-07-04 08:52:00	10.2885	186	8	52	0.369444	50	2016
27.2	58	2016-07-04 09:52:00	15.5222	186	9	52	0.411111	50	2016
30.6	45	2016-07-04 10:52:00	24.8843	186	10	52	0.452778	50	2016
31.7	34	2016-07-04 11:52:00	31.8502	186	11	52	0.494444	50	2016
32.2	28	2016-07-04 12:52:00	35.7737	186	12	52	0.536111	50	2016
32.8	30	2016-07-04 13:52:00	36.0139	186	13	52	0.577778	50	2016
32.8	30	2016-07-04 14:52:00	36.0139	186	14	52	0.619444	50	2016
33.3	25	2016-07-04 15:52:00	39.7197	186	15	52	0.661111	50	2016
33.3	24	2016-07-04 16:52:00	40.2493	186	16	52	0.702778	50	2016
33.3	24	2016-07-04 17:52:00	40.2493	186	17	52	0.744444	50	2016
31.7	28	2016-07-04 18:52:00	34.7457	186	18	52	0.786111	50	2016
28.3	48	2016-07-04 19:52:00	20.5281	186	19	52	0.827778	50	2016
23.9	64	2016-07-04 20:52:00	10.8844	186	20	52	0.869444	50	2016
23.9	58	2016-07-04 21:52:00	12.6985	186	21	52	0.911111	50	2016
24.4	58	2016-07-04 22:52:00	13.0945	186	22	52	0.952778	50	2016
24.4	52	2016-07-04 23:52:00	14.9651	186	23	52	0.994444	50	2016
24.4	58	2016-07-05 00:52:00	13.0945	187	0	52	0.0361111	50	2016
21.7	79	2016-07-05 01:52:00	5.53993	187	1	52	0.0777778	50	2016
20.6	66	2016-07-05 02:52:00	8.37186	187	2	52	0.119444	50	2016
18.9	73	2016-07-05 03:52:00	5.9702	187	3	52	0.161111	50	2016
19.4	70	2016-07-05 04:52:00	6.84768	187	4	52	0.202778	50	2016
19.4	73	2016-07-05 05:52:00	6.16291	187	5	52	0.244444	50	2016
21.7	66	2016-07-05 06:52:00	8.96941	187	6	52	0.286111	50	2016
25.6	47	2016-07-05 07:52:00	17.7804	187	7	52	0.327778	50	2016
28.3	44	2016-07-05 08:52:00	22.1072	187	8	52	0.369444	50	2016
28.9	41	2016-07-05 09:52:00	24.1397	187	9	52	0.411111	50	2016
27.8	41	2016-07-05 10:52:00	22.605	187	10	52	0.452778	50	2016
28.3	37	2016-07-05 11:52:00	24.8706	187	11	52	0.494444	50	2016
29.4	39	2016-07-05 12:52:00	25.7104	187	12	52	0.536111	50	2016
25	48	2016-07-05 13:52:00	16.8185	187	13	52	0.577778	50	2016
27.2	51	2016-07-05 14:52:00	18.1092	187	14	52	0.619444	50	2016
29.4	41	2016-07-05 15:52:00	24.8674	187	15	52	0.661111	50	2016
28.9	43	2016-07-05 16:52:00	23.3214	187	16	52	0.702778	50	2016
28.3	46	2016-07-05 17:52:00	21.3176	187	17	52	0.744444	50	2016
26.7	54	2016-07-05 18:52:00	16.4958	187	18	52	0.786111	50	2016
25.6	58	2016-07-05 19:52:00	14.0901	187	19	52	0.827778	50	2016
23.3	76	2016-07-05 20:52:00	6.9928	187	20	52	0.869444	50	2016
23.3	74	2016-07-05 21:52:00	7.57553	187	21	52	0.911111	50	2016
22.8	76	2016-07-05 22:52:00	6.77978	187	22	52	0.952778	50	2016
22.2	73	2016-07-05 23:52:00	7.34827	187	23	52	0.994444	50	2016
20	71	2016-07-06 00:52:00	6.87566	188	0	52	0.0361111	50	2016
20	87	2016-07-06 01:52:00	3.08219	188	1	52	0.0777778	50	2016
19.4	90	2016-07-06 02:52:00	2.28256	188	2	52	0.119444	50	2016
18.3	90	2016-07-06 03:52:00	2.12817	188	3	52	0.161111	50	2016
17.8	93	2016-07-06 04:52:00	1.44279	188	4	52	0.202778	50	2016
18	97	2016-07-06 05:50:00	0.626315	188	5	50	0.243056	50	2016
18.3	90	2016-07-06 05:52:00	2.12817	188	5	52	0.244444	50	2016
18.9	90	2016-07-06 06:00:00	2.21119	188	6	0	0.25	0	2016
18.9	93	2016-07-06 06:27:00	1.54783	188	6	27	0.26875	30	2016
18.9	93	2016-07-06 06:37:00	1.54783	188	6	37	0.275694	40	2016
19.4	87	2016-07-06 06:52:00	2.96733	188	6	52	0.286111	50	2016
19.4	90	2016-07-06 07:52:00	2.28256	188	7	52	0.327778	50	2016
20.6	84	2016-07-06 08:28:00	3.9397	188	8	28	0.352778	30	2016
21.1	81	2016-07-06 08:52:00	4.82763	188	8	52	0.369444	50	2016
23	74	2016-07-06 09:50:00	7.43631	188	9	50	0.409722	50	2016
22.8	74	2016-07-06 09:52:00	7.34476	188	9	52	0.411111	50	2016
23.9	69	2016-07-06 10:25:00	9.3727	188	10	25	0.434028	20	2016
25	64	2016-07-06 10:52:00	11.6436	188	10	52	0.452778	50	2016
26.1	60	2016-07-06 11:52:00	13.8328	188	11	52	0.494444	50	2016
28.3	51	2016-07-06 12:52:00	19.3438	188	12	52	0.536111	50	2016
30	48	2016-07-06 13:52:00	22.7094	188	13	52	0.577778	50	2016
30.6	46	2016-07-06 14:52:00	24.4319	188	14	52	0.619444	50	2016
28.9	53	2016-07-06 15:52:00	19.23	188	15	52	0.661111	50	2016
28.3	53	2016-07-06 16:52:00	18.5542	188	16	52	0.702778	50	2016
27.8	56	2016-07-06 17:14:00	16.858	188	17	14	0.718056	10	2016
27.2	60	2016-07-06 17:32:00	14.783	188	17	32	0.730556	30	2016
17	81	2016-07-06 17:50:00	3.71977	188	17	50	0.743056	50	2016
16.7	87	2016-07-06 17:52:00	2.4963	188	17	52	0.744444	50	2016
18.3	75	2016-07-06 17:57:00	5.32043	188	17	57	0.747917	60	2016
18.9	73	2016-07-06 18:00:00	5.9702	188	18	0	0.75	0	2016
21.7	59	2016-07-06 18:31:00	10.8161	188	18	31	0.771528	30	2016
23	53	2016-07-06 18:50:00	13.4426	188	18	50	0.784722	50	2016
22.8	55	2016-07-06 18:52:00	12.7121	188	18	52	0.786111	50	2016
22.2	59	2016-07-06 19:52:00	11.1585	188	19	52	0.827778	50	2016
21.1	66	2016-07-06 20:30:00	8.63892	188	20	30	0.854167	30	2016
21.1	66	2016-07-06 20:45:00	8.63892	188	20	45	0.864583	40	2016
21.1	64	2016-07-06 20:52:00	9.14709	188	20	52	0.869444	50	2016
20.6	68	2016-07-06 21:52:00	7.8794	188	21	52	0.911111	50	2016
20	71	2016-07-06 22:52:00	6.87566	188	22	52	0.952778	50	2016
19.4	73	2016-07-06 23:52:00	6.16291	188	23	52	0.994444	50	2016
18.3	81	2016-07-07 00:52:00	4.04352	189	0	52	0.0361111	50	2016
17.8	84	2016-07-07 01:52:00	3.2978	189	1	52	0.0777778	50	2016
16.7	87	2016-07-07 02:52:00	2.4963	189	2	52	0.119444	50	2016
15.6	90	2016-07-07 03:52:00	1.788	189	3	52	0.161111	50	2016
15.6	90	2016-07-07 04:52:00	1.788	189	4	52	0.202778	50	2016
16.1	90	2016-07-07 05:52:00	1.84706	189	5	52	0.244444	50	2016
17.2	84	2016-07-07 06:52:00	3.17307	189	6	52	0.286111	50	2016
17.8	81	2016-07-07 07:52:00	3.91614	189	7	52	0.327778	50	2016
20	71	2016-07-07 08:52:00	6.87566	189	8	52	0.369444	50	2016
21.1	68	2016-07-07 09:52:00	8.13075	189	9	52	0.411111	50	2016
21.7	64	2016-07-07 10:52:00	9.49702	189	10	52	0.452778	50	2016
19.4	70	2016-07-07 11:35:00	6.84768	189	11	35	0.482639	40	2016
18.3	75	2016-07-07 11:52:00	5.32043	189	11	52	0.494444	50	2016
18.3	75	2016-07-07 12:52:00	5.32043	189	12	52	0.536111	50	2016
21.7	66	2016-07-07 13:52:00	8.96941	189	13	52	0.577778	50	2016
23.3	58	2016-07-07 14:24:00	12.2374	189	14	24	0.6	20	2016
23.9	52	2016-07-07 14:52:00	14.5126	189	14	52	0.619444	50	2016
25.6	39	2016-07-07 15:52:00	20.4642	189	15	52	0.661111	50	2016
26.7	31	2016-07-07 16:52:00	24.7436	189	16	52	0.702778	50	2016
26.7	30	2016-07-07 17:52:00	25.1022	189	17	52	0.744444	50	2016
26.1	32	2016-07-07 18:52:00	23.5158	189	18	52	0.786111	50	2016
24.4	39	2016-07-07 19:52:00	19.0182	189	19	52	0.827778	50	2016
18.9	63	2016-07-07 20:52:00	8.18139	189	20	52	0.869444	50	2016
18.9	65	2016-07-07 21:52:00	7.73915	189	21	52	0.911111	50	2016
15.6	78	2016-07-07 22:52:00	3.93359	189	22	52	0.952778	50	2016
14.4	81	2016-07-07 23:52:00	3.14084	189	23	52	0.994444	50	2016
14.4	81	2016-07-08 00:52:00	3.14084	190	0	52	0.0361111	50	2016
13.3	83	2016-07-08 01:52:00	2.6137	190	1	52	0.0777778	50	2016
12.2	90	2016-07-08 02:52:00	1.42915	190	2	52	0.119444	50	2016
12.8	90	2016-07-08 03:52:00	1.48736	190	3	52	0.161111	50	2016
12.8	86	2016-07-08 04:52:00	2.0823	190	4	52	0.202778	50	2016
12.2	93	2016-07-08 05:52:00	1.00041	190	5	52	0.244444	50	2016
16.1	84	2016-07-08 06:52:00	2.95529	190	6	52	0.286111	50	2016
18.3	78	2016-07-08 07:52:00	4.68197	190	7	52	0.327778	50	2016
22.2	64	2016-07-08 08:52:00	9.79769	190	8	52	0.369444	50	2016
22.8	62	2016-07-08 09:52:00	10.7346	190	9	52	0.411111	50	2016
22.2	68	2016-07-08 10:52:00	8.70906	190	10	52	0.452778	50	2016
25.6	45	2016-07-08 11:52:00	18.4513	190	11	52	0.494444	50	2016
25.6	52	2016-07-08 12:52:00	16.103	190	12	52	0.536111	50	2016
26.7	45	2016-07-08 13:52:00	19.7232	190	13	52	0.577778	50	2016
28.3	38	2016-07-08 14:52:00	24.4758	190	14	52	0.619444	50	2016
28.9	43	2016-07-08 15:52:00	23.3214	190	15	52	0.661111	50	2016
29.4	39	2016-07-08 16:52:00	25.7104	190	16	52	0.702778	50	2016
28.9	38	2016-07-08 17:52:00	25.3672	190	17	52	0.744444	50	2016
28.3	41	2016-07-08 18:52:00	23.2915	190	18	52	0.786111	50	2016
26.1	54	2016-07-08 19:52:00	15.9077	190	19	52	0.827778	50	2016
23.9	64	2016-07-08 20:52:00	10.8844	190	20	52	0.869444	50	2016
23.3	69	2016-07-08 21:52:00	9.03237	190	21	52	0.911111	50	2016
22.8	64	2016-07-08 22:52:00	10.1697	190	22	52	0.952778	50	2016
22.2	66	2016-07-08 23:52:00	9.25337	190	23	52	0.994444	50	2016
20.6	76	2016-07-09 00:52:00	5.90955	191	0	52	0.0361111	50	2016
21.1	76	2016-07-09 01:52:00	6.09806	191	1	52	0.0777778	50	2016
21.1	73	2016-07-09 02:52:00	6.86032	191	2	52	0.119444	50	2016
21.1	73	2016-07-09 03:52:00	6.86032	191	3	52	0.161111	50	2016
20	81	2016-07-09 04:52:00	4.50474	191	4	52	0.202778	50	2016
19.4	87	2016-07-09 05:52:00	2.96733	191	5	52	0.244444	50	2016
19.4	87	2016-07-09 06:52:00	2.96733	191	6	52	0.286111	50	2016
20.6	84	2016-07-09 07:24:00	3.9397	191	7	24	0.308333	20	2016
22	76	2016-07-09 07:49:00	6.45095	191	7	49	0.325694	50	2016
22.8	76	2016-07-09 07:52:00	6.77978	191	7	52	0.327778	50	2016
26.1	62	2016-07-09 08:52:00	13.1412	191	8	52	0.369444	50	2016
26.7	60	2016-07-09 09:52:00	14.3441	191	9	52	0.411111	50	2016
28.3	57	2016-07-09 10:52:00	16.9752	191	10	52	0.452778	50	2016
32.8	37	2016-07-09 11:52:00	32.4125	191	11	52	0.494444	50	2016
34.4	32	2016-07-09 12:52:00	38.3679	191	12	52	0.536111	50	2016
35	31	2016-07-09 13:52:00	40.2933	191	13	52	0.577778	50	2016
35	32	2016-07-09 14:52:00	39.7094	191	14	52	0.619444	50	2016
35.6	30	2016-07-09 15:52:00	42.3009	191	15	52	0.661111	50	2016
35	32	2016-07-09 16:52:00	39.7094	191	16	52	0.702778	50	2016
34.4	36	2016-07-09 17:52:00	36.111	191	17	52	0.744444	50	2016
31.7	47	2016-07-09 18:52:00	25.5767	191	18	52	0.786111	50	2016
30	59	2016-07-09 19:52:00	17.9055	191	19	52	0.827778	50	2016
28.9	63	2016-07-09 20:52:00	15.1385	191	20	52	0.869444	50	2016
27.8	65	2016-07-09 21:52:00	13.4097	191	21	52	0.911111	50	2016
26.7	72	2016-07-09 22:52:00	10.0409	191	22	52	0.952778	50	2016
25	76	2016-07-09 23:52:00	7.76239	191	23	52	0.994444	50	2016
26.1	67	2016-07-10 00:52:00	11.4121	192	0	52	0.0361111	50	2016
25.6	67	2016-07-10 01:52:00	11.0708	192	1	52	0.0777778	50	2016
24.4	69	2016-07-10 02:52:00	9.66499	192	2	52	0.119444	50	2016
25	64	2016-07-10 03:52:00	11.6436	192	3	52	0.161111	50	2016
24.4	69	2016-07-10 04:52:00	9.66499	192	4	52	0.202778	50	2016
23.3	74	2016-07-10 05:52:00	7.57553	192	5	52	0.244444	50	2016
25	67	2016-07-10 06:52:00	10.6733	192	6	52	0.286111	50	2016
26.1	65	2016-07-10 07:52:00	12.1037	192	7	52	0.327778	50	2016
27.8	58	2016-07-10 08:52:00	16.0917	192	8	52	0.369444	50	2016
28.9	59	2016-07-10 09:52:00	16.7751	192	9	52	0.411111	50	2016
27.8	63	2016-07-10 10:52:00	14.176	192	10	52	0.452778	50	2016
30	59	2016-07-10 11:52:00	17.9055	192	11	52	0.494444	50	2016
30.6	59	2016-07-10 12:52:00	18.5501	192	12	52	0.536111	50	2016
31.1	59	2016-07-10 13:02:00	19.103	192	13	2	0.543056	0	2016
34.4	44	2016-07-10 13:52:00	31.5971	192	13	52	0.577778	50	2016
34.4	44	2016-07-10 14:52:00	31.5971	192	14	52	0.619444	50	2016
34.4	44	2016-07-10 15:52:00	31.5971	192	15	52	0.661111	50	2016
34.4	46	2016-07-10 16:52:00	30.4686	192	16	52	0.702778	50	2016
34.4	43	2016-07-10 17:52:00	32.1613	192	17	52	0.744444	50	2016
33.3	47	2016-07-10 18:52:00	28.0686	192	18	52	0.786111	50	2016
31.7	52	2016-07-10 19:52:00	23.1638	192	19	52	0.827778	50	2016
30	55	2016-07-10 20:52:00	19.6523	192	20	52	0.869444	50	2016
28.9	57	2016-07-10 21:52:00	17.5934	192	21	52	0.911111	50	2016
28.3	59	2016-07-10 22:52:00	16.1856	192	22	52	0.952778	50	2016
27.2	60	2016-07-10 23:52:00	14.783	192	23	52	0.994444	50	2016
26.7	60	2016-07-11 00:52:00	14.3441	193	0	52	0.0361111	50	2016
26.7	60	2016-07-11 01:52:00	14.3441	193	1	52	0.0777778	50	2016
26.7	60	2016-07-11 02:34:00	14.3441	193	2	34	0.106944	30	2016
26	65	2016-07-11 02:50:00	12.0305	193	2	50	0.118056	50	2016
26.1	65	2016-07-11 02:52:00	12.1037	193	2	52	0.119444	50	2016
26.7	60	2016-07-11 03:14:00	14.3441	193	3	14	0.134722	10	2016
26.7	58	2016-07-11 03:52:00	15.0613	193	3	52	0.161111	50	2016
18.9	78	2016-07-11 04:52:00	4.86461	193	4	52	0.202778	50	2016
17.8	81	2016-07-11 05:52:00	3.91614	193	5	52	0.244444	50	2016
18.9	78	2016-07-11 06:52:00	4.86461	193	6	52	0.286111	50	2016
18.9	81	2016-07-11 07:20:00	4.20125	193	7	20	0.305556	20	2016
19.4	78	2016-07-11 07:52:00	5.02163	193	7	52	0.327778	50	2016
21.1	73	2016-07-11 08:52:00	6.86032	193	8	52	0.369444	50	2016
21.7	71	2016-07-11 09:00:00	7.65038	193	9	0	0.375	0	2016
23.3	64	2016-07-11 09:52:00	10.4892	193	9	52	0.411111	50	2016
24.4	58	2016-07-11 10:52:00	13.0945	193	10	52	0.452778	50	2016
27.2	49	2016-07-11 11:52:00	18.8483	193	11	52	0.494444	50	2016
29.4	36	2016-07-11 12:52:00	26.9749	193	12	52	0.536111	50	2016
30.6	31	2016-07-11 13:52:00	31.2185	193	13	52	0.577778	50	2016
31.7	25	2016-07-11 14:52:00	36.1934	193	14	52	0.619444	50	2016
32.8	19	2016-07-11 15:52:00	41.6732	193	15	52	0.661111	50	2016
31.7	10	2016-07-11 16:52:00	43.4321	193	16	52	0.702778	50	2016
30.6	10	2016-07-11 17:52:00	40.7198	193	17	52	0.744444	50	2016
28.3	14	2016-07-11 18:52:00	33.9503	193	18	52	0.786111	50	2016
23.3	28	2016-07-11 19:52:00	20.9784	193	19	52	0.827778	50	2016
21.1	27	2016-07-11 20:52:00	18.5483	193	20	52	0.869444	50	2016
20	38	2016-07-11 21:52:00	14.6997	193	21	52	0.911111	50	2016
17.8	45	2016-07-11 22:52:00	11.3362	193	22	52	0.952778	50	2016
14.4	58	2016-07-11 23:52:00	6.94292	193	23	52	0.994444	50	2016
11.1	74	2016-07-12 00:52:00	3.45206	194	0	52	0.0361111	50	2016
11.1	74	2016-07-12 01:52:00	3.45206	194	1	52	0.0777778	50	2016
10	83	2016-07-12 02:52:00	2.09571	194	2	52	0.119444	50	2016
9.4	83	2016-07-12 03:52:00	2.0121	194	3	52	0.161111	50	2016
10.6	77	2016-07-12 04:52:00	2.95269	194	4	52	0.202778	50	2016
10.6	80	2016-07-12 05:52:00	2.56755	194	5	52	0.244444	50	2016
13.3	69	2016-07-12 06:52:00	4.76616	194	6	52	0.286111	50	2016
18.3	52	2016-07-12 07:52:00	10.2152	194	7	52	0.327778	50	2016
22.2	43	2016-07-12 08:52:00	15.513	194	8	52	0.369444	50	2016
24.4	30	2016-07-12 09:52:00	21.8242	194	9	52	0.411111	50	2016
25.6	29	2016-07-12 10:52:00	23.819	194	10	52	0.452778	50	2016
26.7	29	2016-07-12 11:52:00	25.4608	194	11	52	0.494444	50	2016
27.8	26	2016-07-12 12:52:00	28.352	194	12	52	0.536111	50	2016
29.4	24	2016-07-12 13:52:00	32.0326	194	13	52	0.577778	50	2016
30.6	21	2016-07-12 14:52:00	35.7429	194	14	52	0.619444	50	2016
30.6	21	2016-07-12 15:52:00	35.7429	194	15	52	0.661111	50	2016
31.1	21	2016-07-12 16:52:00	36.8082	194	16	52	0.702778	50	2016
31.1	19	2016-07-12 17:52:00	37.7401	194	17	52	0.744444	50	2016
30	24	2016-07-12 18:52:00	33.1906	194	18	52	0.786111	50	2016
26.1	38	2016-07-12 19:52:00	21.4408	194	19	52	0.827778	50	2016
23.9	42	2016-07-12 20:52:00	17.536	194	20	52	0.869444	50	2016
21.7	48	2016-07-12 21:52:00	13.7179	194	21	52	0.911111	50	2016
22.8	48	2016-07-12 22:52:00	14.6895	194	22	52	0.952778	50	2016
23.9	46	2016-07-12 23:52:00	16.3266	194	23	52	0.994444	50	2016
18.3	59	2016-07-13 00:52:00	8.7255	195	0	52	0.0361111	50	2016
15.6	70	2016-07-13 01:52:00	5.36399	195	1	52	0.0777778	50	2016
16.7	56	2016-07-13 02:52:00	8.44901	195	2	52	0.119444	50	2016
18.9	40	2016-07-13 03:52:00	13.2671	195	3	52	0.161111	50	2016
18.9	45	2016-07-13 04:52:00	12.1615	195	4	52	0.202778	50	2016
17.8	50	2016-07-13 05:52:00	10.3056	195	5	52	0.244444	50	2016
18.3	52	2016-07-13 06:52:00	10.2152	195	6	52	0.286111	50	2016
19.4	53	2016-07-13 07:52:00	10.728	195	7	52	0.327778	50	2016
22.8	41	2016-07-13 08:52:00	16.667	195	8	52	0.369444	50	2016
24.4	37	2016-07-13 09:52:00	19.6418	195	9	52	0.411111	50	2016
26.1	32	2016-07-13 10:52:00	23.5158	195	10	52	0.452778	50	2016
27.2	28	2016-07-13 11:52:00	26.6094	195	11	52	0.494444	50	2016
28.3	26	2016-07-13 12:52:00	29.2131	195	12	52	0.536111	50	2016
29.4	24	2016-07-13 13:52:00	32.0326	195	13	52	0.577778	50	2016
30	21	2016-07-13 14:52:00	34.5008	195	14	52	0.619444	50	2016
30.6	21	2016-07-13 15:52:00	35.7429	195	15	52	0.661111	50	2016
31.1	20	2016-07-13 16:52:00	37.2741	195	16	52	0.702778	50	2016
28.9	27	2016-07-13 17:52:00	29.8678	195	17	52	0.744444	50	2016
27.2	28	2016-07-13 18:52:00	26.6094	195	18	52	0.786111	50	2016
25	36	2016-07-13 19:52:00	20.6997	195	19	52	0.827778	50	2016
19.4	59	2016-07-13 20:52:00	9.35849	195	20	52	0.869444	50	2016
17.8	61	2016-07-13 21:52:00	8.0384	195	21	52	0.911111	50	2016
17.2	63	2016-07-13 22:52:00	7.33773	195	22	52	0.952778	50	2016
16.1	65	2016-07-13 23:52:00	6.4647	195	23	52	0.994444	50	2016
16.1	63	2016-07-14 00:52:00	6.83411	196	0	52	0.0361111	50	2016
13.9	72	2016-07-14 01:52:00	4.47888	196	1	52	0.0777778	50	2016
13.3	72	2016-07-14 02:52:00	4.30492	196	2	52	0.119444	50	2016
13.9	69	2016-07-14 03:52:00	4.95876	196	3	52	0.161111	50	2016
13.3	69	2016-07-14 04:52:00	4.76616	196	4	52	0.202778	50	2016
13.9	69	2016-07-14 05:52:00	4.95876	196	5	52	0.244444	50	2016
16.1	63	2016-07-14 06:52:00	6.83411	196	6	52	0.286111	50	2016
20	55	2016-07-14 07:52:00	10.6691	196	7	52	0.327778	50	2016
22.8	43	2016-07-14 08:52:00	16.102	196	8	52	0.369444	50	2016
24.4	39	2016-07-14 09:52:00	19.0182	196	9	52	0.411111	50	2016
26.1	34	2016-07-14 10:52:00	22.8241	196	10	52	0.452778	50	2016
27.2	32	2016-07-14 11:52:00	25.1311	196	11	52	0.494444	50	2016
27.8	29	2016-07-14 12:52:00	27.2026	196	12	52	0.536111	50	2016
28.3	27	2016-07-14 13:52:00	28.8183	196	13	52	0.577778	50	2016
29.4	23	2016-07-14 14:52:00	32.4541	196	14	52	0.619444	50	2016
30	21	2016-07-14 15:52:00	34.5008	196	15	52	0.661111	50	2016
30	21	2016-07-14 16:52:00	34.5008	196	16	52	0.702778	50	2016
29.4	22	2016-07-14 17:52:00	32.8756	196	17	52	0.744444	50	2016
27.8	25	2016-07-14 18:52:00	28.7351	196	18	52	0.786111	50	2016
25	33	2016-07-14 19:52:00	21.67	196	19	52	0.827778	50	2016
21.1	47	2016-07-14 20:52:00	13.4666	196	20	52	0.869444	50	2016
19.4	57	2016-07-14 21:52:00	9.81501	196	21	52	0.911111	50	2016
18.3	61	2016-07-14 22:52:00	8.29986	196	22	52	0.952778	50	2016
17.2	65	2016-07-14 23:52:00	6.9411	196	23	52	0.994444	50	2016
16.7	70	2016-07-15 00:33:00	5.76069	197	0	33	0.0229167	30	2016
17	68	2016-07-15 00:48:00	6.26488	197	0	48	0.0333333	50	2016
17.2	68	2016-07-15 00:52:00	6.34615	197	0	52	0.0361111	50	2016
16.7	70	2016-07-15 01:19:00	5.76069	197	1	19	0.0548611	20	2016
16.1	72	2016-07-15 01:52:00	5.17176	197	1	52	0.0777778	50	2016
15.6	81	2016-07-15 02:41:00	3.39719	197	2	41	0.111806	40	2016
16	78	2016-07-15 02:50:00	4.03724	197	2	50	0.118056	50	2016
15.6	81	2016-07-15 02:52:00	3.39719	197	2	52	0.119444	50	2016
15.6	81	2016-07-15 03:14:00	3.39719	197	3	14	0.134722	10	2016
15	87	2016-07-15 03:28:00	2.23516	197	3	28	0.144444	30	2016
14.4	87	2016-07-15 03:52:00	2.149	197	3	52	0.161111	50	2016
13.9	93	2016-07-15 04:10:00	1.11972	197	4	10	0.173611	10	2016
13.9	90	2016-07-15 04:52:00	1.5996	197	4	52	0.202778	50	2016
13.9	90	2016-07-15 05:10:00	1.5996	197	5	10	0.215278	10	2016
14.4	90	2016-07-15 05:27:00	1.65308	197	5	27	0.227083	30	2016
14.4	87	2016-07-15 05:34:00	2.149	197	5	34	0.231944	30	2016
14.4	90	2016-07-15 05:52:00	1.65308	197	5	52	0.244444	50	2016
15	87	2016-07-15 06:52:00	2.23516	197	6	52	0.286111	50	2016
15	87	2016-07-15 07:52:00	2.23516	197	7	52	0.327778	50	2016
15	90	2016-07-15 08:52:00	1.71935	197	8	52	0.369444	50	2016
15.6	87	2016-07-15 09:40:00	2.32439	197	9	40	0.402778	40	2016
15.6	87	2016-07-15 09:52:00	2.32439	197	9	52	0.411111	50	2016
16.7	84	2016-07-15 10:52:00	3.07237	197	10	52	0.452778	50	2016
18.9	70	2016-07-15 11:52:00	6.63356	197	11	52	0.494444	50	2016
20	66	2016-07-15 12:40:00	8.06112	197	12	40	0.527778	40	2016
21.1	61	2016-07-15 12:52:00	9.90935	197	12	52	0.536111	50	2016
22.2	57	2016-07-15 13:52:00	11.7028	197	13	52	0.577778	50	2016
22.2	57	2016-07-15 14:18:00	11.7028	197	14	18	0.595833	20	2016
23.3	54	2016-07-15 14:52:00	13.4029	197	14	52	0.619444	50	2016
24.4	50	2016-07-15 15:52:00	15.5887	197	15	52	0.661111	50	2016
25	48	2016-07-15 16:52:00	16.8185	197	16	52	0.702778	50	2016
24.4	48	2016-07-15 17:52:00	16.2122	197	17	52	0.744444	50	2016
23.9	52	2016-07-15 18:52:00	14.5126	197	18	52	0.786111	50	2016
22.2	64	2016-07-15 19:52:00	9.79769	197	19	52	0.827778	50	2016
19.4	78	2016-07-15 20:52:00	5.02163	197	20	52	0.869444	50	2016
18.3	78	2016-07-15 21:52:00	4.68197	197	21	52	0.911111	50	2016
17.8	81	2016-07-15 22:52:00	3.91614	197	22	52	0.952778	50	2016
16.7	84	2016-07-15 23:52:00	3.07237	197	23	52	0.994444	50	2016
17.2	84	2016-07-16 00:52:00	3.17307	198	0	52	0.0361111	50	2016
16.7	87	2016-07-16 01:52:00	2.4963	198	1	52	0.0777778	50	2016
16.7	87	2016-07-16 02:52:00	2.4963	198	2	52	0.119444	50	2016
16.7	87	2016-07-16 03:52:00	2.4963	198	3	52	0.161111	50	2016
16.1	90	2016-07-16 04:17:00	1.84706	198	4	17	0.178472	20	2016
16.1	90	2016-07-16 04:52:00	1.84706	198	4	52	0.202778	50	2016
16.1	90	2016-07-16 05:52:00	1.84706	198	5	52	0.244444	50	2016
17.8	81	2016-07-16 06:52:00	3.91614	198	6	52	0.286111	50	2016
18.3	78	2016-07-16 07:52:00	4.68197	198	7	52	0.327778	50	2016
18.9	78	2016-07-16 08:31:00	4.86461	198	8	31	0.354861	30	2016
20	73	2016-07-16 08:43:00	6.40147	198	8	43	0.363194	40	2016
20	73	2016-07-16 08:52:00	6.40147	198	8	52	0.369444	50	2016
21.7	66	2016-07-16 09:52:00	8.96941	198	9	52	0.411111	50	2016
24.4	58	2016-07-16 10:52:00	13.0945	198	10	52	0.452778	50	2016
26.7	52	2016-07-16 11:52:00	17.213	198	11	52	0.494444	50	2016
26.1	50	2016-07-16 12:52:00	17.291	198	12	52	0.536111	50	2016
27.2	47	2016-07-16 13:52:00	19.5875	198	13	52	0.577778	50	2016
27.8	49	2016-07-16 14:52:00	19.5399	198	14	52	0.619444	50	2016
26.7	52	2016-07-16 15:52:00	17.213	198	15	52	0.661111	50	2016
28.3	51	2016-07-16 16:52:00	19.3438	198	16	52	0.702778	50	2016
27.8	55	2016-07-16 17:52:00	17.2411	198	17	52	0.744444	50	2016
26.7	56	2016-07-16 18:52:00	15.7786	198	18	52	0.786111	50	2016
26.7	56	2016-07-16 19:52:00	15.7786	198	19	52	0.827778	50	2016
22.2	64	2016-07-16 20:52:00	9.79769	198	20	52	0.869444	50	2016
20	68	2016-07-16 21:52:00	7.58693	198	21	52	0.911111	50	2016
18.3	78	2016-07-16 22:52:00	4.68197	198	22	52	0.952778	50	2016
18.3	78	2016-07-16 23:52:00	4.68197	198	23	52	0.994444	50	2016
18.3	73	2016-07-17 00:52:00	5.74606	199	0	52	0.0361111	50	2016
17.8	75	2016-07-17 01:18:00	5.15282	199	1	18	0.0541667	20	2016
17.8	78	2016-07-17 01:35:00	4.53448	199	1	35	0.0659722	40	2016
17.8	78	2016-07-17 01:52:00	4.53448	199	1	52	0.0777778	50	2016
16.7	84	2016-07-17 02:52:00	3.07237	199	2	52	0.119444	50	2016
16.1	84	2016-07-17 03:52:00	2.95529	199	3	52	0.161111	50	2016
15	87	2016-07-17 04:52:00	2.23516	199	4	52	0.202778	50	2016
14.4	87	2016-07-17 05:52:00	2.149	199	5	52	0.244444	50	2016
17.8	73	2016-07-17 06:52:00	5.56505	199	6	52	0.286111	50	2016
20.6	59	2016-07-17 07:52:00	10.0955	199	7	52	0.327778	50	2016
22.8	55	2016-07-17 08:52:00	12.7121	199	8	52	0.369444	50	2016
24.4	52	2016-07-17 09:52:00	14.9651	199	9	52	0.411111	50	2016
25.6	47	2016-07-17 10:52:00	17.7804	199	10	52	0.452778	50	2016
26.7	42	2016-07-17 11:52:00	20.799	199	11	52	0.494444	50	2016
27.2	41	2016-07-17 12:52:00	21.805	199	12	52	0.536111	50	2016
27.8	41	2016-07-17 13:52:00	22.605	199	13	52	0.577778	50	2016
28.3	36	2016-07-17 14:52:00	25.2653	199	14	52	0.619444	50	2016
28.9	32	2016-07-17 15:52:00	27.8221	199	15	52	0.661111	50	2016
28.9	32	2016-07-17 16:52:00	27.8221	199	16	52	0.702778	50	2016
28.3	34	2016-07-17 17:52:00	26.0549	199	17	52	0.744444	50	2016
27.8	34	2016-07-17 18:52:00	25.2869	199	18	52	0.786111	50	2016
24.4	50	2016-07-17 19:52:00	15.5887	199	19	52	0.827778	50	2016
22.2	62	2016-07-17 20:52:00	10.342	199	20	52	0.869444	50	2016
21.1	64	2016-07-17 21:52:00	9.14709	199	21	52	0.911111	50	2016
21.1	66	2016-07-17 22:52:00	8.63892	199	22	52	0.952778	50	2016
19.4	76	2016-07-17 23:52:00	5.47814	199	23	52	0.994444	50	2016
20	73	2016-07-18 00:52:00	6.40147	200	0	52	0.0361111	50	2016
20	73	2016-07-18 01:52:00	6.40147	200	1	52	0.0777778	50	2016
21.1	68	2016-07-18 02:52:00	8.13075	200	2	52	0.119444	50	2016
19.4	76	2016-07-18 03:52:00	5.47814	200	3	52	0.161111	50	2016
17.8	84	2016-07-18 04:52:00	3.2978	200	4	52	0.202778	50	2016
17.2	87	2016-07-18 05:52:00	2.57812	200	5	52	0.244444	50	2016
20.6	73	2016-07-18 06:52:00	6.64824	200	6	52	0.286111	50	2016
23.3	62	2016-07-18 07:52:00	11.0719	200	7	52	0.327778	50	2016
25	50	2016-07-18 08:52:00	16.1717	200	8	52	0.369444	50	2016
26.7	47	2016-07-18 09:52:00	19.006	200	9	52	0.411111	50	2016
27.8	44	2016-07-18 10:52:00	21.4556	200	10	52	0.452778	50	2016
28.9	48	2016-07-18 11:52:00	21.2757	200	11	52	0.494444	50	2016
29.4	51	2016-07-18 12:52:00	20.6526	200	12	52	0.536111	50	2016
31.7	47	2016-07-18 13:52:00	25.5767	200	13	52	0.577778	50	2016
31.7	45	2016-07-18 14:52:00	26.5418	200	14	52	0.619444	50	2016
31.7	47	2016-07-18 15:52:00	25.5767	200	15	52	0.661111	50	2016
31.1	48	2016-07-18 16:52:00	24.2282	200	16	52	0.702778	50	2016
29.4	55	2016-07-18 17:52:00	18.9667	200	17	52	0.744444	50	2016
28.3	61	2016-07-18 18:52:00	15.3961	200	18	52	0.786111	50	2016
27.8	65	2016-07-18 19:52:00	13.4097	200	19	52	0.827778	50	2016
26.7	72	2016-07-18 20:52:00	10.0409	200	20	52	0.869444	50	2016
26.1	72	2016-07-18 21:52:00	9.68296	200	21	52	0.911111	50	2016
25	79	2016-07-18 22:52:00	6.79209	200	22	52	0.952778	50	2016
24.4	85	2016-07-18 23:52:00	4.67661	200	23	52	0.994444	50	2016
23.9	87	2016-07-19 00:09:00	3.93049	201	0	9	0.00625	10	2016
23.9	87	2016-07-19 00:52:00	3.93049	201	0	52	0.0361111	50	2016
22.2	68	2016-07-19 01:52:00	8.70906	201	1	52	0.0777778	50	2016
22.2	66	2016-07-19 02:52:00	9.25337	201	2	52	0.119444	50	2016
21.1	71	2016-07-19 03:52:00	7.36849	201	3	52	0.161111	50	2016
20	76	2016-07-19 04:52:00	5.6902	201	4	52	0.202778	50	2016
18.3	84	2016-07-19 05:52:00	3.40507	201	5	52	0.244444	50	2016
20.6	73	2016-07-19 06:52:00	6.64824	201	6	52	0.286111	50	2016
23.9	62	2016-07-19 07:52:00	11.4891	201	7	52	0.327778	50	2016
26.1	54	2016-07-19 08:52:00	15.9077	201	8	52	0.369444	50	2016
28.9	48	2016-07-19 09:52:00	21.2757	201	9	52	0.411111	50	2016
30.6	43	2016-07-19 10:52:00	25.7892	201	10	52	0.452778	50	2016
31.7	42	2016-07-19 11:52:00	27.9896	201	11	52	0.494444	50	2016
32.8	41	2016-07-19 12:52:00	30.3546	201	12	52	0.536111	50	2016
33.9	40	2016-07-19 13:52:00	32.8949	201	13	52	0.577778	50	2016
35	37	2016-07-19 14:52:00	36.7896	201	14	52	0.619444	50	2016
35	40	2016-07-19 15:52:00	35.0377	201	15	52	0.661111	50	2016
34.4	41	2016-07-19 16:52:00	33.2898	201	16	52	0.702778	50	2016
33.9	41	2016-07-19 17:52:00	32.3466	201	17	52	0.744444	50	2016
33.3	44	2016-07-19 18:52:00	29.6574	201	18	52	0.786111	50	2016
30.6	53	2016-07-19 19:52:00	21.2648	201	19	52	0.827778	50	2016
28.3	63	2016-07-19 20:52:00	14.6065	201	20	52	0.869444	50	2016
27.2	69	2016-07-19 21:52:00	11.4568	201	21	52	0.911111	50	2016
26.7	69	2016-07-19 22:52:00	11.1167	201	22	52	0.952778	50	2016
26.7	65	2016-07-19 23:52:00	12.5511	201	23	52	0.994444	50	2016
27.2	51	2016-07-20 00:52:00	18.1092	202	0	52	0.0361111	50	2016
26.7	51	2016-07-20 01:52:00	17.5716	202	1	52	0.0777778	50	2016
24.4	60	2016-07-20 02:52:00	12.471	202	2	52	0.119444	50	2016
22.8	69	2016-07-20 03:52:00	8.75721	202	3	52	0.161111	50	2016
20.6	79	2016-07-20 04:52:00	5.17085	202	4	52	0.202778	50	2016
23.3	64	2016-07-20 05:52:00	10.4892	202	5	52	0.244444	50	2016
25	58	2016-07-20 06:52:00	13.5842	202	6	52	0.286111	50	2016
27.8	51	2016-07-20 07:52:00	18.7736	202	7	52	0.327778	50	2016
29.4	45	2016-07-20 08:52:00	23.1815	202	8	52	0.369444	50	2016
28.9	49	2016-07-20 09:52:00	20.8665	202	9	52	0.411111	50	2016
30	48	2016-07-20 10:52:00	22.7094	202	10	52	0.452778	50	2016
35	35	2016-07-20 11:52:00	37.9575	202	11	52	0.494444	50	2016
36.1	30	2016-07-20 12:52:00	43.5206	202	12	52	0.536111	50	2016
37.2	26	2016-07-20 13:52:00	48.9607	202	13	52	0.577778	50	2016
38.3	23	2016-07-20 14:52:00	54.192	202	14	52	0.619444	50	2016
38.3	22	2016-07-20 15:52:00	54.8958	202	15	52	0.661111	50	2016
38.3	24	2016-07-20 16:52:00	53.4882	202	16	52	0.702778	50	2016
36.7	36	2016-07-20 17:52:00	41.166	202	17	52	0.744444	50	2016
34.4	43	2016-07-20 18:52:00	32.1613	202	18	52	0.786111	50	2016
31.7	52	2016-07-20 19:52:00	23.1638	202	19	52	0.827778	50	2016
29.4	57	2016-07-20 20:52:00	18.1237	202	20	52	0.869444	50	2016
28.3	59	2016-07-20 21:52:00	16.1856	202	21	52	0.911111	50	2016
26.7	62	2016-07-20 22:52:00	13.6269	202	22	52	0.952778	50	2016
24.4	74	2016-07-20 23:52:00	8.10612	202	23	52	0.994444	50	2016
23.3	76	2016-07-21 00:52:00	6.9928	203	0	52	0.0361111	50	2016
22.8	79	2016-07-21 01:52:00	5.9323	203	1	52	0.0777778	50	2016
21.1	81	2016-07-21 02:52:00	4.82763	203	2	52	0.119444	50	2016
21.7	76	2016-07-21 03:52:00	6.33135	203	3	52	0.161111	50	2016
23.9	52	2016-07-21 04:52:00	14.5126	203	4	52	0.202778	50	2016
24.4	47	2016-07-21 05:52:00	16.524	203	5	52	0.244444	50	2016
26.7	42	2016-07-21 06:52:00	20.799	203	6	52	0.286111	50	2016
28.9	40	2016-07-21 07:52:00	24.5489	203	7	52	0.327778	50	2016
31.1	40	2016-07-21 08:52:00	27.9556	203	8	52	0.369444	50	2016
32.8	41	2016-07-21 09:52:00	30.3546	203	9	52	0.411111	50	2016
33.9	41	2016-07-21 10:52:00	32.3466	203	10	52	0.452778	50	2016
34.4	40	2016-07-21 11:52:00	33.854	203	11	52	0.494444	50	2016
35.6	39	2016-07-21 12:52:00	36.8622	203	12	52	0.536111	50	2016
36.1	39	2016-07-21 13:52:00	37.9251	203	13	52	0.577778	50	2016
36.1	39	2016-07-21 14:52:00	37.9251	203	14	52	0.619444	50	2016
36.1	39	2016-07-21 15:52:00	37.9251	203	15	52	0.661111	50	2016
36.7	38	2016-07-21 16:52:00	39.8795	203	16	52	0.702778	50	2016
36.1	38	2016-07-21 17:52:00	38.5468	203	17	52	0.744444	50	2016
35	43	2016-07-21 18:52:00	33.2858	203	18	52	0.786111	50	2016
33.3	49	2016-07-21 19:52:00	27.0094	203	19	52	0.827778	50	2016
30.6	57	2016-07-21 20:52:00	19.455	203	20	52	0.869444	50	2016
28.9	63	2016-07-21 21:52:00	15.1385	203	21	52	0.911111	50	2016
27.8	67	2016-07-21 22:52:00	12.6435	203	22	52	0.952778	50	2016
23.9	82	2016-07-21 23:52:00	5.44221	203	23	52	0.994444	50	2016
22.2	87	2016-07-22 00:52:00	3.53805	204	0	52	0.0361111	50	2016
22.2	87	2016-07-22 01:52:00	3.53805	204	1	52	0.0777778	50	2016
20.6	93	2016-07-22 02:52:00	1.72362	204	2	52	0.119444	50	2016
20	93	2016-07-22 03:52:00	1.65964	204	3	52	0.161111	50	2016
19.4	93	2016-07-22 04:52:00	1.59779	204	4	52	0.202778	50	2016
19.4	93	2016-07-22 05:52:00	1.59779	204	5	52	0.244444	50	2016
21.7	90	2016-07-22 06:52:00	2.63806	204	6	52	0.286111	50	2016
26.1	77	2016-07-22 07:52:00	7.95386	204	7	52	0.327778	50	2016
29.4	65	2016-07-22 08:52:00	14.7519	204	8	52	0.369444	50	2016
31.7	57	2016-07-22 09:52:00	20.7509	204	9	52	0.411111	50	2016
33.3	45	2016-07-22 10:52:00	29.1278	204	10	52	0.452778	50	2016
33.9	44	2016-07-22 11:52:00	30.7019	204	11	52	0.494444	50	2016
35.6	35	2016-07-22 12:52:00	39.2794	204	12	52	0.536111	50	2016
35.6	26	2016-07-22 13:52:00	44.7181	204	13	52	0.577778	50	2016
35.6	30	2016-07-22 14:52:00	42.3009	204	14	52	0.619444	50	2016
36.7	31	2016-07-22 15:52:00	44.382	204	15	52	0.661111	50	2016
35	32	2016-07-22 16:52:00	39.7094	204	16	52	0.702778	50	2016
33.9	36	2016-07-22 17:52:00	35.0879	204	17	52	0.744444	50	2016
32.2	48	2016-07-22 18:52:00	25.8366	204	18	52	0.786111	50	2016
30.6	59	2016-07-22 19:52:00	18.5501	204	19	52	0.827778	50	2016
30	65	2016-07-22 20:52:00	15.2851	204	20	52	0.869444	50	2016
29.4	59	2016-07-22 21:52:00	17.2808	204	21	52	0.911111	50	2016
28.9	72	2016-07-22 22:52:00	11.4561	204	22	52	0.952778	50	2016
27.8	79	2016-07-22 23:52:00	8.04584	204	23	52	0.994444	50	2016
26.7	62	2016-07-23 00:52:00	13.6269	205	0	52	0.0361111	50	2016
24.4	74	2016-07-23 01:52:00	8.10612	205	1	52	0.0777778	50	2016
24.4	60	2016-07-23 02:52:00	12.471	205	2	52	0.119444	50	2016
22.8	66	2016-07-23 03:52:00	9.60468	205	3	52	0.161111	50	2016
22.8	69	2016-07-23 04:12:00	8.75721	205	4	12	0.175	10	2016
21.1	81	2016-07-23 04:22:00	4.82763	205	4	22	0.181944	20	2016
21.1	81	2016-07-23 04:37:00	4.82763	205	4	37	0.192361	40	2016
21.1	81	2016-07-23 04:52:00	4.82763	205	4	52	0.202778	50	2016
20.6	84	2016-07-23 05:52:00	3.9397	205	5	52	0.244444	50	2016
22.2	76	2016-07-23 06:52:00	6.53179	205	6	52	0.286111	50	2016
25	64	2016-07-23 07:52:00	11.6436	205	7	52	0.327778	50	2016
27.2	56	2016-07-23 08:52:00	16.2613	205	8	52	0.369444	50	2016
27.8	55	2016-07-23 09:52:00	17.2411	205	9	52	0.411111	50	2016
30.6	46	2016-07-23 10:52:00	24.4319	205	10	52	0.452778	50	2016
33.3	40	2016-07-23 11:52:00	31.7757	205	11	52	0.494444	50	2016
35	31	2016-07-23 12:52:00	40.2933	205	12	52	0.536111	50	2016
34.4	28	2016-07-23 13:52:00	40.6248	205	13	52	0.577778	50	2016
35	28	2016-07-23 14:52:00	42.0452	205	14	52	0.619444	50	2016
34.4	28	2016-07-23 15:52:00	40.6248	205	15	52	0.661111	50	2016
33.9	28	2016-07-23 16:52:00	39.4738	205	16	52	0.702778	50	2016
32.8	26	2016-07-23 17:52:00	38.0718	205	17	52	0.744444	50	2016
31.1	28	2016-07-23 18:52:00	33.5467	205	18	52	0.786111	50	2016
28.9	32	2016-07-23 19:52:00	27.8221	205	19	52	0.827778	50	2016
25.6	42	2016-07-23 20:52:00	19.4578	205	20	52	0.869444	50	2016
24.4	45	2016-07-23 21:52:00	17.1476	205	21	52	0.911111	50	2016
22.2	53	2016-07-23 22:52:00	12.7914	205	22	52	0.952778	50	2016
21.7	57	2016-07-23 23:52:00	11.3437	205	23	52	0.994444	50	2016
17.2	81	2016-07-24 00:52:00	3.76802	206	0	52	0.0361111	50	2016
18.3	73	2016-07-24 01:52:00	5.74606	206	1	52	0.0777778	50	2016
16.7	87	2016-07-24 02:52:00	2.4963	206	2	52	0.119444	50	2016
17.8	81	2016-07-24 03:28:00	3.91614	206	3	28	0.144444	30	2016
17.2	87	2016-07-24 03:43:00	2.57812	206	3	43	0.154861	40	2016
17	93	2016-07-24 03:50:00	1.37044	206	3	50	0.159722	50	2016
17.2	87	2016-07-24 03:52:00	2.57812	206	3	52	0.161111	50	2016
16.7	87	2016-07-24 04:52:00	2.4963	206	4	52	0.202778	50	2016
20.6	57	2016-07-24 05:52:00	10.5879	206	5	52	0.244444	50	2016
20	55	2016-07-24 06:52:00	10.6691	206	6	52	0.286111	50	2016
22.8	48	2016-07-24 07:52:00	14.6895	206	7	52	0.327778	50	2016
24.4	42	2016-07-24 08:52:00	18.0829	206	8	52	0.369444	50	2016
25	37	2016-07-24 09:52:00	20.3763	206	9	52	0.411111	50	2016
26.7	35	2016-07-24 10:52:00	23.3092	206	10	52	0.452778	50	2016
26.7	35	2016-07-24 11:52:00	23.3092	206	11	52	0.494444	50	2016
28.9	29	2016-07-24 12:52:00	29.0495	206	12	52	0.536111	50	2016
28.3	30	2016-07-24 13:52:00	27.634	206	13	52	0.577778	50	2016
30	25	2016-07-24 14:52:00	32.7539	206	14	52	0.619444	50	2016
30	27	2016-07-24 15:52:00	31.8804	206	15	52	0.661111	50	2016
30.6	26	2016-07-24 16:52:00	33.4807	206	16	52	0.702778	50	2016
30.6	26	2016-07-24 17:52:00	33.4807	206	17	52	0.744444	50	2016
29.4	27	2016-07-24 18:52:00	30.7682	206	18	52	0.786111	50	2016
26.7	35	2016-07-24 19:52:00	23.3092	206	19	52	0.827778	50	2016
23.3	46	2016-07-24 20:52:00	15.7338	206	20	52	0.869444	50	2016
21.7	57	2016-07-24 21:52:00	11.3437	206	21	52	0.911111	50	2016
20	71	2016-07-24 22:52:00	6.87566	206	22	52	0.952778	50	2016
19.4	68	2016-07-24 23:52:00	7.30419	206	23	52	0.994444	50	2016
18.9	68	2016-07-25 00:52:00	7.07579	207	0	52	0.0361111	50	2016
18.3	68	2016-07-25 01:52:00	6.81014	207	1	52	0.0777778	50	2016
16.7	75	2016-07-25 02:52:00	4.80057	207	2	52	0.119444	50	2016
14.4	87	2016-07-25 03:52:00	2.149	207	3	52	0.161111	50	2016
14.4	90	2016-07-25 04:52:00	1.65308	207	4	52	0.202778	50	2016
15.6	90	2016-07-25 05:52:00	1.788	207	5	52	0.244444	50	2016
18.3	81	2016-07-25 06:52:00	4.04352	207	6	52	0.286111	50	2016
22.8	62	2016-07-25 07:52:00	10.7346	207	7	52	0.327778	50	2016
26.1	47	2016-07-25 08:52:00	18.3285	207	8	52	0.369444	50	2016
27.8	40	2016-07-25 09:52:00	22.9881	207	9	52	0.411111	50	2016
28.9	32	2016-07-25 10:52:00	27.8221	207	10	52	0.452778	50	2016
30.6	24	2016-07-25 11:52:00	34.3856	207	11	52	0.494444	50	2016
31.1	23	2016-07-25 12:52:00	35.8764	207	12	52	0.536111	50	2016
32.2	23	2016-07-25 13:52:00	38.258	207	13	52	0.577778	50	2016
32.8	26	2016-07-25 14:52:00	38.0718	207	14	52	0.619444	50	2016
32.8	30	2016-07-25 15:52:00	36.0139	207	15	52	0.661111	50	2016
31.7	34	2016-07-25 16:52:00	31.8502	207	16	52	0.702778	50	2016
31.1	35	2016-07-25 17:52:00	30.2852	207	17	52	0.744444	50	2016
30	40	2016-07-25 18:52:00	26.2031	207	18	52	0.786111	50	2016
27.2	47	2016-07-25 19:52:00	19.5875	207	19	52	0.827778	50	2016
24.4	58	2016-07-25 20:52:00	13.0945	207	20	52	0.869444	50	2016
23.3	66	2016-07-25 21:52:00	9.90647	207	21	52	0.911111	50	2016
23.3	66	2016-07-25 22:52:00	9.90647	207	22	52	0.952778	50	2016
22.8	71	2016-07-25 23:52:00	8.19223	207	23	52	0.994444	50	2016
23.3	66	2016-07-26 00:52:00	9.90647	208	0	52	0.0361111	50	2016
22.2	68	2016-07-26 01:52:00	8.70906	208	1	52	0.0777778	50	2016
21.1	73	2016-07-26 02:52:00	6.86032	208	2	52	0.119444	50	2016
20.6	79	2016-07-26 03:52:00	5.17085	208	3	52	0.161111	50	2016
20	81	2016-07-26 04:52:00	4.50474	208	4	52	0.202778	50	2016
20.6	81	2016-07-26 05:52:00	4.67839	208	5	52	0.244444	50	2016
22.2	73	2016-07-26 06:52:00	7.34827	208	6	52	0.286111	50	2016
25	62	2016-07-26 07:52:00	12.2905	208	7	52	0.327778	50	2016
26.7	56	2016-07-26 08:52:00	15.7786	208	8	52	0.369444	50	2016
28.3	51	2016-07-26 09:52:00	19.3438	208	9	52	0.411111	50	2016
30.6	45	2016-07-26 10:52:00	24.8843	208	10	52	0.452778	50	2016
31.1	42	2016-07-26 11:52:00	27.0238	208	11	52	0.494444	50	2016
31.1	40	2016-07-26 12:52:00	27.9556	208	12	52	0.536111	50	2016
33.3	36	2016-07-26 13:52:00	33.8941	208	13	52	0.577778	50	2016
33.9	33	2016-07-26 14:52:00	36.7326	208	14	52	0.619444	50	2016
34.4	31	2016-07-26 15:52:00	38.9321	208	15	52	0.661111	50	2016
33.9	33	2016-07-26 16:52:00	36.7326	208	16	52	0.702778	50	2016
33.3	38	2016-07-26 17:52:00	32.8349	208	17	52	0.744444	50	2016
31.1	45	2016-07-26 18:52:00	25.626	208	18	52	0.786111	50	2016
30	50	2016-07-26 19:05:00	21.8359	208	19	5	0.795139	0	2016
23.9	66	2016-07-26 19:31:00	10.2797	208	19	31	0.813194	30	2016
24.4	64	2016-07-26 19:52:00	11.2239	208	19	52	0.827778	50	2016
20	76	2016-07-26 20:02:00	5.6902	208	20	2	0.834722	0	2016
18.3	81	2016-07-26 20:04:00	4.04352	208	20	4	0.836111	0	2016
16.7	84	2016-07-26 20:06:00	3.07237	208	20	6	0.8375	10	2016
14.4	97	2016-07-26 20:11:00	0.495923	208	20	11	0.840972	10	2016
14.4	97	2016-07-26 20:19:00	0.495923	208	20	19	0.846528	20	2016
18.9	97	2016-07-26 23:52:00	0.663356	208	23	52	0.994444	50	2016
18.3	81	2016-07-27 00:52:00	4.04352	209	0	52	0.0361111	50	2016
18.3	78	2016-07-27 01:52:00	4.68197	209	1	52	0.0777778	50	2016
16.1	90	2016-07-27 02:52:00	1.84706	209	2	52	0.119444	50	2016
16.1	90	2016-07-27 03:52:00	1.84706	209	3	52	0.161111	50	2016
16.1	87	2016-07-27 04:52:00	2.40118	209	4	52	0.202778	50	2016
16.1	87	2016-07-27 05:52:00	2.40118	209	5	52	0.244444	50	2016
17.2	84	2016-07-27 06:52:00	3.17307	209	6	52	0.286111	50	2016
21.1	71	2016-07-27 07:52:00	7.36849	209	7	52	0.327778	50	2016
22.8	62	2016-07-27 08:52:00	10.7346	209	8	52	0.369444	50	2016
25.6	50	2016-07-27 09:52:00	16.7739	209	9	52	0.411111	50	2016
26.7	52	2016-07-27 10:52:00	17.213	209	10	52	0.452778	50	2016
28.3	44	2016-07-27 11:52:00	22.1072	209	11	52	0.494444	50	2016
28.9	40	2016-07-27 12:52:00	24.5489	209	12	52	0.536111	50	2016
28.3	41	2016-07-27 13:52:00	23.2915	209	13	52	0.577778	50	2016
28.3	43	2016-07-27 14:32:00	22.502	209	14	32	0.605556	30	2016
22.8	53	2016-07-27 14:41:00	13.2771	209	14	41	0.611806	40	2016
20	68	2016-07-27 14:50:00	7.58693	209	14	50	0.618056	50	2016
19.4	68	2016-07-27 14:52:00	7.30419	209	14	52	0.619444	50	2016
20	71	2016-07-27 15:11:00	6.87566	209	15	11	0.632639	10	2016
18.9	81	2016-07-27 15:26:00	4.20125	209	15	26	0.643056	30	2016
18.9	81	2016-07-27 15:39:00	4.20125	209	15	39	0.652083	40	2016
19.4	76	2016-07-27 15:52:00	5.47814	209	15	52	0.661111	50	2016
25	56	2016-07-27 16:52:00	14.2311	209	16	52	0.702778	50	2016
24.4	62	2016-07-27 17:52:00	11.8474	209	17	52	0.744444	50	2016
23.3	76	2016-07-27 18:52:00	6.9928	209	18	52	0.786111	50	2016
20	73	2016-07-27 19:52:00	6.40147	209	19	52	0.827778	50	2016
17.8	81	2016-07-27 20:52:00	3.91614	209	20	52	0.869444	50	2016
16.1	87	2016-07-27 21:52:00	2.40118	209	21	52	0.911111	50	2016
15.6	90	2016-07-27 22:52:00	1.788	209	22	52	0.952778	50	2016
15.6	90	2016-07-27 23:52:00	1.788	209	23	52	0.994444	50	2016
15	90	2016-07-28 00:52:00	1.71935	210	0	52	0.0361111	50	2016
13.9	93	2016-07-28 01:52:00	1.11972	210	1	52	0.0777778	50	2016
13.3	93	2016-07-28 02:52:00	1.07623	210	2	52	0.119444	50	2016
13.9	93	2016-07-28 03:52:00	1.11972	210	3	52	0.161111	50	2016
13.9	93	2016-07-28 04:52:00	1.11972	210	4	52	0.202778	50	2016
13.9	93	2016-07-28 05:52:00	1.11972	210	5	52	0.244444	50	2016
15	93	2016-07-28 06:52:00	1.20355	210	6	52	0.286111	50	2016
16.1	93	2016-07-28 07:52:00	1.29294	210	7	52	0.327778	50	2016
16.1	90	2016-07-28 08:23:00	1.84706	210	8	23	0.349306	20	2016
16.7	87	2016-07-28 08:31:00	2.4963	210	8	31	0.354861	30	2016
17	87	2016-07-28 08:50:00	2.54511	210	8	50	0.368056	50	2016
17.2	87	2016-07-28 08:52:00	2.57812	210	8	52	0.369444	50	2016
17.8	84	2016-07-28 08:59:00	3.2978	210	8	59	0.374306	60	2016
17.8	84	2016-07-28 09:09:00	3.2978	210	9	9	0.38125	10	2016
17.8	87	2016-07-28 09:18:00	2.67947	210	9	18	0.3875	20	2016
18.9	84	2016-07-28 09:27:00	3.5379	210	9	27	0.39375	30	2016
19.4	84	2016-07-28 09:52:00	3.65209	210	9	52	0.411111	50	2016
20	81	2016-07-28 10:01:00	4.50474	210	10	1	0.417361	0	2016
21.1	79	2016-07-28 10:25:00	5.33581	210	10	25	0.434028	20	2016
21.7	76	2016-07-28 10:52:00	6.33135	210	10	52	0.452778	50	2016
22.2	73	2016-07-28 11:52:00	7.34827	210	11	52	0.494444	50	2016
22.8	71	2016-07-28 12:52:00	8.19223	210	12	52	0.536111	50	2016
22.8	69	2016-07-28 13:26:00	8.75721	210	13	26	0.559722	30	2016
23.9	64	2016-07-28 13:33:00	10.8844	210	13	33	0.564583	30	2016
23.9	58	2016-07-28 13:52:00	12.6985	210	13	52	0.577778	50	2016
24.4	56	2016-07-28 14:52:00	13.718	210	14	52	0.619444	50	2016
23.9	58	2016-07-28 15:52:00	12.6985	210	15	52	0.661111	50	2016
24.4	56	2016-07-28 16:52:00	13.718	210	16	52	0.702778	50	2016
25	54	2016-07-28 17:52:00	14.8779	210	17	52	0.744444	50	2016
24	62	2016-07-28 18:50:00	11.56	210	18	50	0.784722	50	2016
23.9	60	2016-07-28 18:52:00	12.0938	210	18	52	0.786111	50	2016
18.9	90	2016-07-28 19:40:00	2.21119	210	19	40	0.819444	40	2016
18	90	2016-07-28 19:50:00	2.08772	210	19	50	0.826389	50	2016
17.8	90	2016-07-28 19:52:00	2.06113	210	19	52	0.827778	50	2016
17.2	90	2016-07-28 20:09:00	1.98317	210	20	9	0.839583	10	2016
17.2	90	2016-07-28 20:19:00	1.98317	210	20	19	0.846528	20	2016
16.7	93	2016-07-28 20:52:00	1.34416	210	20	52	0.869444	50	2016
16.7	90	2016-07-28 21:52:00	1.92023	210	21	52	0.911111	50	2016
16.1	93	2016-07-28 22:52:00	1.29294	210	22	52	0.952778	50	2016
15	97	2016-07-28 23:52:00	0.515806	210	23	52	0.994444	50	2016
15	97	2016-07-29 00:52:00	0.515806	211	0	52	0.0361111	50	2016
15.6	93	2016-07-29 01:32:00	1.2516	211	1	32	0.0638889	30	2016
15.6	93	2016-07-29 01:52:00	1.2516	211	1	52	0.0777778	50	2016
16.7	90	2016-07-29 02:38:00	1.92023	211	2	38	0.109722	40	2016
16.1	93	2016-07-29 02:52:00	1.29294	211	2	52	0.119444	50	2016
16.7	90	2016-07-29 03:52:00	1.92023	211	3	52	0.161111	50	2016
16.7	93	2016-07-29 04:24:00	1.34416	211	4	24	0.183333	20	2016
17	93	2016-07-29 04:50:00	1.37044	211	4	50	0.201389	50	2016
16.7	93	2016-07-29 04:52:00	1.34416	211	4	52	0.202778	50	2016
16.7	93	2016-07-29 05:41:00	1.34416	211	5	41	0.236806	40	2016
16.7	93	2016-07-29 05:52:00	1.34416	211	5	52	0.244444	50	2016
16.7	93	2016-07-29 06:07:00	1.34416	211	6	7	0.254861	10	2016
16.7	93	2016-07-29 06:52:00	1.34416	211	6	52	0.286111	50	2016
17.8	90	2016-07-29 07:30:00	2.06113	211	7	30	0.3125	30	2016
17.2	90	2016-07-29 07:52:00	1.98317	211	7	52	0.327778	50	2016
18.3	84	2016-07-29 08:18:00	3.40507	211	8	18	0.345833	20	2016
18.3	84	2016-07-29 08:31:00	3.40507	211	8	31	0.354861	30	2016
18.3	87	2016-07-29 08:52:00	2.76662	211	8	52	0.369444	50	2016
18.9	81	2016-07-29 09:00:00	4.20125	211	9	0	0.375	0	2016
20	78	2016-07-29 09:14:00	5.21602	211	9	14	0.384722	10	2016
20.6	76	2016-07-29 09:35:00	5.90955	211	9	35	0.399306	40	2016
20	78	2016-07-29 09:50:00	5.21602	211	9	50	0.409722	50	2016
20	73	2016-07-29 09:52:00	6.40147	211	9	52	0.411111	50	2016
20	73	2016-07-29 10:29:00	6.40147	211	10	29	0.436806	30	2016
21	68	2016-07-29 10:50:00	8.07992	211	10	50	0.451389	50	2016
20.6	71	2016-07-29 10:52:00	7.1407	211	10	52	0.452778	50	2016
23.9	58	2016-07-29 11:52:00	12.6985	211	11	52	0.494444	50	2016
23.3	58	2016-07-29 12:00:00	12.2374	211	12	0	0.5	0	2016
23.9	54	2016-07-29 12:52:00	13.9079	211	12	52	0.536111	50	2016
25.6	49	2016-07-29 13:52:00	17.1094	211	13	52	0.577778	50	2016
25.6	49	2016-07-29 14:52:00	17.1094	211	14	52	0.619444	50	2016
26.7	42	2016-07-29 15:52:00	20.799	211	15	52	0.661111	50	2016
26.1	45	2016-07-29 16:52:00	19.0201	211	16	52	0.702778	50	2016
25.6	54	2016-07-29 17:52:00	15.432	211	17	52	0.744444	50	2016
24.4	58	2016-07-29 18:52:00	13.0945	211	18	52	0.786111	50	2016
22.8	64	2016-07-29 19:52:00	10.1697	211	19	52	0.827778	50	2016
20.6	79	2016-07-29 20:52:00	5.17085	211	20	52	0.869444	50	2016
20	78	2016-07-29 21:52:00	5.21602	211	21	52	0.911111	50	2016
19.4	78	2016-07-29 22:52:00	5.02163	211	22	52	0.952778	50	2016
19.4	78	2016-07-29 23:52:00	5.02163	211	23	52	0.994444	50	2016
18.9	84	2016-07-30 00:52:00	3.5379	212	0	52	0.0361111	50	2016
18.9	81	2016-07-30 01:52:00	4.20125	212	1	52	0.0777778	50	2016
18.9	84	2016-07-30 02:52:00	3.5379	212	2	52	0.119444	50	2016
18.3	84	2016-07-30 03:52:00	3.40507	212	3	52	0.161111	50	2016
18.3	84	2016-07-30 03:59:00	3.40507	212	3	59	0.165972	60	2016
18.3	84	2016-07-30 04:52:00	3.40507	212	4	52	0.202778	50	2016
18.9	81	2016-07-30 05:52:00	4.20125	212	5	52	0.244444	50	2016
20	73	2016-07-30 06:52:00	6.40147	212	6	52	0.286111	50	2016
20.6	73	2016-07-30 07:10:00	6.64824	212	7	10	0.298611	10	2016
21.7	71	2016-07-30 07:52:00	7.65038	212	7	52	0.327778	50	2016
22.8	66	2016-07-30 08:52:00	9.60468	212	8	52	0.369444	50	2016
23.3	64	2016-07-30 09:52:00	10.4892	212	9	52	0.411111	50	2016
25	60	2016-07-30 10:52:00	12.9373	212	10	52	0.452778	50	2016
27.2	54	2016-07-30 11:52:00	17.0005	212	11	52	0.494444	50	2016
28.9	46	2016-07-30 12:52:00	22.094	212	12	52	0.536111	50	2016
30	40	2016-07-30 13:52:00	26.2031	212	13	52	0.577778	50	2016
30.6	42	2016-07-30 14:52:00	26.2416	212	14	52	0.619444	50	2016
31.1	38	2016-07-30 15:52:00	28.8875	212	15	52	0.661111	50	2016
30	40	2016-07-30 16:52:00	26.2031	212	16	52	0.702778	50	2016
28.9	46	2016-07-30 17:52:00	22.094	212	17	52	0.744444	50	2016
27.8	53	2016-07-30 18:52:00	18.0074	212	18	52	0.786111	50	2016
26.1	62	2016-07-30 19:52:00	13.1412	212	19	52	0.827778	50	2016
25.6	64	2016-07-30 20:52:00	12.0772	212	20	52	0.869444	50	2016
24.4	74	2016-07-30 21:52:00	8.10612	212	21	52	0.911111	50	2016
23.9	76	2016-07-30 22:52:00	7.25629	212	22	52	0.952778	50	2016
23.3	79	2016-07-30 23:52:00	6.1187	212	23	52	0.994444	50	2016
20	81	2016-07-31 00:25:00	4.50474	213	0	25	0.0173611	20	2016
19.4	84	2016-07-31 00:33:00	3.65209	213	0	33	0.0229167	30	2016
18.9	87	2016-07-31 00:36:00	2.87454	213	0	36	0.025	40	2016
18.9	84	2016-07-31 00:44:00	3.5379	213	0	44	0.0305556	40	2016
19	84	2016-07-31 00:50:00	3.56048	213	0	50	0.0347222	50	2016
18.9	84	2016-07-31 00:52:00	3.5379	213	0	52	0.0361111	50	2016
18.9	84	2016-07-31 01:01:00	3.5379	213	1	1	0.0423611	0	2016
19.4	78	2016-07-31 01:23:00	5.02163	213	1	23	0.0576389	20	2016
18.9	84	2016-07-31 01:52:00	3.5379	213	1	52	0.0777778	50	2016
18.3	90	2016-07-31 02:52:00	2.12817	213	2	52	0.119444	50	2016
17.2	93	2016-07-31 03:52:00	1.38822	213	3	52	0.161111	50	2016
17.2	90	2016-07-31 04:52:00	1.98317	213	4	52	0.202778	50	2016
16.7	93	2016-07-31 05:52:00	1.34416	213	5	52	0.244444	50	2016
18.3	87	2016-07-31 06:52:00	2.76662	213	6	52	0.286111	50	2016
20.6	79	2016-07-31 07:52:00	5.17085	213	7	52	0.327778	50	2016
24.4	67	2016-07-31 08:52:00	10.2885	213	8	52	0.369444	50	2016
26.7	56	2016-07-31 09:52:00	15.7786	213	9	52	0.411111	50	2016
28.9	51	2016-07-31 10:52:00	20.0482	213	10	52	0.452778	50	2016
29.4	53	2016-07-31 11:52:00	19.8097	213	11	52	0.494444	50	2016
30	51	2016-07-31 12:52:00	21.3992	213	12	52	0.536111	50	2016
31.1	48	2016-07-31 13:52:00	24.2282	213	13	52	0.577778	50	2016
31.1	50	2016-07-31 14:52:00	23.2963	213	14	52	0.619444	50	2016
31.1	50	2016-07-31 15:52:00	23.2963	213	15	52	0.661111	50	2016
31.1	50	2016-07-31 16:52:00	23.2963	213	16	52	0.702778	50	2016
30	53	2016-07-31 17:52:00	20.5258	213	17	52	0.744444	50	2016
28.9	59	2016-07-31 18:52:00	16.7751	213	18	52	0.786111	50	2016
27.2	65	2016-07-31 19:52:00	12.9351	213	19	52	0.827778	50	2016
26.1	69	2016-07-31 20:52:00	10.7204	213	20	52	0.869444	50	2016
24.4	79	2016-07-31 21:52:00	6.54725	213	21	52	0.911111	50	2016
23.9	85	2016-07-31 22:52:00	4.53518	213	22	52	0.952778	50	2016
23.3	87	2016-07-31 23:52:00	3.78777	213	23	52	0.994444	50	2016
10	77	2016-06-01 00:52:00	2.83538	153	0	52	0.0361111	50	2016
8.3	83	2016-06-01 01:52:00	1.86654	153	1	52	0.0777778	50	2016
8.3	80	2016-06-01 02:52:00	2.19593	153	2	52	0.119444	50	2016
8.3	80	2016-06-01 03:52:00	2.19593	153	3	52	0.161111	50	2016
8.3	80	2016-06-01 04:52:00	2.19593	153	4	52	0.202778	50	2016
8.3	80	2016-06-01 05:52:00	2.19593	153	5	52	0.244444	50	2016
10.6	71	2016-06-01 06:52:00	3.72295	153	6	52	0.286111	50	2016
14.4	60	2016-06-01 07:52:00	6.6123	153	7	52	0.327778	50	2016
16.1	52	2016-06-01 08:52:00	8.86588	153	8	52	0.369444	50	2016
17.8	47	2016-06-01 09:52:00	10.924	153	9	52	0.411111	50	2016
18.9	43	2016-06-01 10:52:00	12.6038	153	10	52	0.452778	50	2016
20.6	35	2016-06-01 11:52:00	16.005	153	11	52	0.494444	50	2016
21.1	36	2016-06-01 12:52:00	16.2615	153	12	52	0.536111	50	2016
22.2	37	2016-06-01 13:52:00	17.146	153	13	52	0.577778	50	2016
22.2	34	2016-06-01 14:52:00	17.9624	153	14	52	0.619444	50	2016
22.8	34	2016-06-01 15:52:00	18.6444	153	15	52	0.661111	50	2016
22.2	35	2016-06-01 16:52:00	17.6903	153	16	52	0.702778	50	2016
22.2	33	2016-06-01 17:52:00	18.2346	153	17	52	0.744444	50	2016
21.1	36	2016-06-01 18:52:00	16.2615	153	18	52	0.786111	50	2016
17.8	54	2016-06-01 19:52:00	9.48119	153	19	52	0.827778	50	2016
15	67	2016-06-01 20:52:00	5.67387	153	20	52	0.869444	50	2016
13.9	69	2016-06-01 21:52:00	4.95876	153	21	52	0.911111	50	2016
15	65	2016-06-01 22:52:00	6.01774	153	22	52	0.952778	50	2016
12.8	75	2016-06-01 23:52:00	3.7184	153	23	52	0.994444	50	2016
12.2	77	2016-06-02 00:52:00	3.28706	154	0	52	0.0361111	50	2016
11.1	83	2016-06-02 01:52:00	2.25712	154	1	52	0.0777778	50	2016
11.7	80	2016-06-02 02:52:00	2.76443	154	2	52	0.119444	50	2016
11.1	83	2016-06-02 03:52:00	2.25712	154	3	52	0.161111	50	2016
11.1	86	2016-06-02 04:52:00	1.8588	154	4	52	0.202778	50	2016
11.1	86	2016-06-02 05:52:00	1.8588	154	5	52	0.244444	50	2016
14.4	81	2016-06-02 06:52:00	3.14084	154	6	52	0.286111	50	2016
17.2	73	2016-06-02 07:52:00	5.35456	154	7	52	0.327778	50	2016
20	61	2016-06-02 08:52:00	9.24657	154	8	52	0.369444	50	2016
22.8	55	2016-06-02 09:52:00	12.7121	154	9	52	0.411111	50	2016
24.4	52	2016-06-02 10:52:00	14.9651	154	10	52	0.452778	50	2016
26.1	47	2016-06-02 11:52:00	18.3285	154	11	52	0.494444	50	2016
27.8	40	2016-06-02 12:52:00	22.9881	154	12	52	0.536111	50	2016
28.9	31	2016-06-02 13:52:00	28.2312	154	13	52	0.577778	50	2016
28.9	28	2016-06-02 14:52:00	29.4587	154	14	52	0.619444	50	2016
29.4	24	2016-06-02 15:52:00	32.0326	154	15	52	0.661111	50	2016
29.4	29	2016-06-02 16:52:00	29.9252	154	16	52	0.702778	50	2016
27.2	33	2016-06-02 17:52:00	24.7616	154	17	52	0.744444	50	2016
26.7	37	2016-06-02 18:52:00	22.592	154	18	52	0.786111	50	2016
25	43	2016-06-02 19:52:00	18.4357	154	19	52	0.827778	50	2016
23.3	50	2016-06-02 20:52:00	14.5683	154	20	52	0.869444	50	2016
22.8	52	2016-06-02 21:52:00	13.5596	154	21	52	0.911111	50	2016
21.7	55	2016-06-02 22:52:00	11.8713	154	22	52	0.952778	50	2016
21.1	57	2016-06-02 23:52:00	10.9257	154	23	52	0.994444	50	2016
21.7	55	2016-06-03 00:52:00	11.8713	155	0	52	0.0361111	50	2016
21.7	53	2016-06-03 01:52:00	12.3989	155	1	52	0.0777778	50	2016
21.1	57	2016-06-03 02:52:00	10.9257	155	2	52	0.119444	50	2016
18.9	76	2016-06-03 03:45:00	5.30685	155	3	45	0.15625	40	2016
18.9	73	2016-06-03 03:52:00	5.9702	155	3	52	0.161111	50	2016
18.9	73	2016-06-03 03:59:00	5.9702	155	3	59	0.165972	60	2016
18.9	73	2016-06-03 04:11:00	5.9702	155	4	11	0.174306	10	2016
17.8	81	2016-06-03 04:21:00	3.91614	155	4	21	0.18125	20	2016
17.8	78	2016-06-03 04:52:00	4.53448	155	4	52	0.202778	50	2016
17.2	75	2016-06-03 05:52:00	4.95793	155	5	52	0.244444	50	2016
16.7	84	2016-06-03 06:52:00	3.07237	155	6	52	0.286111	50	2016
16.7	84	2016-06-03 06:59:00	3.07237	155	6	59	0.290972	60	2016
16.7	84	2016-06-03 07:11:00	3.07237	155	7	11	0.299306	10	2016
17	81	2016-06-03 07:50:00	3.71977	155	7	50	0.326389	50	2016
17.2	81	2016-06-03 07:52:00	3.76802	155	7	52	0.327778	50	2016
17.2	81	2016-06-03 08:21:00	3.76802	155	8	21	0.347917	20	2016
16.7	81	2016-06-03 08:52:00	3.64843	155	8	52	0.369444	50	2016
18.9	73	2016-06-03 09:52:00	5.9702	155	9	52	0.411111	50	2016
19.4	70	2016-06-03 10:04:00	6.84768	155	10	4	0.419444	0	2016
21.1	64	2016-06-03 10:52:00	9.14709	155	10	52	0.452778	50	2016
23.3	48	2016-06-03 11:52:00	15.1511	155	11	52	0.494444	50	2016
23.9	45	2016-06-03 12:52:00	16.629	155	12	52	0.536111	50	2016
25	40	2016-06-03 13:52:00	19.406	155	13	52	0.577778	50	2016
26.1	34	2016-06-03 14:52:00	22.8241	155	14	52	0.619444	50	2016
25.6	26	2016-06-03 15:52:00	24.8254	155	15	52	0.661111	50	2016
25.6	25	2016-06-03 16:52:00	25.1609	155	16	52	0.702778	50	2016
25	24	2016-06-03 17:52:00	24.5809	155	17	52	0.744444	50	2016
23.9	28	2016-06-03 18:52:00	21.7689	155	18	52	0.786111	50	2016
21.1	36	2016-06-03 19:52:00	16.2615	155	19	52	0.827778	50	2016
17.8	47	2016-06-03 20:52:00	10.924	155	20	52	0.869444	50	2016
13.9	64	2016-06-03 21:52:00	5.75856	155	21	52	0.911111	50	2016
12.2	69	2016-06-03 22:52:00	4.43038	155	22	52	0.952778	50	2016
12.2	67	2016-06-03 23:52:00	4.71621	155	23	52	0.994444	50	2016
11.7	69	2016-06-04 00:52:00	4.28487	156	0	52	0.0361111	50	2016
10.6	71	2016-06-04 01:52:00	3.72295	156	1	52	0.0777778	50	2016
10.6	71	2016-06-04 02:52:00	3.72295	156	2	52	0.119444	50	2016
10.6	71	2016-06-04 03:52:00	3.72295	156	3	52	0.161111	50	2016
10	71	2016-06-04 04:52:00	3.57504	156	4	52	0.202778	50	2016
11.1	66	2016-06-04 05:52:00	4.51424	156	5	52	0.244444	50	2016
13.9	60	2016-06-04 06:52:00	6.3984	156	6	52	0.286111	50	2016
18.3	49	2016-06-04 07:52:00	10.8537	156	7	52	0.327778	50	2016
20.6	36	2016-06-04 08:52:00	15.7588	156	8	52	0.369444	50	2016
21.7	34	2016-06-04 09:52:00	17.4112	156	9	52	0.411111	50	2016
22.8	30	2016-06-04 10:52:00	19.7743	156	10	52	0.452778	50	2016
23.3	27	2016-06-04 11:52:00	21.2698	156	11	52	0.494444	50	2016
23.9	30	2016-06-04 12:52:00	21.1642	156	12	52	0.536111	50	2016
23.9	28	2016-06-04 13:52:00	21.7689	156	13	52	0.577778	50	2016
24.4	29	2016-06-04 14:52:00	22.1359	156	14	52	0.619444	50	2016
25	28	2016-06-04 15:52:00	23.2872	156	15	52	0.661111	50	2016
25	27	2016-06-04 16:52:00	23.6106	156	16	52	0.702778	50	2016
23.9	27	2016-06-04 17:52:00	22.0712	156	17	52	0.744444	50	2016
23.3	29	2016-06-04 18:52:00	20.687	156	18	52	0.786111	50	2016
20.6	39	2016-06-04 19:52:00	15.0201	156	19	52	0.827778	50	2016
17.8	47	2016-06-04 20:52:00	10.924	156	20	52	0.869444	50	2016
12.8	69	2016-06-04 21:52:00	4.61081	156	21	52	0.911111	50	2016
11.7	74	2016-06-04 22:52:00	3.59376	156	22	52	0.952778	50	2016
10.6	77	2016-06-04 23:52:00	2.95269	156	23	52	0.994444	50	2016
10.6	74	2016-06-05 00:52:00	3.33782	157	0	52	0.0361111	50	2016
8.3	83	2016-06-05 01:52:00	1.86654	157	1	52	0.0777778	50	2016
7.2	86	2016-06-05 02:52:00	1.42511	157	2	52	0.119444	50	2016
7.8	86	2016-06-05 03:52:00	1.48528	157	3	52	0.161111	50	2016
6.1	89	2016-06-05 04:52:00	1.03749	157	4	52	0.202778	50	2016
7.8	86	2016-06-05 05:52:00	1.48528	157	5	52	0.244444	50	2016
12.8	72	2016-06-05 06:52:00	4.1646	157	6	52	0.286111	50	2016
18.3	54	2016-06-05 07:52:00	9.78958	157	7	52	0.327778	50	2016
22.2	40	2016-06-05 08:52:00	16.3295	157	8	52	0.369444	50	2016
23.9	30	2016-06-05 09:52:00	21.1642	157	9	52	0.411111	50	2016
25	24	2016-06-05 10:52:00	24.5809	157	10	52	0.452778	50	2016
26.7	21	2016-06-05 11:52:00	28.3297	157	11	52	0.494444	50	2016
27.2	20	2016-06-05 12:52:00	29.566	157	12	52	0.536111	50	2016
27.8	22	2016-06-05 13:52:00	29.8846	157	13	52	0.577778	50	2016
28.3	24	2016-06-05 14:52:00	30.0026	157	14	52	0.619444	50	2016
28.9	24	2016-06-05 15:52:00	31.0952	157	15	52	0.661111	50	2016
28.3	23	2016-06-05 16:52:00	30.3974	157	16	52	0.702778	50	2016
28.3	24	2016-06-05 17:52:00	30.0026	157	17	52	0.744444	50	2016
26.7	27	2016-06-05 18:52:00	26.1781	157	18	52	0.786111	50	2016
24.4	36	2016-06-05 19:52:00	19.9535	157	19	52	0.827778	50	2016
21.1	47	2016-06-05 20:52:00	13.4666	157	20	52	0.869444	50	2016
17.8	61	2016-06-05 21:52:00	8.0384	157	21	52	0.911111	50	2016
16.1	63	2016-06-05 22:52:00	6.83411	157	22	52	0.952778	50	2016
12.8	77	2016-06-05 23:52:00	3.42093	157	23	52	0.994444	50	2016
11.1	83	2016-06-06 00:52:00	2.25712	158	0	52	0.0361111	50	2016
10.6	83	2016-06-06 01:52:00	2.18242	158	1	52	0.0777778	50	2016
10	86	2016-06-06 02:52:00	1.72588	158	2	52	0.119444	50	2016
10	86	2016-06-06 03:52:00	1.72588	158	3	52	0.161111	50	2016
10	83	2016-06-06 04:52:00	2.09571	158	4	52	0.202778	50	2016
10	86	2016-06-06 05:52:00	1.72588	158	5	52	0.244444	50	2016
13.3	72	2016-06-06 06:52:00	4.30492	158	6	52	0.286111	50	2016
18.9	54	2016-06-06 07:52:00	10.1715	158	7	52	0.327778	50	2016
21.1	36	2016-06-06 08:52:00	16.2615	158	8	52	0.369444	50	2016
22.2	35	2016-06-06 09:52:00	17.6903	158	9	52	0.411111	50	2016
22.8	32	2016-06-06 10:52:00	19.2094	158	10	52	0.452778	50	2016
23.9	33	2016-06-06 11:52:00	20.2571	158	11	52	0.494444	50	2016
23.9	30	2016-06-06 12:52:00	21.1642	158	12	52	0.536111	50	2016
24.4	30	2016-06-06 13:52:00	21.8242	158	13	52	0.577778	50	2016
24.4	29	2016-06-06 14:52:00	22.1359	158	14	52	0.619444	50	2016
24.4	26	2016-06-06 15:52:00	23.0713	158	15	52	0.661111	50	2016
24.4	22	2016-06-06 16:52:00	24.3184	158	16	52	0.702778	50	2016
23.3	27	2016-06-06 17:52:00	21.2698	158	17	52	0.744444	50	2016
21.7	38	2016-06-06 18:52:00	16.356	158	18	52	0.786111	50	2016
19.4	44	2016-06-06 19:52:00	12.7823	158	19	52	0.827778	50	2016
15.6	58	2016-06-06 20:52:00	7.50958	158	20	52	0.869444	50	2016
13.9	64	2016-06-06 21:52:00	5.75856	158	21	52	0.911111	50	2016
11.7	74	2016-06-06 22:52:00	3.59376	158	22	52	0.952778	50	2016
11.1	77	2016-06-06 23:52:00	3.05375	158	23	52	0.994444	50	2016
9.4	86	2016-06-07 00:52:00	1.65703	159	0	52	0.0361111	50	2016
7.2	89	2016-06-07 01:52:00	1.11973	159	1	52	0.0777778	50	2016
6.7	89	2016-06-07 02:52:00	1.08165	159	2	52	0.119444	50	2016
6.1	89	2016-06-07 03:52:00	1.03749	159	3	52	0.161111	50	2016
6.1	89	2016-06-07 04:52:00	1.03749	159	4	52	0.202778	50	2016
7.2	93	2016-06-07 05:52:00	0.712555	159	5	52	0.244444	50	2016
12.8	77	2016-06-07 06:52:00	3.42093	159	6	52	0.286111	50	2016
16.7	60	2016-06-07 07:52:00	7.68091	159	7	52	0.327778	50	2016
18.3	54	2016-06-07 08:52:00	9.78958	159	8	52	0.369444	50	2016
20.6	47	2016-06-07 09:52:00	13.0502	159	9	52	0.411111	50	2016
22.8	41	2016-06-07 10:52:00	16.667	159	10	52	0.452778	50	2016
24.4	37	2016-06-07 11:52:00	19.6418	159	11	52	0.494444	50	2016
26.1	35	2016-06-07 12:52:00	22.4783	159	12	52	0.536111	50	2016
27.2	33	2016-06-07 13:52:00	24.7616	159	13	52	0.577778	50	2016
28.3	32	2016-06-07 14:52:00	26.8444	159	14	52	0.619444	50	2016
28.9	31	2016-06-07 15:52:00	28.2312	159	15	52	0.661111	50	2016
28.9	32	2016-06-07 16:52:00	27.8221	159	16	52	0.702778	50	2016
28.3	33	2016-06-07 17:52:00	26.4497	159	17	52	0.744444	50	2016
27.8	35	2016-06-07 18:52:00	24.9038	159	18	52	0.786111	50	2016
25.6	44	2016-06-07 19:52:00	18.7868	159	19	52	0.827778	50	2016
21.1	61	2016-06-07 20:52:00	9.90935	159	20	52	0.869444	50	2016
21.1	59	2016-06-07 21:52:00	10.4175	159	21	52	0.911111	50	2016
20	61	2016-06-07 22:52:00	9.24657	159	22	52	0.952778	50	2016
20.6	59	2016-06-07 23:52:00	10.0955	159	23	52	0.994444	50	2016
18.9	65	2016-06-08 00:52:00	7.73915	160	0	52	0.0361111	50	2016
18.3	68	2016-06-08 01:52:00	6.81014	160	1	52	0.0777778	50	2016
17.2	73	2016-06-08 02:52:00	5.35456	160	2	52	0.119444	50	2016
16.7	75	2016-06-08 03:52:00	4.80057	160	3	52	0.161111	50	2016
15.6	78	2016-06-08 04:52:00	3.93359	160	4	52	0.202778	50	2016
15	84	2016-06-08 05:52:00	2.75097	160	5	52	0.244444	50	2016
17.8	73	2016-06-08 06:52:00	5.56505	160	6	52	0.286111	50	2016
21.1	64	2016-06-08 07:52:00	9.14709	160	7	52	0.327778	50	2016
23.9	56	2016-06-08 08:52:00	13.3032	160	8	52	0.369444	50	2016
25.6	50	2016-06-08 09:52:00	16.7739	160	9	52	0.411111	50	2016
27.8	46	2016-06-08 10:52:00	20.6893	160	10	52	0.452778	50	2016
29.4	43	2016-06-08 11:52:00	24.0245	160	11	52	0.494444	50	2016
31.1	42	2016-06-08 12:52:00	27.0238	160	12	52	0.536111	50	2016
32.8	34	2016-06-08 13:52:00	33.956	160	13	52	0.577778	50	2016
34.4	29	2016-06-08 14:52:00	40.0606	160	14	52	0.619444	50	2016
33.9	27	2016-06-08 15:52:00	40.0221	160	15	52	0.661111	50	2016
33.9	26	2016-06-08 16:52:00	40.5703	160	16	52	0.702778	50	2016
33.3	28	2016-06-08 17:52:00	38.1309	160	17	52	0.744444	50	2016
32.8	29	2016-06-08 18:52:00	36.5284	160	18	52	0.786111	50	2016
28.3	48	2016-06-08 19:52:00	20.5281	160	19	52	0.827778	50	2016
26.7	52	2016-06-08 20:52:00	17.213	160	20	52	0.869444	50	2016
24.4	62	2016-06-08 21:52:00	11.8474	160	21	52	0.911111	50	2016
22.8	69	2016-06-08 22:52:00	8.75721	160	22	52	0.952778	50	2016
22.2	71	2016-06-08 23:52:00	7.89258	160	23	52	0.994444	50	2016
20.6	76	2016-06-09 00:52:00	5.90955	161	0	52	0.0361111	50	2016
18.3	84	2016-06-09 01:52:00	3.40507	161	1	52	0.0777778	50	2016
17.2	87	2016-06-09 02:52:00	2.57812	161	2	52	0.119444	50	2016
16.1	90	2016-06-09 03:52:00	1.84706	161	3	52	0.161111	50	2016
15	90	2016-06-09 04:52:00	1.71935	161	4	52	0.202778	50	2016
16.1	90	2016-06-09 05:52:00	1.84706	161	5	52	0.244444	50	2016
21.1	73	2016-06-09 06:52:00	6.86032	161	6	52	0.286111	50	2016
23.9	66	2016-06-09 07:52:00	10.2797	161	7	52	0.327778	50	2016
26.1	60	2016-06-09 08:52:00	13.8328	161	8	52	0.369444	50	2016
28.3	51	2016-06-09 09:52:00	19.3438	161	9	52	0.411111	50	2016
30.6	43	2016-06-09 10:52:00	25.7892	161	10	52	0.452778	50	2016
32.2	35	2016-06-09 11:52:00	32.2957	161	11	52	0.494444	50	2016
33.9	28	2016-06-09 12:52:00	39.4738	161	12	52	0.536111	50	2016
35	25	2016-06-09 13:52:00	43.7971	161	13	52	0.577778	50	2016
35.6	20	2016-06-09 14:52:00	48.3439	161	14	52	0.619444	50	2016
36.1	20	2016-06-09 15:52:00	49.7378	161	15	52	0.661111	50	2016
36.1	17	2016-06-09 16:52:00	51.603	161	16	52	0.702778	50	2016
35.6	18	2016-06-09 17:52:00	49.5525	161	17	52	0.744444	50	2016
35	22	2016-06-09 18:52:00	45.549	161	18	52	0.786111	50	2016
30.6	36	2016-06-09 19:52:00	28.9563	161	19	52	0.827778	50	2016
28.3	41	2016-06-09 20:52:00	23.2915	161	20	52	0.869444	50	2016
27.8	38	2016-06-09 21:52:00	23.7544	161	21	52	0.911111	50	2016
25.6	45	2016-06-09 22:52:00	18.4513	161	22	52	0.952778	50	2016
25	50	2016-06-09 23:52:00	16.1717	161	23	52	0.994444	50	2016
24.4	50	2016-06-10 00:52:00	15.5887	162	0	52	0.0361111	50	2016
23.9	50	2016-06-10 01:52:00	15.1173	162	1	52	0.0777778	50	2016
20.6	59	2016-06-10 02:52:00	10.0955	162	2	52	0.119444	50	2016
21.7	53	2016-06-10 03:52:00	12.3989	162	3	52	0.161111	50	2016
19.4	66	2016-06-10 04:52:00	7.7607	162	4	52	0.202778	50	2016
20	68	2016-06-10 05:52:00	7.58693	162	5	52	0.244444	50	2016
21.7	71	2016-06-10 06:52:00	7.65038	162	6	52	0.286111	50	2016
25	56	2016-06-10 07:52:00	14.2311	162	7	52	0.327778	50	2016
26.1	50	2016-06-10 08:52:00	17.291	162	8	52	0.369444	50	2016
27.8	47	2016-06-10 09:52:00	20.3062	162	9	52	0.411111	50	2016
30	43	2016-06-10 10:52:00	24.8929	162	10	52	0.452778	50	2016
31.1	43	2016-06-10 11:52:00	26.5578	162	11	52	0.494444	50	2016
32.8	37	2016-06-10 12:52:00	32.4125	162	12	52	0.536111	50	2016
34.4	32	2016-06-10 13:52:00	38.3679	162	13	52	0.577778	50	2016
34.4	31	2016-06-10 14:52:00	38.9321	162	14	52	0.619444	50	2016
35	31	2016-06-10 15:52:00	40.2933	162	15	52	0.661111	50	2016
33.9	33	2016-06-10 16:52:00	36.7326	162	16	52	0.702778	50	2016
32.8	37	2016-06-10 17:52:00	32.4125	162	17	52	0.744444	50	2016
31.1	42	2016-06-10 18:52:00	27.0238	162	18	52	0.786111	50	2016
28.3	51	2016-06-10 19:52:00	19.3438	162	19	52	0.827778	50	2016
26.1	62	2016-06-10 20:52:00	13.1412	162	20	52	0.869444	50	2016
24.4	67	2016-06-10 21:52:00	10.2885	162	21	52	0.911111	50	2016
21.7	76	2016-06-10 22:52:00	6.33135	162	22	52	0.952778	50	2016
21.7	79	2016-06-10 23:52:00	5.53993	162	23	52	0.994444	50	2016
21.1	79	2016-06-11 00:52:00	5.33581	163	0	52	0.0361111	50	2016
19.4	84	2016-06-11 01:52:00	3.65209	163	1	52	0.0777778	50	2016
18.3	87	2016-06-11 02:52:00	2.76662	163	2	52	0.119444	50	2016
17.8	90	2016-06-11 03:52:00	2.06113	163	3	52	0.161111	50	2016
17.8	87	2016-06-11 04:52:00	2.67947	163	4	52	0.202778	50	2016
16.7	93	2016-06-11 05:52:00	1.34416	163	5	52	0.244444	50	2016
20.6	81	2016-06-11 06:52:00	4.67839	163	6	52	0.286111	50	2016
25	64	2016-06-11 07:52:00	11.6436	163	7	52	0.327778	50	2016
29.4	45	2016-06-11 08:52:00	23.1815	163	8	52	0.369444	50	2016
33.3	32	2016-06-11 09:52:00	36.0125	163	9	52	0.411111	50	2016
35	29	2016-06-11 10:52:00	41.4613	163	10	52	0.452778	50	2016
36.7	22	2016-06-11 11:52:00	50.171	163	11	52	0.494444	50	2016
37.2	21	2016-06-11 12:52:00	52.2689	163	12	52	0.536111	50	2016
38.3	18	2016-06-11 13:52:00	57.711	163	13	52	0.577778	50	2016
38.3	17	2016-06-11 14:52:00	58.4148	163	14	52	0.619444	50	2016
37.8	19	2016-06-11 15:52:00	55.4317	163	15	52	0.661111	50	2016
36.7	25	2016-06-11 16:52:00	48.2414	163	16	52	0.702778	50	2016
35.6	28	2016-06-11 17:52:00	43.5095	163	17	52	0.744444	50	2016
34.4	32	2016-06-11 18:52:00	38.3679	163	18	52	0.786111	50	2016
31.7	45	2016-06-11 19:52:00	26.5418	163	19	52	0.827778	50	2016
30	50	2016-06-11 20:52:00	21.8359	163	20	52	0.869444	50	2016
28.9	51	2016-06-11 21:52:00	20.0482	163	21	52	0.911111	50	2016
28.3	51	2016-06-11 22:52:00	19.3438	163	22	52	0.952778	50	2016
27.2	54	2016-06-11 23:52:00	17.0005	163	23	52	0.994444	50	2016
26.1	56	2016-06-12 00:52:00	15.2161	164	0	52	0.0361111	50	2016
26.1	54	2016-06-12 01:52:00	15.9077	164	1	52	0.0777778	50	2016
25.6	56	2016-06-12 02:52:00	14.7611	164	2	52	0.119444	50	2016
24.4	62	2016-06-12 03:52:00	11.8474	164	3	52	0.161111	50	2016
23.9	64	2016-06-12 04:52:00	10.8844	164	4	52	0.202778	50	2016
24.4	56	2016-06-12 05:52:00	13.718	164	5	52	0.244444	50	2016
23.9	58	2016-06-12 06:52:00	12.6985	164	6	52	0.286111	50	2016
25.6	60	2016-06-12 07:52:00	13.4192	164	7	52	0.327778	50	2016
27.2	54	2016-06-12 08:52:00	17.0005	164	8	52	0.369444	50	2016
28.3	51	2016-06-12 09:52:00	19.3438	164	9	52	0.411111	50	2016
30	48	2016-06-12 10:52:00	22.7094	164	10	52	0.452778	50	2016
30	46	2016-06-12 11:52:00	23.5828	164	11	52	0.494444	50	2016
30.6	43	2016-06-12 12:52:00	25.7892	164	12	52	0.536111	50	2016
25.6	58	2016-06-12 13:38:00	14.0901	164	13	38	0.568056	40	2016
24	69	2016-06-12 13:50:00	9.43052	164	13	50	0.576389	50	2016
23.3	74	2016-06-12 13:52:00	7.57553	164	13	52	0.577778	50	2016
23.3	74	2016-06-12 14:12:00	7.57553	164	14	12	0.591667	10	2016
27.2	58	2016-06-12 14:52:00	15.5222	164	14	52	0.619444	50	2016
25.6	62	2016-06-12 15:52:00	12.7482	164	15	52	0.661111	50	2016
25.6	62	2016-06-12 16:52:00	12.7482	164	16	52	0.702778	50	2016
23.9	79	2016-06-12 17:52:00	6.34925	164	17	52	0.744444	50	2016
22.8	84	2016-06-12 18:52:00	4.51985	164	18	52	0.786111	50	2016
22.8	82	2016-06-12 19:52:00	5.08483	164	19	52	0.827778	50	2016
21.7	90	2016-06-12 20:52:00	2.63806	164	20	52	0.869444	50	2016
21.7	87	2016-06-12 21:52:00	3.42948	164	21	52	0.911111	50	2016
20.6	84	2016-06-12 22:52:00	3.9397	164	22	52	0.952778	50	2016
18.9	90	2016-06-12 23:52:00	2.21119	164	23	52	0.994444	50	2016
20	87	2016-06-13 00:52:00	3.08219	165	0	52	0.0361111	50	2016
20	84	2016-06-13 01:52:00	3.79347	165	1	52	0.0777778	50	2016
20.6	76	2016-06-13 02:52:00	5.90955	165	2	52	0.119444	50	2016
19.4	81	2016-06-13 03:52:00	4.33686	165	3	52	0.161111	50	2016
18.3	87	2016-06-13 04:52:00	2.76662	165	4	52	0.202778	50	2016
18.3	87	2016-06-13 05:52:00	2.76662	165	5	52	0.244444	50	2016
19.4	84	2016-06-13 06:52:00	3.65209	165	6	52	0.286111	50	2016
20.6	76	2016-06-13 07:52:00	5.90955	165	7	52	0.327778	50	2016
21.7	71	2016-06-13 08:52:00	7.65038	165	8	52	0.369444	50	2016
21.7	73	2016-06-13 09:20:00	7.12277	165	9	20	0.388889	20	2016
21.1	76	2016-06-13 09:52:00	6.09806	165	9	52	0.411111	50	2016
23.3	66	2016-06-13 10:44:00	9.90647	165	10	44	0.447222	40	2016
24	66	2016-06-13 10:50:00	10.3432	165	10	50	0.451389	50	2016
23.9	64	2016-06-13 10:52:00	10.8844	165	10	52	0.452778	50	2016
23.9	64	2016-06-13 11:04:00	10.8844	165	11	4	0.461111	0	2016
26.1	56	2016-06-13 11:52:00	15.2161	165	11	52	0.494444	50	2016
27.2	53	2016-06-13 12:52:00	17.37	165	12	52	0.536111	50	2016
28.3	44	2016-06-13 13:52:00	22.1072	165	13	52	0.577778	50	2016
28.9	43	2016-06-13 14:52:00	23.3214	165	14	52	0.619444	50	2016
28.9	40	2016-06-13 15:52:00	24.5489	165	15	52	0.661111	50	2016
28.9	40	2016-06-13 16:52:00	24.5489	165	16	52	0.702778	50	2016
28.3	43	2016-06-13 17:52:00	22.502	165	17	52	0.744444	50	2016
26.7	45	2016-06-13 18:52:00	19.7232	165	18	52	0.786111	50	2016
24.4	52	2016-06-13 19:52:00	14.9651	165	19	52	0.827778	50	2016
23.3	58	2016-06-13 20:52:00	12.2374	165	20	52	0.869444	50	2016
18.3	73	2016-06-13 21:37:00	5.74606	165	21	37	0.900694	40	2016
17.2	78	2016-06-13 21:52:00	4.36297	165	21	52	0.911111	50	2016
18.3	87	2016-06-13 22:21:00	2.76662	165	22	21	0.93125	20	2016
17.8	90	2016-06-13 22:35:00	2.06113	165	22	35	0.940972	40	2016
17.2	93	2016-06-13 22:38:00	1.38822	165	22	38	0.943056	40	2016
17.2	93	2016-06-13 22:41:00	1.38822	165	22	41	0.945139	40	2016
17.2	93	2016-06-13 22:45:00	1.38822	165	22	45	0.947917	40	2016
17	93	2016-06-13 22:50:00	1.37044	165	22	50	0.951389	50	2016
17.2	93	2016-06-13 22:52:00	1.38822	165	22	52	0.952778	50	2016
17.2	93	2016-06-13 22:59:00	1.38822	165	22	59	0.957639	60	2016
16.7	93	2016-06-13 23:04:00	1.34416	165	23	4	0.961111	0	2016
16.7	93	2016-06-13 23:08:00	1.34416	165	23	8	0.963889	10	2016
17.2	93	2016-06-13 23:17:00	1.38822	165	23	17	0.970139	20	2016
17.2	90	2016-06-13 23:24:00	1.98317	165	23	24	0.975	20	2016
17.2	93	2016-06-13 23:33:00	1.38822	165	23	33	0.98125	30	2016
17.2	90	2016-06-13 23:52:00	1.98317	165	23	52	0.994444	50	2016
17.2	93	2016-06-14 00:20:00	1.38822	166	0	20	0.0138889	20	2016
17.2	90	2016-06-14 00:24:00	1.98317	166	0	24	0.0166667	20	2016
16.7	93	2016-06-14 00:33:00	1.34416	166	0	33	0.0229167	30	2016
16.7	93	2016-06-14 00:40:00	1.34416	166	0	40	0.0277778	40	2016
17.2	90	2016-06-14 00:52:00	1.98317	166	0	52	0.0361111	50	2016
17.2	90	2016-06-14 01:01:00	1.98317	166	1	1	0.0423611	0	2016
16.7	93	2016-06-14 01:13:00	1.34416	166	1	13	0.0506944	10	2016
16.7	93	2016-06-14 01:26:00	1.34416	166	1	26	0.0597222	30	2016
16.7	93	2016-06-14 01:52:00	1.34416	166	1	52	0.0777778	50	2016
16.7	93	2016-06-14 01:59:00	1.34416	166	1	59	0.0826389	60	2016
16.7	93	2016-06-14 02:08:00	1.34416	166	2	8	0.0888889	10	2016
16.7	93	2016-06-14 02:52:00	1.34416	166	2	52	0.119444	50	2016
16.7	93	2016-06-14 03:08:00	1.34416	166	3	8	0.130556	10	2016
16.1	93	2016-06-14 03:32:00	1.29294	166	3	32	0.147222	30	2016
16.1	93	2016-06-14 03:52:00	1.29294	166	3	52	0.161111	50	2016
15.6	93	2016-06-14 04:52:00	1.2516	166	4	52	0.202778	50	2016
15.6	90	2016-06-14 05:52:00	1.788	166	5	52	0.244444	50	2016
17.2	87	2016-06-14 06:52:00	2.57812	166	6	52	0.286111	50	2016
19.4	84	2016-06-14 07:52:00	3.65209	166	7	52	0.327778	50	2016
21.1	71	2016-06-14 08:52:00	7.36849	166	8	52	0.369444	50	2016
21.7	68	2016-06-14 09:24:00	8.4418	166	9	24	0.391667	20	2016
22.2	64	2016-06-14 09:52:00	9.79769	166	9	52	0.411111	50	2016
22.8	62	2016-06-14 10:12:00	10.7346	166	10	12	0.425	10	2016
23.9	58	2016-06-14 10:52:00	12.6985	166	10	52	0.452778	50	2016
25.6	52	2016-06-14 11:52:00	16.103	166	11	52	0.494444	50	2016
26.7	47	2016-06-14 12:52:00	19.006	166	12	52	0.536111	50	2016
27.8	44	2016-06-14 13:52:00	21.4556	166	13	52	0.577778	50	2016
26	47	2016-06-14 14:50:00	18.2177	166	14	50	0.618056	50	2016
26.1	49	2016-06-14 14:52:00	17.6368	166	14	52	0.619444	50	2016
23.3	69	2016-06-14 15:10:00	9.03237	166	15	10	0.631944	10	2016
22.2	71	2016-06-14 15:37:00	7.89258	166	15	37	0.650694	40	2016
22.8	74	2016-06-14 15:52:00	7.34476	166	15	52	0.661111	50	2016
26.7	51	2016-06-14 16:52:00	17.5716	166	16	52	0.702778	50	2016
27.8	41	2016-06-14 17:52:00	22.605	166	17	52	0.744444	50	2016
28.3	38	2016-06-14 18:52:00	24.4758	166	18	52	0.786111	50	2016
24.4	67	2016-06-14 19:52:00	10.2885	166	19	52	0.827778	50	2016
21.1	79	2016-06-14 20:52:00	5.33581	166	20	52	0.869444	50	2016
20.6	79	2016-06-14 21:52:00	5.17085	166	21	52	0.911111	50	2016
18.9	81	2016-06-14 22:52:00	4.20125	166	22	52	0.952778	50	2016
17.2	87	2016-06-14 23:52:00	2.57812	166	23	52	0.994444	50	2016
16.1	90	2016-06-15 00:52:00	1.84706	167	0	52	0.0361111	50	2016
15	93	2016-06-15 01:52:00	1.20355	167	1	52	0.0777778	50	2016
15.6	90	2016-06-15 02:52:00	1.788	167	2	52	0.119444	50	2016
15.6	90	2016-06-15 03:52:00	1.788	167	3	52	0.161111	50	2016
15	90	2016-06-15 04:52:00	1.71935	167	4	52	0.202778	50	2016
15	93	2016-06-15 05:09:00	1.20355	167	5	9	0.214583	10	2016
15.6	93	2016-06-15 05:12:00	1.2516	167	5	12	0.216667	10	2016
16.1	93	2016-06-15 05:52:00	1.29294	167	5	52	0.244444	50	2016
16.7	97	2016-06-15 06:52:00	0.576069	167	6	52	0.286111	50	2016
17.2	93	2016-06-15 07:36:00	1.38822	167	7	36	0.316667	40	2016
17.2	93	2016-06-15 07:40:00	1.38822	167	7	40	0.319444	40	2016
17.2	93	2016-06-15 07:52:00	1.38822	167	7	52	0.327778	50	2016
18.3	87	2016-06-15 08:39:00	2.76662	167	8	39	0.360417	40	2016
19.4	84	2016-06-15 08:52:00	3.65209	167	8	52	0.369444	50	2016
20	84	2016-06-15 09:08:00	3.79347	167	9	8	0.380556	10	2016
21.1	76	2016-06-15 09:52:00	6.09806	167	9	52	0.411111	50	2016
23.9	66	2016-06-15 10:52:00	10.2797	167	10	52	0.452778	50	2016
26.1	58	2016-06-15 11:52:00	14.5244	167	11	52	0.494444	50	2016
28.3	51	2016-06-15 12:52:00	19.3438	167	12	52	0.536111	50	2016
29.4	48	2016-06-15 13:52:00	21.9171	167	13	52	0.577778	50	2016
30.6	45	2016-06-15 14:52:00	24.8843	167	14	52	0.619444	50	2016
30.6	45	2016-06-15 15:52:00	24.8843	167	15	52	0.661111	50	2016
30	46	2016-06-15 16:52:00	23.5828	167	16	52	0.702778	50	2016
30	46	2016-06-15 17:52:00	23.5828	167	17	52	0.744444	50	2016
28.9	51	2016-06-15 18:52:00	20.0482	167	18	52	0.786111	50	2016
26.7	60	2016-06-15 19:52:00	14.3441	167	19	52	0.827778	50	2016
23.9	71	2016-06-15 20:52:00	8.76801	167	20	52	0.869444	50	2016
22.2	79	2016-06-15 21:52:00	5.71532	167	21	52	0.911111	50	2016
22.2	76	2016-06-15 22:52:00	6.53179	167	22	52	0.952778	50	2016
22.2	71	2016-06-15 23:52:00	7.89258	167	23	52	0.994444	50	2016
21.7	73	2016-06-16 00:52:00	7.12277	168	0	52	0.0361111	50	2016
21.1	79	2016-06-16 01:52:00	5.33581	168	1	52	0.0777778	50	2016
20.6	81	2016-06-16 02:52:00	4.67839	168	2	52	0.119444	50	2016
20	84	2016-06-16 03:52:00	3.79347	168	3	52	0.161111	50	2016
19.4	84	2016-06-16 04:52:00	3.65209	168	4	52	0.202778	50	2016
19.4	81	2016-06-16 05:52:00	4.33686	168	5	52	0.244444	50	2016
21.1	68	2016-06-16 06:52:00	8.13075	168	6	52	0.286111	50	2016
23.3	60	2016-06-16 07:52:00	11.6547	168	7	52	0.327778	50	2016
25.6	54	2016-06-16 08:52:00	15.432	168	8	52	0.369444	50	2016
27.2	51	2016-06-16 09:52:00	18.1092	168	9	52	0.411111	50	2016
28.9	48	2016-06-16 10:52:00	21.2757	168	10	52	0.452778	50	2016
30	46	2016-06-16 11:52:00	23.5828	168	11	52	0.494444	50	2016
31.7	42	2016-06-16 12:52:00	27.9896	168	12	52	0.536111	50	2016
32.2	42	2016-06-16 13:52:00	28.8177	168	13	52	0.577778	50	2016
33.3	40	2016-06-16 14:52:00	31.7757	168	14	52	0.619444	50	2016
33.3	36	2016-06-16 15:52:00	33.8941	168	15	52	0.661111	50	2016
33.3	38	2016-06-16 16:52:00	32.8349	168	16	52	0.702778	50	2016
33.3	38	2016-06-16 17:52:00	32.8349	168	17	52	0.744444	50	2016
32.2	39	2016-06-16 18:52:00	30.3083	168	18	52	0.786111	50	2016
29.4	57	2016-06-16 19:52:00	18.1237	168	19	52	0.827778	50	2016
27.2	67	2016-06-16 20:52:00	12.196	168	20	52	0.869444	50	2016
26.1	69	2016-06-16 21:52:00	10.7204	168	21	52	0.911111	50	2016
23.9	82	2016-06-16 22:52:00	5.44221	168	22	52	0.952778	50	2016
23.9	79	2016-06-16 23:52:00	6.34925	168	23	52	0.994444	50	2016
22.2	84	2016-06-17 00:52:00	4.35453	169	0	52	0.0361111	50	2016
21.7	84	2016-06-17 01:52:00	4.2209	169	1	52	0.0777778	50	2016
21.1	84	2016-06-17 02:52:00	4.06538	169	2	52	0.119444	50	2016
19.4	87	2016-06-17 03:52:00	2.96733	169	3	52	0.161111	50	2016
17.2	93	2016-06-17 04:52:00	1.38822	169	4	52	0.202778	50	2016
18.9	90	2016-06-17 05:52:00	2.21119	169	5	52	0.244444	50	2016
21.1	81	2016-06-17 06:52:00	4.82763	169	6	52	0.286111	50	2016
21.1	81	2016-06-17 07:11:00	4.82763	169	7	11	0.299306	10	2016
21.1	81	2016-06-17 07:52:00	4.82763	169	7	52	0.327778	50	2016
20.6	84	2016-06-17 08:20:00	3.9397	169	8	20	0.347222	20	2016
21.1	84	2016-06-17 08:52:00	4.06538	169	8	52	0.369444	50	2016
22.8	79	2016-06-17 09:39:00	5.9323	169	9	39	0.402083	40	2016
22.8	79	2016-06-17 09:52:00	5.9323	169	9	52	0.411111	50	2016
24.4	71	2016-06-17 10:26:00	9.04144	169	10	26	0.434722	30	2016
25.6	67	2016-06-17 10:52:00	11.0708	169	10	52	0.452778	50	2016
27	60	2016-06-17 11:50:00	14.6061	169	11	50	0.493056	50	2016
27.2	60	2016-06-17 11:52:00	14.783	169	11	52	0.494444	50	2016
28.3	53	2016-06-17 12:52:00	18.5542	169	12	52	0.536111	50	2016
29.4	49	2016-06-17 13:52:00	21.4956	169	13	52	0.577778	50	2016
30	50	2016-06-17 14:52:00	21.8359	169	14	52	0.619444	50	2016
30.6	52	2016-06-17 15:52:00	21.7172	169	15	52	0.661111	50	2016
30	55	2016-06-17 16:52:00	19.6523	169	16	52	0.702778	50	2016
30	55	2016-06-17 17:52:00	19.6523	169	17	52	0.744444	50	2016
29.4	59	2016-06-17 18:52:00	17.2808	169	18	52	0.786111	50	2016
28.3	63	2016-06-17 19:52:00	14.6065	169	19	52	0.827778	50	2016
26.1	74	2016-06-17 20:52:00	8.99132	169	20	52	0.869444	50	2016
26.7	69	2016-06-17 21:33:00	11.1167	169	21	33	0.897917	30	2016
26.7	67	2016-06-17 21:45:00	11.8339	169	21	45	0.90625	40	2016
25.6	74	2016-06-17 21:52:00	8.72245	169	21	52	0.911111	50	2016
22.2	62	2016-06-17 22:52:00	10.342	169	22	52	0.952778	50	2016
21.1	68	2016-06-17 23:52:00	8.13075	169	23	52	0.994444	50	2016
19.4	78	2016-06-18 00:52:00	5.02163	170	0	52	0.0361111	50	2016
19.4	78	2016-06-18 01:52:00	5.02163	170	1	52	0.0777778	50	2016
18.9	78	2016-06-18 02:52:00	4.86461	170	2	52	0.119444	50	2016
17.2	87	2016-06-18 03:52:00	2.57812	170	3	52	0.161111	50	2016
17.2	84	2016-06-18 04:52:00	3.17307	170	4	52	0.202778	50	2016
17.2	84	2016-06-18 05:52:00	3.17307	170	5	52	0.244444	50	2016
20	68	2016-06-18 06:52:00	7.58693	170	6	52	0.286111	50	2016
21.7	64	2016-06-18 07:52:00	9.49702	170	7	52	0.327778	50	2016
23.9	58	2016-06-18 08:52:00	12.6985	170	8	52	0.369444	50	2016
26.1	50	2016-06-18 09:52:00	17.291	170	9	52	0.411111	50	2016
27.8	47	2016-06-18 10:52:00	20.3062	170	10	52	0.452778	50	2016
28.3	49	2016-06-18 11:52:00	20.1333	170	11	52	0.494444	50	2016
28.9	49	2016-06-18 12:52:00	20.8665	170	12	52	0.536111	50	2016
27.8	53	2016-06-18 13:52:00	18.0074	170	13	52	0.577778	50	2016
28.9	49	2016-06-18 14:52:00	20.8665	170	14	52	0.619444	50	2016
28.9	51	2016-06-18 15:52:00	20.0482	170	15	52	0.661111	50	2016
30	46	2016-06-18 16:52:00	23.5828	170	16	52	0.702778	50	2016
30	45	2016-06-18 17:52:00	24.0195	170	17	52	0.744444	50	2016
28.3	51	2016-06-18 18:52:00	19.3438	170	18	52	0.786111	50	2016
27.2	54	2016-06-18 19:52:00	17.0005	170	19	52	0.827778	50	2016
25	62	2016-06-18 20:52:00	12.2905	170	20	52	0.869444	50	2016
24.4	64	2016-06-18 21:52:00	11.2239	170	21	52	0.911111	50	2016
23.9	69	2016-06-18 22:52:00	9.3727	170	22	52	0.952778	50	2016
23.9	66	2016-06-18 23:52:00	10.2797	170	23	52	0.994444	50	2016
23.3	66	2016-06-19 00:52:00	9.90647	171	0	52	0.0361111	50	2016
22.8	69	2016-06-19 01:52:00	8.75721	171	1	52	0.0777778	50	2016
22.8	66	2016-06-19 02:52:00	9.60468	171	2	52	0.119444	50	2016
22.2	68	2016-06-19 03:52:00	8.70906	171	3	52	0.161111	50	2016
22.2	68	2016-06-19 04:52:00	8.70906	171	4	52	0.202778	50	2016
22.8	66	2016-06-19 05:52:00	9.60468	171	5	52	0.244444	50	2016
23.9	62	2016-06-19 06:52:00	11.4891	171	6	52	0.286111	50	2016
26.1	56	2016-06-19 07:52:00	15.2161	171	7	52	0.327778	50	2016
28.3	49	2016-06-19 08:52:00	20.1333	171	8	52	0.369444	50	2016
30.6	46	2016-06-19 09:52:00	24.4319	171	9	52	0.411111	50	2016
32.2	44	2016-06-19 10:52:00	27.824	171	10	52	0.452778	50	2016
33.9	40	2016-06-19 11:52:00	32.8949	171	11	52	0.494444	50	2016
35	35	2016-06-19 12:52:00	37.9575	171	12	52	0.536111	50	2016
36.1	29	2016-06-19 13:52:00	44.1423	171	13	52	0.577778	50	2016
33.9	41	2016-06-19 14:31:00	32.3466	171	14	31	0.604861	30	2016
34.4	40	2016-06-19 14:40:00	33.854	171	14	40	0.611111	40	2016
35.6	39	2016-06-19 14:52:00	36.8622	171	14	52	0.619444	50	2016
34.4	37	2016-06-19 15:52:00	35.5467	171	15	52	0.661111	50	2016
31.7	45	2016-06-19 16:52:00	26.5418	171	16	52	0.702778	50	2016
32.2	44	2016-06-19 17:52:00	27.824	171	17	52	0.744444	50	2016
31.1	47	2016-06-19 18:52:00	24.6941	171	18	52	0.786111	50	2016
29.4	49	2016-06-19 19:52:00	21.4956	171	19	52	0.827778	50	2016
27.2	54	2016-06-19 20:52:00	17.0005	171	20	52	0.869444	50	2016
25.6	62	2016-06-19 21:52:00	12.7482	171	21	52	0.911111	50	2016
22.8	74	2016-06-19 22:52:00	7.34476	171	22	52	0.952778	50	2016
22.2	68	2016-06-19 23:52:00	8.70906	171	23	52	0.994444	50	2016
22.2	64	2016-06-20 00:52:00	9.79769	172	0	52	0.0361111	50	2016
20.6	66	2016-06-20 01:52:00	8.37186	172	1	52	0.0777778	50	2016
20.6	61	2016-06-20 02:52:00	9.60301	172	2	52	0.119444	50	2016
19.4	55	2016-06-20 03:52:00	10.2715	172	3	52	0.161111	50	2016
18.9	47	2016-06-20 04:52:00	11.7193	172	4	52	0.202778	50	2016
18.3	45	2016-06-20 05:52:00	11.7049	172	5	52	0.244444	50	2016
18.9	43	2016-06-20 06:52:00	12.6038	172	6	52	0.286111	50	2016
19.4	44	2016-06-20 07:52:00	12.7823	172	7	52	0.327778	50	2016
21.1	39	2016-06-20 08:52:00	15.4992	172	8	52	0.369444	50	2016
22.2	38	2016-06-20 09:52:00	16.8738	172	9	52	0.411111	50	2016
23.3	37	2016-06-20 10:52:00	18.3561	172	10	52	0.452778	50	2016
24.4	33	2016-06-20 11:52:00	20.8888	172	11	52	0.494444	50	2016
25.6	32	2016-06-20 12:52:00	22.8126	172	12	52	0.536111	50	2016
25.6	31	2016-06-20 13:52:00	23.148	172	13	52	0.577778	50	2016
26.1	31	2016-06-20 14:52:00	23.8616	172	14	52	0.619444	50	2016
27.2	32	2016-06-20 15:52:00	25.1311	172	15	52	0.661111	50	2016
27.2	32	2016-06-20 16:52:00	25.1311	172	16	52	0.702778	50	2016
26.1	30	2016-06-20 17:52:00	24.2074	172	17	52	0.744444	50	2016
26.1	32	2016-06-20 18:52:00	23.5158	172	18	52	0.786111	50	2016
23.9	45	2016-06-20 19:52:00	16.629	172	19	52	0.827778	50	2016
21.1	53	2016-06-20 20:52:00	11.942	172	20	52	0.869444	50	2016
19.4	59	2016-06-20 21:52:00	9.35849	172	21	52	0.911111	50	2016
18.3	63	2016-06-20 22:52:00	7.87423	172	22	52	0.952778	50	2016
17.8	68	2016-06-20 23:52:00	6.59561	172	23	52	0.994444	50	2016
16.7	73	2016-06-21 00:52:00	5.18462	173	0	52	0.0361111	50	2016
17.2	68	2016-06-21 01:52:00	6.34615	173	1	52	0.0777778	50	2016
16.1	72	2016-06-21 02:52:00	5.17176	173	2	52	0.119444	50	2016
16.7	73	2016-06-21 03:52:00	5.18462	173	3	52	0.161111	50	2016
15	81	2016-06-21 04:52:00	3.26677	173	4	52	0.202778	50	2016
15	81	2016-06-21 05:52:00	3.26677	173	5	52	0.244444	50	2016
18.3	70	2016-06-21 06:52:00	6.38451	173	6	52	0.286111	50	2016
21.7	53	2016-06-21 07:52:00	12.3989	173	7	52	0.327778	50	2016
24	48	2016-06-21 08:50:00	15.8189	173	8	50	0.368056	50	2016
23.9	48	2016-06-21 08:52:00	15.722	173	8	52	0.369444	50	2016
24.4	52	2016-06-21 09:52:00	14.9651	173	9	52	0.411111	50	2016
26.1	50	2016-06-21 10:20:00	17.291	173	10	20	0.430556	20	2016
26.7	51	2016-06-21 10:52:00	17.5716	173	10	52	0.452778	50	2016
28.3	49	2016-06-21 11:52:00	20.1333	173	11	52	0.494444	50	2016
29.4	48	2016-06-21 12:52:00	21.9171	173	12	52	0.536111	50	2016
30	45	2016-06-21 13:52:00	24.0195	173	13	52	0.577778	50	2016
31.1	45	2016-06-21 14:52:00	25.626	173	14	52	0.619444	50	2016
32.2	44	2016-06-21 15:52:00	27.824	173	15	52	0.661111	50	2016
33.3	41	2016-06-21 16:52:00	31.2461	173	16	52	0.702778	50	2016
33.3	42	2016-06-21 17:52:00	30.7165	173	17	52	0.744444	50	2016
32.2	48	2016-06-21 18:52:00	25.8366	173	18	52	0.786111	50	2016
30.6	55	2016-06-21 19:52:00	20.3599	173	19	52	0.827778	50	2016
27.8	63	2016-06-21 20:52:00	14.176	173	20	52	0.869444	50	2016
26.7	67	2016-06-21 21:52:00	11.8339	173	21	52	0.911111	50	2016
26.1	72	2016-06-21 22:52:00	9.68296	173	22	52	0.952778	50	2016
23.9	87	2016-06-21 23:52:00	3.93049	173	23	52	0.994444	50	2016
24.4	82	2016-06-22 00:52:00	5.61193	174	0	52	0.0361111	50	2016
22.2	90	2016-06-22 01:52:00	2.72158	174	1	52	0.0777778	50	2016
22.2	87	2016-06-22 02:52:00	3.53805	174	2	52	0.119444	50	2016
22.8	87	2016-06-22 03:26:00	3.67238	174	3	26	0.143056	30	2016
22.8	87	2016-06-22 03:43:00	3.67238	174	3	43	0.154861	40	2016
21.7	90	2016-06-22 03:52:00	2.63806	174	3	52	0.161111	50	2016
21.7	84	2016-06-22 04:06:00	4.2209	174	4	6	0.170833	10	2016
21.1	87	2016-06-22 04:43:00	3.30312	174	4	43	0.196528	40	2016
21.1	84	2016-06-22 04:52:00	4.06538	174	4	52	0.202778	50	2016
21	81	2016-06-22 05:50:00	4.79745	174	5	50	0.243056	50	2016
21.1	84	2016-06-22 05:52:00	4.06538	174	5	52	0.244444	50	2016
21.7	79	2016-06-22 06:00:00	5.53993	174	6	0	0.25	0	2016
21.1	71	2016-06-22 06:09:00	7.36849	174	6	9	0.25625	10	2016
20	57	2016-06-22 06:52:00	10.1949	174	6	52	0.286111	50	2016
20	53	2016-06-22 07:48:00	11.1433	174	7	48	0.325	50	2016
20	55	2016-06-22 07:52:00	10.6691	174	7	52	0.327778	50	2016
21.1	46	2016-06-22 08:52:00	13.7206	174	8	52	0.369444	50	2016
22.8	37	2016-06-22 09:52:00	17.7969	174	9	52	0.411111	50	2016
24.4	33	2016-06-22 10:52:00	20.8888	174	10	52	0.452778	50	2016
25.6	32	2016-06-22 11:52:00	22.8126	174	11	52	0.494444	50	2016
26.7	27	2016-06-22 12:52:00	26.1781	174	12	52	0.536111	50	2016
27.8	25	2016-06-22 13:52:00	28.7351	174	13	52	0.577778	50	2016
27.8	25	2016-06-22 14:52:00	28.7351	174	14	52	0.619444	50	2016
28.9	24	2016-06-22 15:52:00	31.0952	174	15	52	0.661111	50	2016
28.9	24	2016-06-22 16:52:00	31.0952	174	16	52	0.702778	50	2016
28.3	24	2016-06-22 17:52:00	30.0026	174	17	52	0.744444	50	2016
27.8	27	2016-06-22 18:52:00	27.9689	174	18	52	0.786111	50	2016
25	33	2016-06-22 19:52:00	21.67	174	19	52	0.827778	50	2016
20.6	49	2016-06-22 20:52:00	12.5578	174	20	52	0.869444	50	2016
17.2	65	2016-06-22 21:52:00	6.9411	174	21	52	0.911111	50	2016
20	55	2016-06-22 22:52:00	10.6691	174	22	52	0.952778	50	2016
17.2	68	2016-06-22 23:52:00	6.34615	174	23	52	0.994444	50	2016
16.7	70	2016-06-23 00:52:00	5.76069	175	0	52	0.0361111	50	2016
16.1	75	2016-06-23 01:52:00	4.61764	175	1	52	0.0777778	50	2016
15	78	2016-06-23 02:52:00	3.78258	175	2	52	0.119444	50	2016
13.3	87	2016-06-23 03:52:00	1.99871	175	3	52	0.161111	50	2016
12.8	86	2016-06-23 04:52:00	2.0823	175	4	52	0.202778	50	2016
13.3	87	2016-06-23 05:52:00	1.99871	175	5	52	0.244444	50	2016
13.9	83	2016-06-23 06:52:00	2.71932	175	6	52	0.286111	50	2016
15.6	67	2016-06-23 07:52:00	5.90039	175	7	52	0.327778	50	2016
17.8	63	2016-06-23 08:52:00	7.62617	175	8	52	0.369444	50	2016
20	53	2016-06-23 09:52:00	11.1433	175	9	52	0.411111	50	2016
22.8	44	2016-06-23 10:52:00	15.8195	175	10	52	0.452778	50	2016
24.4	39	2016-06-23 11:52:00	19.0182	175	11	52	0.494444	50	2016
26.1	36	2016-06-23 12:52:00	22.1325	175	12	52	0.536111	50	2016
27.2	35	2016-06-23 13:52:00	24.0224	175	13	52	0.577778	50	2016
28.3	36	2016-06-23 14:52:00	25.2653	175	14	52	0.619444	50	2016
30	33	2016-06-23 15:52:00	29.2601	175	15	52	0.661111	50	2016
30.6	34	2016-06-23 16:52:00	29.8612	175	16	52	0.702778	50	2016
30	36	2016-06-23 17:52:00	27.95	175	17	52	0.744444	50	2016
28.3	41	2016-06-23 18:52:00	23.2915	175	18	52	0.786111	50	2016
26.7	47	2016-06-23 19:52:00	19.006	175	19	52	0.827778	50	2016
25	52	2016-06-23 20:52:00	15.5248	175	20	52	0.869444	50	2016
22.8	62	2016-06-23 21:52:00	10.7346	175	21	52	0.911111	50	2016
22.2	64	2016-06-23 22:52:00	9.79769	175	22	52	0.952778	50	2016
22.2	64	2016-06-23 23:52:00	9.79769	175	23	52	0.994444	50	2016
21.1	68	2016-06-24 00:52:00	8.13075	176	0	52	0.0361111	50	2016
20	73	2016-06-24 01:52:00	6.40147	176	1	52	0.0777778	50	2016
18.9	78	2016-06-24 02:52:00	4.86461	176	2	52	0.119444	50	2016
18.9	78	2016-06-24 03:52:00	4.86461	176	3	52	0.161111	50	2016
18.3	81	2016-06-24 04:52:00	4.04352	176	4	52	0.202778	50	2016
19.4	81	2016-06-24 05:52:00	4.33686	176	5	52	0.244444	50	2016
21.7	73	2016-06-24 06:52:00	7.12277	176	6	52	0.286111	50	2016
24.4	64	2016-06-24 07:52:00	11.2239	176	7	52	0.327778	50	2016
26.7	58	2016-06-24 08:52:00	15.0613	176	8	52	0.369444	50	2016
29.4	51	2016-06-24 09:52:00	20.6526	176	9	52	0.411111	50	2016
32.2	45	2016-06-24 10:52:00	27.3271	176	10	52	0.452778	50	2016
33.3	41	2016-06-24 11:52:00	31.2461	176	11	52	0.494444	50	2016
34.4	38	2016-06-24 12:52:00	34.9825	176	12	52	0.536111	50	2016
36.1	31	2016-06-24 13:52:00	42.8989	176	13	52	0.577778	50	2016
37.2	29	2016-06-24 14:52:00	46.9758	176	14	52	0.619444	50	2016
36.7	28	2016-06-24 15:52:00	46.3117	176	15	52	0.661111	50	2016
36.7	27	2016-06-24 16:52:00	46.9549	176	16	52	0.702778	50	2016
35	35	2016-06-24 17:52:00	37.9575	176	17	52	0.744444	50	2016
32.8	39	2016-06-24 18:52:00	31.3835	176	18	52	0.786111	50	2016
31.7	41	2016-06-24 19:52:00	28.4722	176	19	52	0.827778	50	2016
30	32	2016-06-24 20:12:00	29.6969	176	20	12	0.841667	10	2016
28.9	34	2016-06-24 20:52:00	27.0038	176	20	52	0.869444	50	2016
27.8	43	2016-06-24 21:52:00	21.8387	176	21	52	0.911111	50	2016
28.3	53	2016-06-24 22:52:00	18.5542	176	22	52	0.952778	50	2016
28.3	46	2016-06-24 23:52:00	21.3176	176	23	52	0.994444	50	2016
27.8	41	2016-06-24 23:59:00	22.605	176	23	59	0.999306	60	2016
27.8	35	2016-06-25 00:18:00	24.9038	177	0	18	0.0125	20	2016
26.1	47	2016-06-25 01:52:00	18.3285	177	1	52	0.0777778	50	2016
26.1	67	2016-06-25 02:52:00	11.4121	177	2	52	0.119444	50	2016
24.4	74	2016-06-25 03:52:00	8.10612	177	3	52	0.161111	50	2016
23.3	79	2016-06-25 04:52:00	6.1187	177	4	52	0.202778	50	2016
22.8	64	2016-06-25 05:52:00	10.1697	177	5	52	0.244444	50	2016
17.2	68	2016-06-25 06:52:00	6.34615	177	6	52	0.286111	50	2016
19.4	59	2016-06-25 07:52:00	9.35849	177	7	52	0.327778	50	2016
21.1	51	2016-06-25 08:52:00	12.4502	177	8	52	0.369444	50	2016
21.1	49	2016-06-25 09:52:00	12.9584	177	9	52	0.411111	50	2016
21.7	49	2016-06-25 10:52:00	13.4541	177	10	52	0.452778	50	2016
23.3	41	2016-06-25 11:52:00	17.1906	177	11	52	0.494444	50	2016
25	39	2016-06-25 12:52:00	19.7294	177	12	52	0.536111	50	2016
26.1	35	2016-06-25 13:52:00	22.4783	177	13	52	0.577778	50	2016
27.8	29	2016-06-25 14:52:00	27.2026	177	14	52	0.619444	50	2016
28.3	25	2016-06-25 15:52:00	29.6078	177	15	52	0.661111	50	2016
28.9	22	2016-06-25 16:52:00	31.9135	177	16	52	0.702778	50	2016
28.9	22	2016-06-25 17:52:00	31.9135	177	17	52	0.744444	50	2016
27.8	24	2016-06-25 18:52:00	29.1183	177	18	52	0.786111	50	2016
25.6	35	2016-06-25 19:52:00	21.8061	177	19	52	0.827778	50	2016
20	51	2016-06-25 20:52:00	11.6175	177	20	52	0.869444	50	2016
16.7	65	2016-06-25 21:52:00	6.7208	177	21	52	0.911111	50	2016
17.2	63	2016-06-25 22:52:00	7.33773	177	22	52	0.952778	50	2016
14.4	75	2016-06-25 23:52:00	4.13269	177	23	52	0.994444	50	2016
13.9	75	2016-06-26 00:52:00	3.999	178	0	52	0.0361111	50	2016
12.2	83	2016-06-26 01:52:00	2.42956	178	1	52	0.0777778	50	2016
11.1	86	2016-06-26 02:52:00	1.8588	178	2	52	0.119444	50	2016
10.6	90	2016-06-26 03:52:00	1.28378	178	3	52	0.161111	50	2016
10	90	2016-06-26 04:52:00	1.23277	178	4	52	0.202778	50	2016
10.6	90	2016-06-26 05:52:00	1.28378	178	5	52	0.244444	50	2016
15.6	72	2016-06-26 06:52:00	5.00639	178	6	52	0.286111	50	2016
20.6	55	2016-06-26 07:52:00	11.0804	178	7	52	0.327778	50	2016
23.9	32	2016-06-26 08:52:00	20.5595	178	8	52	0.369444	50	2016
26.1	29	2016-06-26 09:52:00	24.5532	178	9	52	0.411111	50	2016
27.8	31	2016-06-26 10:52:00	26.4363	178	10	52	0.452778	50	2016
28.3	31	2016-06-26 11:52:00	27.2392	178	11	52	0.494444	50	2016
30.6	30	2016-06-26 12:52:00	31.6709	178	12	52	0.536111	50	2016
31.7	23	2016-06-26 13:52:00	37.1586	178	13	52	0.577778	50	2016
32.8	20	2016-06-26 14:52:00	41.1588	178	14	52	0.619444	50	2016
32.2	22	2016-06-26 15:52:00	38.7548	178	15	52	0.661111	50	2016
32.2	22	2016-06-26 16:52:00	38.7548	178	16	52	0.702778	50	2016
32.2	22	2016-06-26 17:52:00	38.7548	178	17	52	0.744444	50	2016
30.6	25	2016-06-26 18:52:00	33.9331	178	18	52	0.786111	50	2016
26.1	47	2016-06-26 19:52:00	18.3285	178	19	52	0.827778	50	2016
23.9	50	2016-06-26 20:52:00	15.1173	178	20	52	0.869444	50	2016
24	48	2016-06-26 21:50:00	15.8189	178	21	50	0.909722	50	2016
24.4	47	2016-06-26 21:52:00	16.524	178	21	52	0.911111	50	2016
23.3	50	2016-06-26 22:11:00	14.5683	178	22	11	0.924306	10	2016
22.8	53	2016-06-26 22:52:00	13.2771	178	22	52	0.952778	50	2016
20	61	2016-06-26 23:52:00	9.24657	178	23	52	0.994444	50	2016
18.3	68	2016-06-27 00:52:00	6.81014	179	0	52	0.0361111	50	2016
17.8	70	2016-06-27 01:52:00	6.18338	179	1	52	0.0777778	50	2016
15	84	2016-06-27 02:52:00	2.75097	179	2	52	0.119444	50	2016
17.8	68	2016-06-27 03:52:00	6.59561	179	3	52	0.161111	50	2016
15.6	75	2016-06-27 04:52:00	4.46999	179	4	52	0.202778	50	2016
17.8	68	2016-06-27 05:52:00	6.59561	179	5	52	0.244444	50	2016
17.2	75	2016-06-27 06:00:00	4.95793	179	6	0	0.25	0	2016
16.7	78	2016-06-27 06:36:00	4.2245	179	6	36	0.275	40	2016
16.7	78	2016-06-27 06:43:00	4.2245	179	6	43	0.279861	40	2016
17.2	75	2016-06-27 06:52:00	4.95793	179	6	52	0.286111	50	2016
17.8	73	2016-06-27 07:52:00	5.56505	179	7	52	0.327778	50	2016
19.4	68	2016-06-27 08:52:00	7.30419	179	8	52	0.369444	50	2016
22.8	57	2016-06-27 09:52:00	12.1471	179	9	52	0.411111	50	2016
25	47	2016-06-27 10:52:00	17.142	179	10	52	0.452778	50	2016
27.2	38	2016-06-27 11:52:00	22.9137	179	11	52	0.494444	50	2016
27.8	33	2016-06-27 12:52:00	25.6701	179	12	52	0.536111	50	2016
28.3	32	2016-06-27 13:52:00	26.8444	179	13	52	0.577778	50	2016
28.3	30	2016-06-27 14:52:00	27.634	179	14	52	0.619444	50	2016
27.2	38	2016-06-27 15:52:00	22.9137	179	15	52	0.661111	50	2016
27.8	38	2016-06-27 16:52:00	23.7544	179	16	52	0.702778	50	2016
27.2	37	2016-06-27 17:52:00	23.2833	179	17	52	0.744444	50	2016
25.6	44	2016-06-27 18:52:00	18.7868	179	18	52	0.786111	50	2016
23.9	52	2016-06-27 19:52:00	14.5126	179	19	52	0.827778	50	2016
22.2	57	2016-06-27 20:52:00	11.7028	179	20	52	0.869444	50	2016
21.1	64	2016-06-27 21:52:00	9.14709	179	21	52	0.911111	50	2016
20	68	2016-06-27 22:52:00	7.58693	179	22	52	0.952778	50	2016
18.3	75	2016-06-27 23:52:00	5.32043	179	23	52	0.994444	50	2016
17.8	75	2016-06-28 00:52:00	5.15282	180	0	52	0.0361111	50	2016
16.7	81	2016-06-28 01:52:00	3.64843	180	1	52	0.0777778	50	2016
16.1	84	2016-06-28 02:52:00	2.95529	180	2	52	0.119444	50	2016
14.4	90	2016-06-28 03:52:00	1.65308	180	3	52	0.161111	50	2016
14.4	90	2016-06-28 04:52:00	1.65308	180	4	52	0.202778	50	2016
13.3	93	2016-06-28 05:52:00	1.07623	180	5	52	0.244444	50	2016
18.3	78	2016-06-28 06:52:00	4.68197	180	6	52	0.286111	50	2016
18.9	76	2016-06-28 07:52:00	5.30685	180	7	52	0.327778	50	2016
19.4	73	2016-06-28 07:59:00	6.16291	180	7	59	0.332639	60	2016
18.9	78	2016-06-28 08:34:00	4.86461	180	8	34	0.356944	30	2016
18.3	81	2016-06-28 08:52:00	4.04352	180	8	52	0.369444	50	2016
22.8	59	2016-06-28 09:52:00	11.5821	180	9	52	0.411111	50	2016
25	52	2016-06-28 10:52:00	15.5248	180	10	52	0.452778	50	2016
28.3	32	2016-06-28 11:52:00	26.8444	180	11	52	0.494444	50	2016
29.4	31	2016-06-28 12:52:00	29.0823	180	12	52	0.536111	50	2016
30	32	2016-06-28 13:52:00	29.6969	180	13	52	0.577778	50	2016
30	35	2016-06-28 14:52:00	28.3867	180	14	52	0.619444	50	2016
30.6	37	2016-06-28 15:52:00	28.5038	180	15	52	0.661111	50	2016
30	39	2016-06-28 16:52:00	26.6398	180	16	52	0.702778	50	2016
28.9	41	2016-06-28 17:52:00	24.1397	180	17	52	0.744444	50	2016
26.7	49	2016-06-28 18:52:00	18.2888	180	18	52	0.786111	50	2016
27.2	46	2016-06-28 19:09:00	19.9571	180	19	9	0.797917	10	2016
27.2	44	2016-06-28 19:17:00	20.6962	180	19	17	0.803472	20	2016
18.3	90	2016-06-28 19:37:00	2.12817	180	19	37	0.817361	40	2016
19.4	84	2016-06-28 19:44:00	3.65209	180	19	44	0.822222	40	2016
17.2	81	2016-06-28 20:19:00	3.76802	180	20	19	0.846528	20	2016
18.3	75	2016-06-28 20:35:00	5.32043	180	20	35	0.857639	40	2016
18.9	70	2016-06-28 20:52:00	6.63356	180	20	52	0.869444	50	2016
21.1	55	2016-06-28 21:17:00	11.4339	180	21	17	0.886806	20	2016
20	63	2016-06-28 21:50:00	8.77239	180	21	50	0.909722	50	2016
20	63	2016-06-28 21:52:00	8.77239	180	21	52	0.911111	50	2016
19.4	68	2016-06-28 22:52:00	7.30419	180	22	52	0.952778	50	2016
17.2	84	2016-06-28 23:52:00	3.17307	180	23	52	0.994444	50	2016
16.1	84	2016-06-29 00:52:00	2.95529	181	0	52	0.0361111	50	2016
16.7	78	2016-06-29 01:52:00	4.2245	181	1	52	0.0777778	50	2016
15.6	84	2016-06-29 02:52:00	2.86079	181	2	52	0.119444	50	2016
13.9	90	2016-06-29 03:52:00	1.5996	181	3	52	0.161111	50	2016
13.9	90	2016-06-29 04:52:00	1.5996	181	4	52	0.202778	50	2016
14.4	90	2016-06-29 05:52:00	1.65308	181	5	52	0.244444	50	2016
17.2	81	2016-06-29 06:52:00	3.76802	181	6	52	0.286111	50	2016
20.6	66	2016-06-29 07:52:00	8.37186	181	7	52	0.327778	50	2016
22.8	59	2016-06-29 08:52:00	11.5821	181	8	52	0.369444	50	2016
23.3	58	2016-06-29 09:06:00	12.2374	181	9	6	0.379167	10	2016
23.3	58	2016-06-29 09:13:00	12.2374	181	9	13	0.384028	10	2016
23.3	58	2016-06-29 09:18:00	12.2374	181	9	18	0.3875	20	2016
25	54	2016-06-29 09:52:00	14.8779	181	9	52	0.411111	50	2016
26.1	50	2016-06-29 10:14:00	17.291	181	10	14	0.426389	10	2016
26.1	49	2016-06-29 10:24:00	17.6368	181	10	24	0.433333	20	2016
26.1	50	2016-06-29 10:41:00	17.291	181	10	41	0.445139	40	2016
27	51	2016-06-29 10:50:00	17.8924	181	10	50	0.451389	50	2016
26.7	51	2016-06-29 10:52:00	17.5716	181	10	52	0.452778	50	2016
26.7	49	2016-06-29 10:59:00	18.2888	181	10	59	0.457639	60	2016
26.7	47	2016-06-29 11:03:00	19.006	181	11	3	0.460417	0	2016
27.8	47	2016-06-29 11:52:00	20.3062	181	11	52	0.494444	50	2016
28.9	40	2016-06-29 12:52:00	24.5489	181	12	52	0.536111	50	2016
30	35	2016-06-29 13:52:00	28.3867	181	13	52	0.577778	50	2016
30	35	2016-06-29 14:52:00	28.3867	181	14	52	0.619444	50	2016
30	33	2016-06-29 15:52:00	29.2601	181	15	52	0.661111	50	2016
30.6	32	2016-06-29 16:52:00	30.7661	181	16	52	0.702778	50	2016
30	30	2016-06-29 17:52:00	30.5703	181	17	52	0.744444	50	2016
28.3	37	2016-06-29 18:52:00	24.8706	181	18	52	0.786111	50	2016
19.4	70	2016-06-29 19:43:00	6.84768	181	19	43	0.821528	40	2016
18	78	2016-06-29 19:50:00	4.59297	181	19	50	0.826389	50	2016
18.3	75	2016-06-29 19:52:00	5.32043	181	19	52	0.827778	50	2016
17.8	78	2016-06-29 19:56:00	4.53448	181	19	56	0.830556	60	2016
17.2	84	2016-06-29 20:43:00	3.17307	181	20	43	0.863194	40	2016
17.2	87	2016-06-29 20:52:00	2.57812	181	20	52	0.869444	50	2016
17.2	87	2016-06-29 21:05:00	2.57812	181	21	5	0.878472	0	2016
17.2	87	2016-06-29 21:29:00	2.57812	181	21	29	0.895139	30	2016
17.2	90	2016-06-29 21:52:00	1.98317	181	21	52	0.911111	50	2016
17.2	90	2016-06-29 22:52:00	1.98317	181	22	52	0.952778	50	2016
17.2	87	2016-06-29 23:52:00	2.57812	181	23	52	0.994444	50	2016
17.2	87	2016-06-30 00:52:00	2.57812	182	0	52	0.0361111	50	2016
17.2	87	2016-06-30 01:52:00	2.57812	182	1	52	0.0777778	50	2016
16.7	87	2016-06-30 02:52:00	2.4963	182	2	52	0.119444	50	2016
16.1	87	2016-06-30 03:52:00	2.40118	182	3	52	0.161111	50	2016
15	90	2016-06-30 04:52:00	1.71935	182	4	52	0.202778	50	2016
15	90	2016-06-30 05:52:00	1.71935	182	5	52	0.244444	50	2016
17.2	84	2016-06-30 06:52:00	3.17307	182	6	52	0.286111	50	2016
20	73	2016-06-30 07:52:00	6.40147	182	7	52	0.327778	50	2016
21.1	68	2016-06-30 08:52:00	8.13075	182	8	52	0.369444	50	2016
23.3	56	2016-06-30 09:52:00	12.8201	182	9	52	0.411111	50	2016
23.3	58	2016-06-30 10:52:00	12.2374	182	10	52	0.452778	50	2016
23.3	58	2016-06-30 11:52:00	12.2374	182	11	52	0.494444	50	2016
25	52	2016-06-30 12:52:00	15.5248	182	12	52	0.536111	50	2016
24.4	52	2016-06-30 13:52:00	14.9651	182	13	52	0.577778	50	2016
25.6	45	2016-06-30 14:52:00	18.4513	182	14	52	0.619444	50	2016
26.1	42	2016-06-30 15:52:00	20.0576	182	15	52	0.661111	50	2016
26.1	44	2016-06-30 16:52:00	19.3659	182	16	52	0.702778	50	2016
25.6	45	2016-06-30 17:52:00	18.4513	182	17	52	0.744444	50	2016
23.9	48	2016-06-30 18:52:00	15.722	182	18	52	0.786111	50	2016
22.8	52	2016-06-30 19:52:00	13.5596	182	19	52	0.827778	50	2016
18.9	70	2016-06-30 20:52:00	6.63356	182	20	52	0.869444	50	2016
17.2	78	2016-06-30 21:52:00	4.36297	182	21	52	0.911111	50	2016
16.1	81	2016-06-30 22:52:00	3.50941	182	22	52	0.952778	50	2016
15.6	75	2016-06-30 23:52:00	4.46999	182	23	52	0.994444	50	2016
3.9	89	2016-05-01 00:25:00	0.889081	122	0	25	0.0173611	20	2016
3.9	93	2016-05-01 00:52:00	0.565779	122	0	52	0.0361111	50	2016
3.9	93	2016-05-01 01:04:00	0.565779	122	1	4	0.0444444	0	2016
4.4	89	2016-05-01 01:33:00	0.921026	122	1	33	0.0645833	30	2016
4.4	89	2016-05-01 01:37:00	0.921026	122	1	37	0.0673611	40	2016
4.4	89	2016-05-01 01:44:00	0.921026	122	1	44	0.0722222	40	2016
4	93	2016-05-01 01:50:00	0.569793	122	1	50	0.0763889	50	2016
4.4	89	2016-05-01 01:52:00	0.921026	122	1	52	0.0777778	50	2016
4.4	89	2016-05-01 02:08:00	0.921026	122	2	8	0.0888889	10	2016
4.4	89	2016-05-01 02:45:00	0.921026	122	2	45	0.114583	40	2016
4.4	89	2016-05-01 02:52:00	0.921026	122	2	52	0.119444	50	2016
3.9	93	2016-05-01 03:52:00	0.565779	122	3	52	0.161111	50	2016
3.9	93	2016-05-01 04:03:00	0.565779	122	4	3	0.16875	0	2016
3.3	89	2016-05-01 04:52:00	0.852062	122	4	52	0.202778	50	2016
2.2	89	2016-05-01 05:52:00	0.787771	122	5	52	0.244444	50	2016
3.3	82	2016-05-01 06:52:00	1.39428	122	6	52	0.286111	50	2016
5	73	2016-05-01 07:52:00	2.35813	122	7	52	0.327778	50	2016
7.8	66	2016-05-01 08:52:00	3.60711	122	8	52	0.369444	50	2016
8.9	54	2016-05-01 09:52:00	5.26219	122	9	52	0.411111	50	2016
10.6	48	2016-05-01 10:52:00	6.67564	122	10	52	0.452778	50	2016
10.6	46	2016-05-01 11:52:00	6.9324	122	11	52	0.494444	50	2016
11.7	41	2016-05-01 12:52:00	8.15508	122	12	52	0.536111	50	2016
12.8	39	2016-05-01 13:52:00	9.07289	122	13	52	0.577778	50	2016
12.8	39	2016-05-01 14:52:00	9.07289	122	14	52	0.619444	50	2016
12.2	40	2016-05-01 15:52:00	8.57493	122	15	52	0.661111	50	2016
12.8	39	2016-05-01 16:52:00	9.07289	122	16	52	0.702778	50	2016
12.8	39	2016-05-01 17:52:00	9.07289	122	17	52	0.744444	50	2016
11.7	43	2016-05-01 18:52:00	7.87864	122	18	52	0.786111	50	2016
10	48	2016-05-01 19:52:00	6.41042	122	19	52	0.827778	50	2016
5.6	71	2016-05-01 20:52:00	2.64148	122	20	52	0.869444	50	2016
5	70	2016-05-01 21:52:00	2.62014	122	21	52	0.911111	50	2016
1.7	82	2016-05-01 22:52:00	1.24366	122	22	52	0.952778	50	2016
0	89	2016-05-01 23:52:00	0.6721	122	23	52	0.994444	50	2016
0.6	85	2016-05-02 00:52:00	0.957307	123	0	52	0.0361111	50	2016
-1.7	92	2016-05-02 01:52:00	0.431592	123	1	52	0.0777778	50	2016
-2.2	92	2016-05-02 02:52:00	0.415953	123	2	52	0.119444	50	2016
-0.6	85	2016-05-02 03:52:00	0.877264	123	3	52	0.161111	50	2016
-2.2	89	2016-05-02 04:52:00	0.571936	123	4	52	0.202778	50	2016
-0.6	89	2016-05-02 05:52:00	0.643327	123	5	52	0.244444	50	2016
1.7	85	2016-05-02 06:52:00	1.03639	123	6	52	0.286111	50	2016
5.6	76	2016-05-02 07:52:00	2.18605	123	7	52	0.327778	50	2016
10	57	2016-05-02 08:52:00	5.30092	123	8	52	0.369444	50	2016
12.2	47	2016-05-02 09:52:00	7.57452	123	9	52	0.411111	50	2016
13.3	42	2016-05-02 10:52:00	8.91734	123	10	52	0.452778	50	2016
16.1	31	2016-05-02 11:52:00	12.7447	123	11	52	0.494444	50	2016
15.6	34	2016-05-02 12:52:00	11.8008	123	12	52	0.536111	50	2016
16.7	29	2016-05-02 13:52:00	13.6336	123	13	52	0.577778	50	2016
16.1	31	2016-05-02 14:52:00	12.7447	123	14	52	0.619444	50	2016
16.1	30	2016-05-02 15:52:00	12.9294	123	15	52	0.661111	50	2016
15.6	34	2016-05-02 16:52:00	11.8008	123	16	52	0.702778	50	2016
13.9	53	2016-05-02 17:52:00	7.51811	123	17	52	0.744444	50	2016
12.2	59	2016-05-02 18:52:00	5.85953	123	18	52	0.786111	50	2016
10.6	66	2016-05-02 19:52:00	4.36484	123	19	52	0.827778	50	2016
8.3	86	2016-05-02 20:52:00	1.53715	123	20	52	0.869444	50	2016
7.8	89	2016-05-02 21:52:00	1.16701	123	21	52	0.911111	50	2016
7.8	89	2016-05-02 22:52:00	1.16701	123	22	52	0.952778	50	2016
7.2	93	2016-05-02 23:52:00	0.712555	123	23	52	0.994444	50	2016
5	93	2016-05-03 00:52:00	0.611366	124	0	52	0.0361111	50	2016
3.9	93	2016-05-03 01:52:00	0.565779	124	1	52	0.0777778	50	2016
3.3	93	2016-05-03 02:52:00	0.542221	124	2	52	0.119444	50	2016
2.2	96	2016-05-03 03:52:00	0.286462	124	3	52	0.161111	50	2016
1.1	92	2016-05-03 04:52:00	0.529362	124	4	52	0.202778	50	2016
0.6	92	2016-05-03 05:52:00	0.510564	124	5	52	0.244444	50	2016
3.3	93	2016-05-03 06:52:00	0.542221	124	6	52	0.286111	50	2016
6.7	93	2016-05-03 07:52:00	0.688324	124	7	52	0.327778	50	2016
10.6	83	2016-05-03 08:52:00	2.18242	124	8	52	0.369444	50	2016
14.4	55	2016-05-03 09:52:00	7.43884	124	9	52	0.411111	50	2016
16.7	45	2016-05-03 10:52:00	10.5613	124	10	52	0.452778	50	2016
17.8	38	2016-05-03 11:52:00	12.779	124	11	52	0.494444	50	2016
18.9	34	2016-05-03 12:52:00	14.5938	124	12	52	0.536111	50	2016
20	31	2016-05-03 13:52:00	16.3593	124	13	52	0.577778	50	2016
21.7	25	2016-05-03 14:52:00	19.7855	124	14	52	0.619444	50	2016
22.2	26	2016-05-03 15:52:00	20.1397	124	15	52	0.661111	50	2016
21.7	26	2016-05-03 16:52:00	19.5217	124	16	52	0.702778	50	2016
21.7	29	2016-05-03 17:52:00	18.7302	124	17	52	0.744444	50	2016
20.6	31	2016-05-03 18:52:00	16.9899	124	18	52	0.786111	50	2016
17.2	43	2016-05-03 19:52:00	11.3041	124	19	52	0.827778	50	2016
13.9	55	2016-05-03 20:52:00	7.1982	124	20	52	0.869444	50	2016
11.7	66	2016-05-03 21:52:00	4.69954	124	21	52	0.911111	50	2016
10.6	66	2016-05-03 22:52:00	4.36484	124	22	52	0.952778	50	2016
8.9	74	2016-05-03 23:52:00	2.97428	124	23	52	0.994444	50	2016
8.3	77	2016-05-04 00:52:00	2.52532	125	0	52	0.0361111	50	2016
7.8	77	2016-05-04 01:52:00	2.4401	125	1	52	0.0777778	50	2016
6.1	79	2016-05-04 02:52:00	1.98067	125	2	52	0.119444	50	2016
5	82	2016-05-04 03:52:00	1.57208	125	3	52	0.161111	50	2016
4.4	82	2016-05-04 04:52:00	1.50713	125	4	52	0.202778	50	2016
3.3	86	2016-05-04 05:52:00	1.08444	125	5	52	0.244444	50	2016
7.2	77	2016-05-04 06:52:00	2.34125	125	6	52	0.286111	50	2016
11.7	57	2016-05-04 07:52:00	5.94353	125	7	52	0.327778	50	2016
15	35	2016-05-04 08:52:00	11.1758	125	8	52	0.369444	50	2016
17.2	30	2016-05-04 09:52:00	13.8822	125	9	52	0.411111	50	2016
19.4	26	2016-05-04 10:52:00	16.8909	125	10	52	0.452778	50	2016
21.1	25	2016-05-04 11:52:00	19.0564	125	11	52	0.494444	50	2016
22.2	24	2016-05-04 12:52:00	20.684	125	12	52	0.536111	50	2016
22.8	24	2016-05-04 13:52:00	21.4693	125	13	52	0.577778	50	2016
23.3	24	2016-05-04 14:52:00	22.1439	125	14	52	0.619444	50	2016
23.3	24	2016-05-04 15:52:00	22.1439	125	15	52	0.661111	50	2016
23.3	24	2016-05-04 16:52:00	22.1439	125	16	52	0.702778	50	2016
23.3	24	2016-05-04 17:52:00	22.1439	125	17	52	0.744444	50	2016
20.6	35	2016-05-04 18:52:00	16.005	125	18	52	0.786111	50	2016
16.7	46	2016-05-04 19:52:00	10.3692	125	19	52	0.827778	50	2016
13.3	55	2016-05-04 20:52:00	6.91863	125	20	52	0.869444	50	2016
13.3	51	2016-05-04 21:52:00	7.53362	125	21	52	0.911111	50	2016
12.2	53	2016-05-04 22:52:00	6.71703	125	22	52	0.952778	50	2016
9.4	69	2016-05-04 23:52:00	3.66913	125	23	52	0.994444	50	2016
8.9	68	2016-05-05 00:52:00	3.66066	126	0	52	0.0361111	50	2016
10	61	2016-05-05 01:52:00	4.80781	126	1	52	0.0777778	50	2016
8.9	66	2016-05-05 02:52:00	3.88945	126	2	52	0.119444	50	2016
10	61	2016-05-05 03:52:00	4.80781	126	3	52	0.161111	50	2016
7.2	74	2016-05-05 04:52:00	2.64663	126	4	52	0.202778	50	2016
5.6	79	2016-05-05 05:52:00	1.91279	126	5	52	0.244444	50	2016
11.1	69	2016-05-05 06:52:00	4.11592	126	6	52	0.286111	50	2016
16.7	46	2016-05-05 07:52:00	10.3692	126	7	52	0.327778	50	2016
20	38	2016-05-05 08:52:00	14.6997	126	8	52	0.369444	50	2016
22.8	34	2016-05-05 09:52:00	18.6444	126	9	52	0.411111	50	2016
25	31	2016-05-05 10:52:00	22.3169	126	10	52	0.452778	50	2016
27.2	25	2016-05-05 11:52:00	27.7182	126	11	52	0.494444	50	2016
28.3	23	2016-05-05 12:52:00	30.3974	126	12	52	0.536111	50	2016
29.4	21	2016-05-05 13:52:00	33.2971	126	13	52	0.577778	50	2016
30	19	2016-05-05 14:52:00	35.3742	126	14	52	0.619444	50	2016
30	18	2016-05-05 15:52:00	35.8109	126	15	52	0.661111	50	2016
28.9	20	2016-05-05 16:52:00	32.7318	126	16	52	0.702778	50	2016
28.9	20	2016-05-05 17:52:00	32.7318	126	17	52	0.744444	50	2016
26.1	27	2016-05-05 18:52:00	25.2449	126	18	52	0.786111	50	2016
23.9	34	2016-05-05 19:52:00	19.9548	126	19	52	0.827778	50	2016
22.8	35	2016-05-05 20:52:00	18.3619	126	20	52	0.869444	50	2016
21.7	39	2016-05-05 21:52:00	16.0922	126	21	52	0.911111	50	2016
20	45	2016-05-05 22:52:00	13.04	126	22	52	0.952778	50	2016
18.9	47	2016-05-05 23:52:00	11.7193	126	23	52	0.994444	50	2016
18.3	50	2016-05-06 00:52:00	10.6409	127	0	52	0.0361111	50	2016
17.2	56	2016-05-06 01:52:00	8.72595	127	1	52	0.0777778	50	2016
17.2	56	2016-05-06 02:52:00	8.72595	127	2	52	0.119444	50	2016
17.2	56	2016-05-06 03:52:00	8.72595	127	3	52	0.161111	50	2016
15.6	62	2016-05-06 04:52:00	6.79438	127	4	52	0.202778	50	2016
14.4	67	2016-05-06 05:52:00	5.45515	127	5	52	0.244444	50	2016
16.7	60	2016-05-06 06:52:00	7.68091	127	6	52	0.286111	50	2016
20	49	2016-05-06 07:52:00	12.0917	127	7	52	0.327778	50	2016
22.8	40	2016-05-06 08:52:00	16.9494	127	8	52	0.369444	50	2016
25	35	2016-05-06 09:52:00	21.0231	127	9	52	0.411111	50	2016
26.1	32	2016-05-06 10:52:00	23.5158	127	10	52	0.452778	50	2016
28.9	25	2016-05-06 11:52:00	30.6861	127	11	52	0.494444	50	2016
30.6	21	2016-05-06 12:52:00	35.7429	127	12	52	0.536111	50	2016
30	18	2016-05-06 13:52:00	35.8109	127	13	52	0.577778	50	2016
31.1	18	2016-05-06 14:52:00	38.206	127	14	52	0.619444	50	2016
30.6	17	2016-05-06 15:52:00	37.5527	127	15	52	0.661111	50	2016
29.4	21	2016-05-06 16:52:00	33.2971	127	16	52	0.702778	50	2016
29.4	25	2016-05-06 17:52:00	31.6112	127	17	52	0.744444	50	2016
26.7	42	2016-05-06 18:14:00	20.799	127	18	14	0.759722	10	2016
25	48	2016-05-06 18:52:00	16.8185	127	18	52	0.786111	50	2016
23.3	52	2016-05-06 19:52:00	13.9856	127	19	52	0.827778	50	2016
21.1	46	2016-05-06 20:52:00	13.7206	127	20	52	0.869444	50	2016
20.6	46	2016-05-06 21:52:00	13.2965	127	21	52	0.911111	50	2016
19.4	45	2016-05-06 22:52:00	12.5541	127	22	52	0.952778	50	2016
18.9	45	2016-05-06 23:52:00	12.1615	127	23	52	0.994444	50	2016
16.7	52	2016-05-07 00:52:00	9.2171	128	0	52	0.0361111	50	2016
15	58	2016-05-07 01:52:00	7.22128	128	1	52	0.0777778	50	2016
13.9	57	2016-05-07 02:52:00	6.87828	128	2	52	0.119444	50	2016
12.8	47	2016-05-07 03:52:00	7.883	128	3	52	0.161111	50	2016
11.7	43	2016-05-07 04:52:00	7.87864	128	4	52	0.202778	50	2016
11.7	40	2016-05-07 05:52:00	8.2933	128	5	52	0.244444	50	2016
11.7	41	2016-05-07 06:52:00	8.15508	128	6	52	0.286111	50	2016
12.2	42	2016-05-07 07:52:00	8.2891	128	7	52	0.327778	50	2016
13.9	36	2016-05-07 08:52:00	10.2374	128	8	52	0.369444	50	2016
15	35	2016-05-07 09:52:00	11.1758	128	9	52	0.411111	50	2016
16.7	31	2016-05-07 10:52:00	13.2496	128	10	52	0.452778	50	2016
18.9	28	2016-05-07 11:52:00	15.9205	128	11	52	0.494444	50	2016
19.4	26	2016-05-07 12:52:00	16.8909	128	12	52	0.536111	50	2016
21.1	26	2016-05-07 13:52:00	18.8024	128	13	52	0.577778	50	2016
18.3	30	2016-05-07 14:52:00	14.8972	128	14	52	0.619444	50	2016
17.2	30	2016-05-07 15:52:00	13.8822	128	15	52	0.661111	50	2016
16.1	38	2016-05-07 16:52:00	11.4518	128	16	52	0.702778	50	2016
16.1	38	2016-05-07 17:08:00	11.4518	128	17	8	0.713889	10	2016
16.1	36	2016-05-07 17:29:00	11.8212	128	17	29	0.728472	30	2016
16.1	36	2016-05-07 17:52:00	11.8212	128	17	52	0.744444	50	2016
15	41	2016-05-07 18:52:00	10.1442	128	18	52	0.786111	50	2016
13.3	47	2016-05-07 19:52:00	8.1486	128	19	52	0.827778	50	2016
12.2	53	2016-05-07 20:52:00	6.71703	128	20	52	0.869444	50	2016
11.7	55	2016-05-07 21:52:00	6.21998	128	21	52	0.911111	50	2016
11.7	51	2016-05-07 22:52:00	6.77286	128	22	52	0.952778	50	2016
11.7	55	2016-05-07 23:52:00	6.21998	128	23	52	0.994444	50	2016
10	80	2016-05-08 00:52:00	2.46554	129	0	52	0.0361111	50	2016
9.4	83	2016-05-08 01:06:00	2.0121	129	1	6	0.0458333	10	2016
9.4	83	2016-05-08 01:52:00	2.0121	129	1	52	0.0777778	50	2016
9.4	86	2016-05-08 02:24:00	1.65703	129	2	24	0.1	20	2016
9.4	86	2016-05-08 02:52:00	1.65703	129	2	52	0.119444	50	2016
8.9	89	2016-05-08 03:20:00	1.25835	129	3	20	0.138889	20	2016
8.9	86	2016-05-08 03:52:00	1.60154	129	3	52	0.161111	50	2016
9	93	2016-05-08 04:50:00	0.80625	129	4	50	0.201389	50	2016
9.4	89	2016-05-08 04:52:00	1.30195	129	4	52	0.202778	50	2016
9.4	89	2016-05-08 04:54:00	1.30195	129	4	54	0.204167	50	2016
9.4	93	2016-05-08 05:10:00	0.828513	129	5	10	0.215278	10	2016
9.4	93	2016-05-08 05:23:00	0.828513	129	5	23	0.224306	20	2016
9.4	93	2016-05-08 05:52:00	0.828513	129	5	52	0.244444	50	2016
10	86	2016-05-08 06:52:00	1.72588	129	6	52	0.286111	50	2016
11.1	74	2016-05-08 07:52:00	3.45206	129	7	52	0.327778	50	2016
12.8	57	2016-05-08 08:52:00	6.39564	129	8	52	0.369444	50	2016
12.8	55	2016-05-08 09:52:00	6.69311	129	9	52	0.411111	50	2016
12.8	57	2016-05-08 10:52:00	6.39564	129	10	52	0.452778	50	2016
13.9	55	2016-05-08 11:52:00	7.1982	129	11	52	0.494444	50	2016
15	56	2016-05-08 12:52:00	7.56515	129	12	52	0.536111	50	2016
17.8	47	2016-05-08 13:52:00	10.924	129	13	52	0.577778	50	2016
19.4	45	2016-05-08 14:52:00	12.5541	129	14	52	0.619444	50	2016
19.4	47	2016-05-08 15:52:00	12.0976	129	15	52	0.661111	50	2016
20.6	46	2016-05-08 16:52:00	13.2965	129	16	52	0.702778	50	2016
20.6	47	2016-05-08 17:52:00	13.0502	129	17	52	0.744444	50	2016
18.3	54	2016-05-08 18:52:00	9.78958	129	18	52	0.786111	50	2016
13.3	69	2016-05-08 19:52:00	4.76616	129	19	52	0.827778	50	2016
16.7	45	2016-05-08 20:52:00	10.5613	129	20	52	0.869444	50	2016
11.7	80	2016-05-08 21:52:00	2.76443	129	21	52	0.911111	50	2016
13.3	64	2016-05-08 22:52:00	5.5349	129	22	52	0.952778	50	2016
12.8	72	2016-05-08 23:52:00	4.1646	129	23	52	0.994444	50	2016
11.7	83	2016-05-09 00:52:00	2.34977	130	0	52	0.0361111	50	2016
11.1	83	2016-05-09 01:52:00	2.25712	130	1	52	0.0777778	50	2016
11.1	83	2016-05-09 02:52:00	2.25712	130	2	52	0.119444	50	2016
10.6	90	2016-05-09 03:52:00	1.28378	130	3	52	0.161111	50	2016
11.1	86	2016-05-09 04:52:00	1.8588	130	4	52	0.202778	50	2016
10	90	2016-05-09 05:52:00	1.23277	130	5	52	0.244444	50	2016
11.7	80	2016-05-09 06:52:00	2.76443	130	6	52	0.286111	50	2016
12.2	80	2016-05-09 07:52:00	2.85831	130	7	52	0.327778	50	2016
13.3	75	2016-05-09 08:52:00	3.84368	130	8	52	0.369444	50	2016
15.6	60	2016-05-09 09:52:00	7.15198	130	9	52	0.411111	50	2016
16.1	58	2016-05-09 10:52:00	7.75764	130	10	52	0.452778	50	2016
16.7	54	2016-05-09 11:52:00	8.83305	130	11	52	0.494444	50	2016
16.1	63	2016-05-09 12:52:00	6.83411	130	12	52	0.536111	50	2016
17.2	54	2016-05-09 13:52:00	9.12258	130	13	52	0.577778	50	2016
17.8	54	2016-05-09 14:52:00	9.48119	130	14	52	0.619444	50	2016
18.9	47	2016-05-09 15:52:00	11.7193	130	15	52	0.661111	50	2016
18.3	52	2016-05-09 16:52:00	10.2152	130	16	52	0.702778	50	2016
12.8	75	2016-05-09 17:52:00	3.7184	130	17	52	0.744444	50	2016
11.1	86	2016-05-09 18:05:00	1.8588	130	18	5	0.753472	0	2016
10	90	2016-05-09 18:12:00	1.23277	130	18	12	0.758333	10	2016
10.6	90	2016-05-09 18:16:00	1.28378	130	18	16	0.761111	20	2016
11.7	86	2016-05-09 18:52:00	1.9351	130	18	52	0.786111	50	2016
11.7	86	2016-05-09 19:52:00	1.9351	130	19	52	0.827778	50	2016
11.7	90	2016-05-09 20:52:00	1.38222	130	20	52	0.869444	50	2016
11.1	90	2016-05-09 21:52:00	1.32772	130	21	52	0.911111	50	2016
10	93	2016-05-09 22:52:00	0.862941	130	22	52	0.952778	50	2016
9.4	89	2016-05-09 23:52:00	1.30195	130	23	52	0.994444	50	2016
9.4	93	2016-05-10 00:52:00	0.828513	131	0	52	0.0361111	50	2016
9.4	93	2016-05-10 01:52:00	0.828513	131	1	52	0.0777778	50	2016
7.2	93	2016-05-10 02:52:00	0.712555	131	2	52	0.119444	50	2016
7.8	93	2016-05-10 03:52:00	0.742641	131	3	52	0.161111	50	2016
6.7	93	2016-05-10 04:52:00	0.688324	131	4	52	0.202778	50	2016
7.2	93	2016-05-10 05:02:00	0.712555	131	5	2	0.209722	0	2016
6.7	93	2016-05-10 05:41:00	0.688324	131	5	41	0.236806	40	2016
6.7	93	2016-05-10 05:52:00	0.688324	131	5	52	0.244444	50	2016
7.8	96	2016-05-10 06:23:00	0.424366	131	6	23	0.265972	20	2016
8.9	93	2016-05-10 06:32:00	0.800769	131	6	32	0.272222	30	2016
8.9	96	2016-05-10 06:37:00	0.457582	131	6	37	0.275694	40	2016
9	100	2016-05-10 06:47:00	0	131	6	47	0.282639	50	2016
9.4	96	2016-05-10 06:52:00	0.473436	131	6	52	0.286111	50	2016
10	96	2016-05-10 07:06:00	0.493109	131	7	6	0.295833	10	2016
10	100	2016-05-10 07:13:00	0	131	7	13	0.300694	10	2016
10	96	2016-05-10 07:17:00	0.493109	131	7	17	0.303472	20	2016
12	93	2016-05-10 07:50:00	0.987148	131	7	50	0.326389	50	2016
[truncated: 642 more rows]

## Sheet: LandscapeTemp
LocationCode	Temperature	Date	Time	Site	LocationWithinSite	iButton	Deploy	PickUp	Date/Time	DLDate
C BN1	34.134	2016-07-08	17:07:01	C	Bottom north 1	258A04	19:30:00	11:34:00	2016-07-08 17:07:01	2016-07-10
C BN1	34.633	2016-07-08	17:17:01	C	Bottom north 1	258A04	19:30:00	11:34:00	2016-07-08 17:17:01	2016-07-10
C BN1	36.629	2016-07-08	17:27:01	C	Bottom north 1	258A04	19:30:00	11:34:00	2016-07-08 17:27:01	2016-07-10
C BN1	35.132	2016-07-08	17:37:01	C	Bottom north 1	258A04	19:30:00	11:34:00	2016-07-08 17:37:01	2016-07-10
C BN1	36.629	2016-07-08	17:47:01	C	Bottom north 1	258A04	19:30:00	11:34:00	2016-07-08 17:47:01	2016-07-10
C BN1	35.631	2016-07-08	17:57:01	C	Bottom north 1	258A04	19:30:00	11:34:00	2016-07-08 17:57:01	2016-07-10
C BN1	35.132	2016-07-08	18:07:01	C	Bottom north 1	258A04	19:30:00	11:34:00	2016-07-08 18:07:01	2016-07-10
C BN1	35.631	2016-07-08	18:17:01	C	Bottom north 1	258A04	19:30:00	11:34:00	2016-07-08 18:17:01	2016-07-10
C BN1	34.633	2016-07-08	18:27:01	C	Bottom north 1	258A04	19:30:00	11:34:00	2016-07-08 18:27:01	2016-07-10
C BN1	33.635	2016-07-08	18:37:01	C	Bottom north 1	258A04	19:30:00	11:34:00	2016-07-08 18:37:01	2016-07-10
C BN1	33.635	2016-07-08	18:47:01	C	Bottom north 1	258A04	19:30:00	11:34:00	2016-07-08 18:47:01	2016-07-10
C BN1	34.134	2016-07-08	18:57:01	C	Bottom north 1	258A04	19:30:00	11:34:00	2016-07-08 18:57:01	2016-07-10
C BN1	33.135	2016-07-08	19:07:01	C	Bottom north 1	258A04	19:30:00	11:34:00	2016-07-08 19:07:01	2016-07-10
C BN1	32.137	2016-07-08	19:17:01	C	Bottom north 1	258A04	19:30:00	11:34:00	2016-07-08 19:17:01	2016-07-10
C BN1	32.636	2016-07-08	19:27:01	C	Bottom north 1	258A04	19:30:00	11:34:00	2016-07-08 19:27:01	2016-07-10
C BN1	28.64	2016-07-08	19:37:01	C	Bottom north 1	258A04	19:30:00	11:34:00	2016-07-08 19:37:01	2016-07-10
C BN1	27.64	2016-07-08	19:47:01	C	Bottom north 1	258A04	19:30:00	11:34:00	2016-07-08 19:47:01	2016-07-10
C BN1	26.641	2016-07-08	19:57:01	C	Bottom north 1	258A04	19:30:00	11:34:00	2016-07-08 19:57:01	2016-07-10
C BN1	26.141	2016-07-08	20:07:01	C	Bottom north 1	258A04	19:30:00	11:34:00	2016-07-08 20:07:01	2016-07-10
C BN1	26.141	2016-07-08	20:17:01	C	Bottom north 1	258A04	19:30:00	11:34:00	2016-07-08 20:17:01	2016-07-10
C BN1	25.641	2016-07-08	20:27:01	C	Bottom north 1	258A04	19:30:00	11:34:00	2016-07-08 20:27:01	2016-07-10
C BN1	25.141	2016-07-08	20:37:01	C	Bottom north 1	258A04	19:30:00	11:34:00	2016-07-08 20:37:01	2016-07-10
C BN1	24.641	2016-07-08	20:47:01	C	Bottom north 1	258A04	19:30:00	11:34:00	2016-07-08 20:47:01	2016-07-10
C BN1	24.141	2016-07-08	20:57:01	C	Bottom north 1	258A04	19:30:00	11:34:00	2016-07-08 20:57:01	2016-07-10
C BN1	23.64	2016-07-08	21:07:01	C	Bottom north 1	258A04	19:30:00	11:34:00	2016-07-08 21:07:01	2016-07-10
C BN1	23.14	2016-07-08	21:17:01	C	Bottom north 1	258A04	19:30:00	11:34:00	2016-07-08 21:17:01	2016-07-10
C BN1	22.64	2016-07-08	21:27:01	C	Bottom north 1	258A04	19:30:00	11:34:00	2016-07-08 21:27:01	2016-07-10
C BN1	22.64	2016-07-08	21:37:01	C	Bottom north 1	258A04	19:30:00	11:34:00	2016-07-08 21:37:01	2016-07-10
C BN1	22.64	2016-07-08	21:47:01	C	Bottom north 1	258A04	19:30:00	11:34:00	2016-07-08 21:47:01	2016-07-10
C BN1	22.14	2016-07-08	21:57:01	C	Bottom north 1	258A04	19:30:00	11:34:00	2016-07-08 21:57:01	2016-07-10
C BN1	22.14	2016-07-08	22:07:01	C	Bottom north 1	258A04	19:30:00	11:34:00	2016-07-08 22:07:01	2016-07-10
C BN1	22.14	2016-07-08	22:17:01	C	Bottom north 1	258A04	19:30:00	11:34:00	2016-07-08 22:17:01	2016-07-10
C BN1	21.639	2016-07-08	22:27:01	C	Bottom north 1	258A04	19:30:00	11:34:00	2016-07-08 22:27:01	2016-07-10
C BN1	21.639	2016-07-08	22:37:01	C	Bottom north 1	258A04	19:30:00	11:34:00	2016-07-08 22:37:01	2016-07-10
C BN1	21.639	2016-07-08	22:47:01	C	Bottom north 1	258A04	19:30:00	11:34:00	2016-07-08 22:47:01	2016-07-10
C BN1	21.639	2016-07-08	22:57:01	C	Bottom north 1	258A04	19:30:00	11:34:00	2016-07-08 22:57:01	2016-07-10
C BN1	21.139	2016-07-08	23:07:01	C	Bottom north 1	258A04	19:30:00	11:34:00	2016-07-08 23:07:01	2016-07-10
C BN1	21.139	2016-07-08	23:17:01	C	Bottom north 1	258A04	19:30:00	11:34:00	2016-07-08 23:17:01	2016-07-10
C BN1	21.139	2016-07-08	23:27:01	C	Bottom north 1	258A04	19:30:00	11:34:00	2016-07-08 23:27:01	2016-07-10
C BN1	21.139	2016-07-08	23:37:01	C	Bottom north 1	258A04	19:30:00	11:34:00	2016-07-08 23:37:01	2016-07-10
C BN1	21.139	2016-07-08	23:47:01	C	Bottom north 1	258A04	19:30:00	11:34:00	2016-07-08 23:47:01	2016-07-10
C BN1	21.139	2016-07-08	23:57:01	C	Bottom north 1	258A04	19:30:00	11:34:00	2016-07-08 23:57:01	2016-07-10
C BN1	20.639	2016-07-09	00:07:01	C	Bottom north 1	258A04	19:30:00	11:34:00	2016-07-09 00:07:01	2016-07-10
C BN1	20.639	2016-07-09	00:17:01	C	Bottom north 1	258A04	19:30:00	11:34:00	2016-07-09 00:17:01	2016-07-10
C BN1	20.639	2016-07-09	00:27:01	C	Bottom north 1	258A04	19:30:00	11:34:00	2016-07-09 00:27:01	2016-07-10
C BN1	20.639	2016-07-09	00:37:01	C	Bottom north 1	258A04	19:30:00	11:34:00	2016-07-09 00:37:01	2016-07-10
C BN1	20.639	2016-07-09	00:47:01	C	Bottom north 1	258A04	19:30:00	11:34:00	2016-07-09 00:47:01	2016-07-10
C BN1	20.639	2016-07-09	00:57:01	C	Bottom north 1	258A04	19:30:00	11:34:00	2016-07-09 00:57:01	2016-07-10
C BN1	20.639	2016-07-09	01:07:01	C	Bottom north 1	258A04	19:30:00	11:34:00	2016-07-09 01:07:01	2016-07-10
C BN1	20.639	2016-07-09	01:17:01	C	Bottom north 1	258A04	19:30:00	11:34:00	2016-07-09 01:17:01	2016-07-10
C BN1	20.639	2016-07-09	01:27:01	C	Bottom north 1	258A04	19:30:00	11:34:00	2016-07-09 01:27:01	2016-07-10
C BN1	20.639	2016-07-09	01:37:01	C	Bottom north 1	258A04	19:30:00	11:34:00	2016-07-09 01:37:01	2016-07-10
C BN1	20.138	2016-07-09	01:47:01	C	Bottom north 1	258A04	19:30:00	11:34:00	2016-07-09 01:47:01	2016-07-10
C BN1	20.138	2016-07-09	01:57:01	C	Bottom north 1	258A04	19:30:00	11:34:00	2016-07-09 01:57:01	2016-07-10
C BN1	20.138	2016-07-09	02:07:01	C	Bottom north 1	258A04	19:30:00	11:34:00	2016-07-09 02:07:01	2016-07-10
C BN1	20.138	2016-07-09	02:17:01	C	Bottom north 1	258A04	19:30:00	11:34:00	2016-07-09 02:17:01	2016-07-10
C BN1	20.138	2016-07-09	02:27:01	C	Bottom north 1	258A04	19:30:00	11:34:00	2016-07-09 02:27:01	2016-07-10
C BN1	19.638	2016-07-09	02:37:01	C	Bottom north 1	258A04	19:30:00	11:34:00	2016-07-09 02:37:01	2016-07-10
C BN1	19.638	2016-07-09	02:47:01	C	Bottom north 1	258A04	19:30:00	11:34:00	2016-07-09 02:47:01	2016-07-10
C BN1	19.638	2016-07-09	02:57:01	C	Bottom north 1	258A04	19:30:00	11:34:00	2016-07-09 02:57:01	2016-07-10
C BN1	19.638	2016-07-09	03:07:01	C	Bottom north 1	258A04	19:30:00	11:34:00	2016-07-09 03:07:01	2016-07-10
C BN1	19.137	2016-07-09	03:17:01	C	Bottom north 1	258A04	19:30:00	11:34:00	2016-07-09 03:17:01	2016-07-10
C BN1	19.137	2016-07-09	03:27:01	C	Bottom north 1	258A04	19:30:00	11:34:00	2016-07-09 03:27:01	2016-07-10
C BN1	19.137	2016-07-09	03:37:01	C	Bottom north 1	258A04	19:30:00	11:34:00	2016-07-09 03:37:01	2016-07-10
C BN1	19.137	2016-07-09	03:47:01	C	Bottom north 1	258A04	19:30:00	11:34:00	2016-07-09 03:47:01	2016-07-10
C BN1	19.137	2016-07-09	03:57:01	C	Bottom north 1	258A04	19:30:00	11:34:00	2016-07-09 03:57:01	2016-07-10
C BN1	19.137	2016-07-09	04:07:01	C	Bottom north 1	258A04	19:30:00	11:34:00	2016-07-09 04:07:01	2016-07-10
C BN1	19.137	2016-07-09	04:17:01	C	Bottom north 1	258A04	19:30:00	11:34:00	2016-07-09 04:17:01	2016-07-10
C BN1	19.137	2016-07-09	04:27:01	C	Bottom north 1	258A04	19:30:00	11:34:00	2016-07-09 04:27:01	2016-07-10
C BN1	19.137	2016-07-09	04:37:01	C	Bottom north 1	258A04	19:30:00	11:34:00	2016-07-09 04:37:01	2016-07-10
C BN1	19.137	2016-07-09	04:47:01	C	Bottom north 1	258A04	19:30:00	11:34:00	2016-07-09 04:47:01	2016-07-10
C BN1	19.137	2016-07-09	04:57:01	C	Bottom north 1	258A04	19:30:00	11:34:00	2016-07-09 04:57:01	2016-07-10
C BN1	18.637	2016-07-09	05:07:01	C	Bottom north 1	258A04	19:30:00	11:34:00	2016-07-09 05:07:01	2016-07-10
C BN1	18.637	2016-07-09	05:17:01	C	Bottom north 1	258A04	19:30:00	11:34:00	2016-07-09 05:17:01	2016-07-10
C BN1	18.637	2016-07-09	05:27:01	C	Bottom north 1	258A04	19:30:00	11:34:00	2016-07-09 05:27:01	2016-07-10
C BN1	18.136	2016-07-09	05:37:01	C	Bottom north 1	258A04	19:30:00	11:34:00	2016-07-09 05:37:01	2016-07-10
C BN1	18.136	2016-07-09	05:47:01	C	Bottom north 1	258A04	19:30:00	11:34:00	2016-07-09 05:47:01	2016-07-10
C BN1	18.136	2016-07-09	05:57:01	C	Bottom north 1	258A04	19:30:00	11:34:00	2016-07-09 05:57:01	2016-07-10
C BN1	18.637	2016-07-09	06:07:01	C	Bottom north 1	258A04	19:30:00	11:34:00	2016-07-09 06:07:01	2016-07-10
C BN1	19.137	2016-07-09	06:17:01	C	Bottom north 1	258A04	19:30:00	11:34:00	2016-07-09 06:17:01	2016-07-10
C BN1	19.137	2016-07-09	06:27:01	C	Bottom north 1	258A04	19:30:00	11:34:00	2016-07-09 06:27:01	2016-07-10
C BN1	19.638	2016-07-09	06:37:01	C	Bottom north 1	258A04	19:30:00	11:34:00	2016-07-09 06:37:01	2016-07-10
C BN1	19.638	2016-07-09	06:47:01	C	Bottom north 1	258A04	19:30:00	11:34:00	2016-07-09 06:47:01	2016-07-10
C BN1	19.638	2016-07-09	06:57:01	C	Bottom north 1	258A04	19:30:00	11:34:00	2016-07-09 06:57:01	2016-07-10
C BN1	19.137	2016-07-09	07:07:01	C	Bottom north 1	258A04	19:30:00	11:34:00	2016-07-09 07:07:01	2016-07-10
C BN1	19.137	2016-07-09	07:17:01	C	Bottom north 1	258A04	19:30:00	11:34:00	2016-07-09 07:17:01	2016-07-10
C BN1	19.137	2016-07-09	07:27:01	C	Bottom north 1	258A04	19:30:00	11:34:00	2016-07-09 07:27:01	2016-07-10
C BN1	19.638	2016-07-09	07:37:01	C	Bottom north 1	258A04	19:30:00	11:34:00	2016-07-09 07:37:01	2016-07-10
C BN1	20.138	2016-07-09	07:47:01	C	Bottom north 1	258A04	19:30:00	11:34:00	2016-07-09 07:47:01	2016-07-10
C BN1	20.138	2016-07-09	07:57:01	C	Bottom north 1	258A04	19:30:00	11:34:00	2016-07-09 07:57:01	2016-07-10
C BN1	20.639	2016-07-09	08:07:01	C	Bottom north 1	258A04	19:30:00	11:34:00	2016-07-09 08:07:01	2016-07-10
C BN1	21.139	2016-07-09	08:17:01	C	Bottom north 1	258A04	19:30:00	11:34:00	2016-07-09 08:17:01	2016-07-10
C BN1	21.639	2016-07-09	08:27:01	C	Bottom north 1	258A04	19:30:00	11:34:00	2016-07-09 08:27:01	2016-07-10
C BN1	22.64	2016-07-09	08:37:01	C	Bottom north 1	258A04	19:30:00	11:34:00	2016-07-09 08:37:01	2016-07-10
C BN1	23.14	2016-07-09	08:47:01	C	Bottom north 1	258A04	19:30:00	11:34:00	2016-07-09 08:47:01	2016-07-10
C BN1	24.641	2016-07-09	08:57:01	C	Bottom north 1	258A04	19:30:00	11:34:00	2016-07-09 08:57:01	2016-07-10
C BN1	26.141	2016-07-09	09:07:01	C	Bottom north 1	258A04	19:30:00	11:34:00	2016-07-09 09:07:01	2016-07-10
C BN1	27.141	2016-07-09	09:17:01	C	Bottom north 1	258A04	19:30:00	11:34:00	2016-07-09 09:17:01	2016-07-10
C BN1	28.64	2016-07-09	09:27:01	C	Bottom north 1	258A04	19:30:00	11:34:00	2016-07-09 09:27:01	2016-07-10
C BN1	30.638	2016-07-09	09:37:01	C	Bottom north 1	258A04	19:30:00	11:34:00	2016-07-09 09:37:01	2016-07-10
C BN1	31.637	2016-07-09	09:47:01	C	Bottom north 1	258A04	19:30:00	11:34:00	2016-07-09 09:47:01	2016-07-10
C BN1	31.637	2016-07-09	09:57:01	C	Bottom north 1	258A04	19:30:00	11:34:00	2016-07-09 09:57:01	2016-07-10
C BN1	31.637	2016-07-09	10:07:01	C	Bottom north 1	258A04	19:30:00	11:34:00	2016-07-09 10:07:01	2016-07-10
C BN1	34.134	2016-07-09	10:17:01	C	Bottom north 1	258A04	19:30:00	11:34:00	2016-07-09 10:17:01	2016-07-10
C BN1	38.625	2016-07-09	10:27:01	C	Bottom north 1	258A04	19:30:00	11:34:00	2016-07-09 10:27:01	2016-07-10
C BN1	36.629	2016-07-09	10:37:01	C	Bottom north 1	258A04	19:30:00	11:34:00	2016-07-09 10:37:01	2016-07-10
C BN1	37.128	2016-07-09	10:47:01	C	Bottom north 1	258A04	19:30:00	11:34:00	2016-07-09 10:47:01	2016-07-10
C BN1	41.118	2016-07-09	10:57:01	C	Bottom north 1	258A04	19:30:00	11:34:00	2016-07-09 10:57:01	2016-07-10
C BN1	35.631	2016-07-09	11:07:01	C	Bottom north 1	258A04	19:30:00	11:34:00	2016-07-09 11:07:01	2016-07-10
C BN1	44.607	2016-07-09	11:17:01	C	Bottom north 1	258A04	19:30:00	11:34:00	2016-07-09 11:17:01	2016-07-10
C BN1	46.102	2016-07-09	11:27:01	C	Bottom north 1	258A04	19:30:00	11:34:00	2016-07-09 11:27:01	2016-07-10
C BN1	48.094	2016-07-09	11:37:01	C	Bottom north 1	258A04	19:30:00	11:34:00	2016-07-09 11:37:01	2016-07-10
C BN1	49.09	2016-07-09	11:47:01	C	Bottom north 1	258A04	19:30:00	11:34:00	2016-07-09 11:47:01	2016-07-10
C BN1	49.09	2016-07-09	11:57:01	C	Bottom north 1	258A04	19:30:00	11:34:00	2016-07-09 11:57:01	2016-07-10
C BN1	50.583	2016-07-09	12:07:01	C	Bottom north 1	258A04	19:30:00	11:34:00	2016-07-09 12:07:01	2016-07-10
C BN1	50.085	2016-07-09	12:17:01	C	Bottom north 1	258A04	19:30:00	11:34:00	2016-07-09 12:17:01	2016-07-10
C BN1	50.085	2016-07-09	12:27:01	C	Bottom north 1	258A04	19:30:00	11:34:00	2016-07-09 12:27:01	2016-07-10
C BN1	50.583	2016-07-09	12:37:01	C	Bottom north 1	258A04	19:30:00	11:34:00	2016-07-09 12:37:01	2016-07-10
C BN1	51.081	2016-07-09	12:47:01	C	Bottom north 1	258A04	19:30:00	11:34:00	2016-07-09 12:47:01	2016-07-10
C BN1	51.578	2016-07-09	12:57:01	C	Bottom north 1	258A04	19:30:00	11:34:00	2016-07-09 12:57:01	2016-07-10
C BN1	52.574	2016-07-09	13:07:01	C	Bottom north 1	258A04	19:30:00	11:34:00	2016-07-09 13:07:01	2016-07-10
C BN1	54.066	2016-07-09	13:17:01	C	Bottom north 1	258A04	19:30:00	11:34:00	2016-07-09 13:17:01	2016-07-10
C BN1	54.066	2016-07-09	13:27:01	C	Bottom north 1	258A04	19:30:00	11:34:00	2016-07-09 13:27:01	2016-07-10
C BN1	55.558	2016-07-09	13:37:01	C	Bottom north 1	258A04	19:30:00	11:34:00	2016-07-09 13:37:01	2016-07-10
C BN1	54.563	2016-07-09	13:47:01	C	Bottom north 1	258A04	19:30:00	11:34:00	2016-07-09 13:47:01	2016-07-10
C BN1	54.563	2016-07-09	13:57:01	C	Bottom north 1	258A04	19:30:00	11:34:00	2016-07-09 13:57:01	2016-07-10
C BN1	54.066	2016-07-09	14:07:01	C	Bottom north 1	258A04	19:30:00	11:34:00	2016-07-09 14:07:01	2016-07-10
C BN1	54.066	2016-07-09	14:17:01	C	Bottom north 1	258A04	19:30:00	11:34:00	2016-07-09 14:17:01	2016-07-10
C BN1	54.563	2016-07-09	14:27:01	C	Bottom north 1	258A04	19:30:00	11:34:00	2016-07-09 14:27:01	2016-07-10
C BN1	53.568	2016-07-09	14:37:01	C	Bottom north 1	258A04	19:30:00	11:34:00	2016-07-09 14:37:01	2016-07-10
C BN1	53.568	2016-07-09	14:47:01	C	Bottom north 1	258A04	19:30:00	11:34:00	2016-07-09 14:47:01	2016-07-10
C BN1	53.071	2016-07-09	14:57:01	C	Bottom north 1	258A04	19:30:00	11:34:00	2016-07-09 14:57:01	2016-07-10
C BN1	52.076	2016-07-09	15:07:01	C	Bottom north 1	258A04	19:30:00	11:34:00	2016-07-09 15:07:01	2016-07-10
C BN1	52.574	2016-07-09	15:17:01	C	Bottom north 1	258A04	19:30:00	11:34:00	2016-07-09 15:17:01	2016-07-10
C BN1	55.061	2016-07-09	15:27:01	C	Bottom north 1	258A04	19:30:00	11:34:00	2016-07-09 15:27:01	2016-07-10
C BN1	54.563	2016-07-09	15:37:01	C	Bottom north 1	258A04	19:30:00	11:34:00	2016-07-09 15:37:01	2016-07-10
C BN1	55.061	2016-07-09	15:47:01	C	Bottom north 1	258A04	19:30:00	11:34:00	2016-07-09 15:47:01	2016-07-10
C BN1	54.563	2016-07-09	15:57:01	C	Bottom north 1	258A04	19:30:00	11:34:00	2016-07-09 15:57:01	2016-07-10
C BN1	54.563	2016-07-09	16:07:01	C	Bottom north 1	258A04	19:30:00	11:34:00	2016-07-09 16:07:01	2016-07-10
C BN1	53.071	2016-07-09	16:17:01	C	Bottom north 1	258A04	19:30:00	11:34:00	2016-07-09 16:17:01	2016-07-10
C BN1	50.085	2016-07-09	16:27:01	C	Bottom north 1	258A04	19:30:00	11:34:00	2016-07-09 16:27:01	2016-07-10
C BN1	49.588	2016-07-09	16:37:01	C	Bottom north 1	258A04	19:30:00	11:34:00	2016-07-09 16:37:01	2016-07-10
C BN1	51.081	2016-07-09	16:47:01	C	Bottom north 1	258A04	19:30:00	11:34:00	2016-07-09 16:47:01	2016-07-10
C BN1	52.574	2016-07-09	16:57:01	C	Bottom north 1	258A04	19:30:00	11:34:00	2016-07-09 16:57:01	2016-07-10
C BN1	51.081	2016-07-09	17:07:01	C	Bottom north 1	258A04	19:30:00	11:34:00	2016-07-09 17:07:01	2016-07-10
C BN1	50.583	2016-07-09	17:17:01	C	Bottom north 1	258A04	19:30:00	11:34:00	2016-07-09 17:17:01	2016-07-10
C BN1	50.085	2016-07-09	17:27:01	C	Bottom north 1	258A04	19:30:00	11:34:00	2016-07-09 17:27:01	2016-07-10
C BN1	49.09	2016-07-09	17:37:01	C	Bottom north 1	258A04	19:30:00	11:34:00	2016-07-09 17:37:01	2016-07-10
C BN1	47.098	2016-07-09	17:47:01	C	Bottom north 1	258A04	19:30:00	11:34:00	2016-07-09 17:47:01	2016-07-10
C BN1	46.6	2016-07-09	17:57:01	C	Bottom north 1	258A04	19:30:00	11:34:00	2016-07-09 17:57:01	2016-07-10
C BN1	44.607	2016-07-09	18:07:01	C	Bottom north 1	258A04	19:30:00	11:34:00	2016-07-09 18:07:01	2016-07-10
C BN1	42.614	2016-07-09	18:17:01	C	Bottom north 1	258A04	19:30:00	11:34:00	2016-07-09 18:17:01	2016-07-10
C BN1	40.62	2016-07-09	18:27:01	C	Bottom north 1	258A04	19:30:00	11:34:00	2016-07-09 18:27:01	2016-07-10
C BN1	38.625	2016-07-09	18:37:01	C	Bottom north 1	258A04	19:30:00	11:34:00	2016-07-09 18:37:01	2016-07-10
C BN1	37.128	2016-07-09	18:47:01	C	Bottom north 1	258A04	19:30:00	11:34:00	2016-07-09 18:47:01	2016-07-10
C BN1	35.631	2016-07-09	18:57:01	C	Bottom north 1	258A04	19:30:00	11:34:00	2016-07-09 18:57:01	2016-07-10
C BN1	34.633	2016-07-09	19:07:01	C	Bottom north 1	258A04	19:30:00	11:34:00	2016-07-09 19:07:01	2016-07-10
C BN1	31.138	2016-07-09	19:17:01	C	Bottom north 1	258A04	19:30:00	11:34:00	2016-07-09 19:17:01	2016-07-10
C BN1	30.139	2016-07-09	19:27:01	C	Bottom north 1	258A04	19:30:00	11:34:00	2016-07-09 19:27:01	2016-07-10
C BN1	30.139	2016-07-09	19:37:01	C	Bottom north 1	258A04	19:30:00	11:34:00	2016-07-09 19:37:01	2016-07-10
C BN1	30.139	2016-07-09	19:47:01	C	Bottom north 1	258A04	19:30:00	11:34:00	2016-07-09 19:47:01	2016-07-10
C BN1	29.639	2016-07-09	19:57:01	C	Bottom north 1	258A04	19:30:00	11:34:00	2016-07-09 19:57:01	2016-07-10
C BN1	29.639	2016-07-09	20:07:01	C	Bottom north 1	258A04	19:30:00	11:34:00	2016-07-09 20:07:01	2016-07-10
C BN1	29.14	2016-07-09	20:17:01	C	Bottom north 1	258A04	19:30:00	11:34:00	2016-07-09 20:17:01	2016-07-10
C BN1	29.14	2016-07-09	20:27:01	C	Bottom north 1	258A04	19:30:00	11:34:00	2016-07-09 20:27:01	2016-07-10
C BN1	28.64	2016-07-09	20:37:01	C	Bottom north 1	258A04	19:30:00	11:34:00	2016-07-09 20:37:01	2016-07-10
C BN1	28.14	2016-07-09	20:47:01	C	Bottom north 1	258A04	19:30:00	11:34:00	2016-07-09 20:47:01	2016-07-10
C BN1	28.14	2016-07-09	20:57:01	C	Bottom north 1	258A04	19:30:00	11:34:00	2016-07-09 20:57:01	2016-07-10
C BN1	27.64	2016-07-09	21:07:01	C	Bottom north 1	258A04	19:30:00	11:34:00	2016-07-09 21:07:01	2016-07-10
C BN1	27.64	2016-07-09	21:17:01	C	Bottom north 1	258A04	19:30:00	11:34:00	2016-07-09 21:17:01	2016-07-10
C BN1	26.641	2016-07-09	21:27:01	C	Bottom north 1	258A04	19:30:00	11:34:00	2016-07-09 21:27:01	2016-07-10
C BN1	26.141	2016-07-09	21:37:01	C	Bottom north 1	258A04	19:30:00	11:34:00	2016-07-09 21:37:01	2016-07-10
C BN1	25.641	2016-07-09	21:47:01	C	Bottom north 1	258A04	19:30:00	11:34:00	2016-07-09 21:47:01	2016-07-10
C BN1	26.141	2016-07-09	21:57:01	C	Bottom north 1	258A04	19:30:00	11:34:00	2016-07-09 21:57:01	2016-07-10
C BN1	26.141	2016-07-09	22:07:01	C	Bottom north 1	258A04	19:30:00	11:34:00	2016-07-09 22:07:01	2016-07-10
C BN1	25.641	2016-07-09	22:17:01	C	Bottom north 1	258A04	19:30:00	11:34:00	2016-07-09 22:17:01	2016-07-10
C BN1	25.141	2016-07-09	22:27:01	C	Bottom north 1	258A04	19:30:00	11:34:00	2016-07-09 22:27:01	2016-07-10
C BN1	24.641	2016-07-09	22:37:01	C	Bottom north 1	258A04	19:30:00	11:34:00	2016-07-09 22:37:01	2016-07-10
C BN1	24.641	2016-07-09	22:47:01	C	Bottom north 1	258A04	19:30:00	11:34:00	2016-07-09 22:47:01	2016-07-10
C BN1	24.641	2016-07-09	22:57:01	C	Bottom north 1	258A04	19:30:00	11:34:00	2016-07-09 22:57:01	2016-07-10
C BN1	24.641	2016-07-09	23:07:01	C	Bottom north 1	258A04	19:30:00	11:34:00	2016-07-09 23:07:01	2016-07-10
C BN1	24.641	2016-07-09	23:17:01	C	Bottom north 1	258A04	19:30:00	11:34:00	2016-07-09 23:17:01	2016-07-10
C BN1	24.641	2016-07-09	23:27:01	C	Bottom north 1	258A04	19:30:00	11:34:00	2016-07-09 23:27:01	2016-07-10
C BN1	24.641	2016-07-09	23:37:01	C	Bottom north 1	258A04	19:30:00	11:34:00	2016-07-09 23:37:01	2016-07-10
C BN1	24.641	2016-07-09	23:47:01	C	Bottom north 1	258A04	19:30:00	11:34:00	2016-07-09 23:47:01	2016-07-10
C BN1	24.641	2016-07-09	23:57:01	C	Bottom north 1	258A04	19:30:00	11:34:00	2016-07-09 23:57:01	2016-07-10
C BN1	24.641	2016-07-10	00:07:01	C	Bottom north 1	258A04	19:30:00	11:34:00	2016-07-10 00:07:01	2016-07-10
C BN1	24.141	2016-07-10	00:17:01	C	Bottom north 1	258A04	19:30:00	11:34:00	2016-07-10 00:17:01	2016-07-10
C BN1	24.141	2016-07-10	00:27:01	C	Bottom north 1	258A04	19:30:00	11:34:00	2016-07-10 00:27:01	2016-07-10
C BN1	24.141	2016-07-10	00:37:01	C	Bottom north 1	258A04	19:30:00	11:34:00	2016-07-10 00:37:01	2016-07-10
C BN1	23.64	2016-07-10	00:47:01	C	Bottom north 1	258A04	19:30:00	11:34:00	2016-07-10 00:47:01	2016-07-10
C BN1	23.64	2016-07-10	00:57:01	C	Bottom north 1	258A04	19:30:00	11:34:00	2016-07-10 00:57:01	2016-07-10
C BN1	23.64	2016-07-10	01:07:01	C	Bottom north 1	258A04	19:30:00	11:34:00	2016-07-10 01:07:01	2016-07-10
C BN1	23.14	2016-07-10	01:17:01	C	Bottom north 1	258A04	19:30:00	11:34:00	2016-07-10 01:17:01	2016-07-10
C BN1	23.14	2016-07-10	01:27:01	C	Bottom north 1	258A04	19:30:00	11:34:00	2016-07-10 01:27:01	2016-07-10
C BN1	23.14	2016-07-10	01:37:01	C	Bottom north 1	258A04	19:30:00	11:34:00	2016-07-10 01:37:01	2016-07-10
C BN1	23.14	2016-07-10	01:47:01	C	Bottom north 1	258A04	19:30:00	11:34:00	2016-07-10 01:47:01	2016-07-10
C BN1	22.64	2016-07-10	01:57:01	C	Bottom north 1	258A04	19:30:00	11:34:00	2016-07-10 01:57:01	2016-07-10
C BN1	22.64	2016-07-10	02:07:01	C	Bottom north 1	258A04	19:30:00	11:34:00	2016-07-10 02:07:01	2016-07-10
C BN1	22.64	2016-07-10	02:17:01	C	Bottom north 1	258A04	19:30:00	11:34:00	2016-07-10 02:17:01	2016-07-10
C BN1	22.14	2016-07-10	02:27:01	C	Bottom north 1	258A04	19:30:00	11:34:00	2016-07-10 02:27:01	2016-07-10
C BN1	22.14	2016-07-10	02:37:01	C	Bottom north 1	258A04	19:30:00	11:34:00	2016-07-10 02:37:01	2016-07-10
C BN1	22.14	2016-07-10	02:47:01	C	Bottom north 1	258A04	19:30:00	11:34:00	2016-07-10 02:47:01	2016-07-10
C BN1	22.14	2016-07-10	02:57:01	C	Bottom north 1	258A04	19:30:00	11:34:00	2016-07-10 02:57:01	2016-07-10
C BN1	22.14	2016-07-10	03:07:01	C	Bottom north 1	258A04	19:30:00	11:34:00	2016-07-10 03:07:01	2016-07-10
C BN1	22.14	2016-07-10	03:17:01	C	Bottom north 1	258A04	19:30:00	11:34:00	2016-07-10 03:17:01	2016-07-10
C BN1	22.14	2016-07-10	03:27:01	C	Bottom north 1	258A04	19:30:00	11:34:00	2016-07-10 03:27:01	2016-07-10
C BN1	22.14	2016-07-10	03:37:01	C	Bottom north 1	258A04	19:30:00	11:34:00	2016-07-10 03:37:01	2016-07-10
C BN1	22.14	2016-07-10	03:47:01	C	Bottom north 1	258A04	19:30:00	11:34:00	2016-07-10 03:47:01	2016-07-10
C BN1	22.14	2016-07-10	03:57:01	C	Bottom north 1	258A04	19:30:00	11:34:00	2016-07-10 03:57:01	2016-07-10
C BN1	22.14	2016-07-10	04:07:01	C	Bottom north 1	258A04	19:30:00	11:34:00	2016-07-10 04:07:01	2016-07-10
C BN1	22.14	2016-07-10	04:17:01	C	Bottom north 1	258A04	19:30:00	11:34:00	2016-07-10 04:17:01	2016-07-10
C BN1	22.14	2016-07-10	04:27:01	C	Bottom north 1	258A04	19:30:00	11:34:00	2016-07-10 04:27:01	2016-07-10
C BN1	21.639	2016-07-10	04:37:01	C	Bottom north 1	258A04	19:30:00	11:34:00	2016-07-10 04:37:01	2016-07-10
C BN1	21.639	2016-07-10	04:47:01	C	Bottom north 1	258A04	19:30:00	11:34:00	2016-07-10 04:47:01	2016-07-10
C BN1	21.639	2016-07-10	04:57:01	C	Bottom north 1	258A04	19:30:00	11:34:00	2016-07-10 04:57:01	2016-07-10
C BN1	21.639	2016-07-10	05:07:01	C	Bottom north 1	258A04	19:30:00	11:34:00	2016-07-10 05:07:01	2016-07-10
C BN1	21.639	2016-07-10	05:17:01	C	Bottom north 1	258A04	19:30:00	11:34:00	2016-07-10 05:17:01	2016-07-10
C BN1	21.139	2016-07-10	05:27:01	C	Bottom north 1	258A04	19:30:00	11:34:00	2016-07-10 05:27:01	2016-07-10
C BN1	21.139	2016-07-10	05:37:01	C	Bottom north 1	258A04	19:30:00	11:34:00	2016-07-10 05:37:01	2016-07-10
C BN1	21.139	2016-07-10	05:47:01	C	Bottom north 1	258A04	19:30:00	11:34:00	2016-07-10 05:47:01	2016-07-10
C BN1	21.139	2016-07-10	05:57:01	C	Bottom north 1	258A04	19:30:00	11:34:00	2016-07-10 05:57:01	2016-07-10
C BN1	21.139	2016-07-10	06:07:01	C	Bottom north 1	258A04	19:30:00	11:34:00	2016-07-10 06:07:01	2016-07-10
C BN1	21.639	2016-07-10	06:17:01	C	Bottom north 1	258A04	19:30:00	11:34:00	2016-07-10 06:17:01	2016-07-10
C BN1	21.639	2016-07-10	06:27:01	C	Bottom north 1	258A04	19:30:00	11:34:00	2016-07-10 06:27:01	2016-07-10
C BN1	21.139	2016-07-10	06:37:01	C	Bottom north 1	258A04	19:30:00	11:34:00	2016-07-10 06:37:01	2016-07-10
C BN1	21.639	2016-07-10	06:47:01	C	Bottom north 1	258A04	19:30:00	11:34:00	2016-07-10 06:47:01	2016-07-10
C BN1	21.639	2016-07-10	06:57:01	C	Bottom north 1	258A04	19:30:00	11:34:00	2016-07-10 06:57:01	2016-07-10
C BN1	21.639	2016-07-10	07:07:01	C	Bottom north 1	258A04	19:30:00	11:34:00	2016-07-10 07:07:01	2016-07-10
C BN1	21.639	2016-07-10	07:17:01	C	Bottom north 1	258A04	19:30:00	11:34:00	2016-07-10 07:17:01	2016-07-10
C BN1	21.639	2016-07-10	07:27:01	C	Bottom north 1	258A04	19:30:00	11:34:00	2016-07-10 07:27:01	2016-07-10
C BN1	22.64	2016-07-10	07:37:01	C	Bottom north 1	258A04	19:30:00	11:34:00	2016-07-10 07:37:01	2016-07-10
C BN1	22.64	2016-07-10	07:47:01	C	Bottom north 1	258A04	19:30:00	11:34:00	2016-07-10 07:47:01	2016-07-10
C BN1	23.14	2016-07-10	07:57:01	C	Bottom north 1	258A04	19:30:00	11:34:00	2016-07-10 07:57:01	2016-07-10
C BN1	24.141	2016-07-10	08:07:01	C	Bottom north 1	258A04	19:30:00	11:34:00	2016-07-10 08:07:01	2016-07-10
C BN1	25.141	2016-07-10	08:17:01	C	Bottom north 1	258A04	19:30:00	11:34:00	2016-07-10 08:17:01	2016-07-10
C BN1	26.141	2016-07-10	08:27:01	C	Bottom north 1	258A04	19:30:00	11:34:00	2016-07-10 08:27:01	2016-07-10
C BN1	26.641	2016-07-10	08:37:01	C	Bottom north 1	258A04	19:30:00	11:34:00	2016-07-10 08:37:01	2016-07-10
C BN1	28.14	2016-07-10	08:47:01	C	Bottom north 1	258A04	19:30:00	11:34:00	2016-07-10 08:47:01	2016-07-10
C BN1	29.639	2016-07-10	08:57:01	C	Bottom north 1	258A04	19:30:00	11:34:00	2016-07-10 08:57:01	2016-07-10
C BN1	31.138	2016-07-10	09:07:01	C	Bottom north 1	258A04	19:30:00	11:34:00	2016-07-10 09:07:01	2016-07-10
C BN1	30.638	2016-07-10	09:17:01	C	Bottom north 1	258A04	19:30:00	11:34:00	2016-07-10 09:17:01	2016-07-10
C BN1	32.137	2016-07-10	09:27:01	C	Bottom north 1	258A04	19:30:00	11:34:00	2016-07-10 09:27:01	2016-07-10
C BN1	31.138	2016-07-10	09:37:01	C	Bottom north 1	258A04	19:30:00	11:34:00	2016-07-10 09:37:01	2016-07-10
C BN1	32.636	2016-07-10	09:47:01	C	Bottom north 1	258A04	19:30:00	11:34:00	2016-07-10 09:47:01	2016-07-10
C BN1	34.134	2016-07-10	09:57:01	C	Bottom north 1	258A04	19:30:00	11:34:00	2016-07-10 09:57:01	2016-07-10
C BN1	37.627	2016-07-10	10:07:01	C	Bottom north 1	258A04	19:30:00	11:34:00	2016-07-10 10:07:01	2016-07-10
C BN1	36.13	2016-07-10	10:17:01	C	Bottom north 1	258A04	19:30:00	11:34:00	2016-07-10 10:17:01	2016-07-10
C BN1	34.134	2016-07-10	10:27:01	C	Bottom north 1	258A04	19:30:00	11:34:00	2016-07-10 10:27:01	2016-07-10
C BN1	35.132	2016-07-10	10:37:01	C	Bottom north 1	258A04	19:30:00	11:34:00	2016-07-10 10:37:01	2016-07-10
C BN1	30.638	2016-07-10	10:47:01	C	Bottom north 1	258A04	19:30:00	11:34:00	2016-07-10 10:47:01	2016-07-10
C BN1	28.14	2016-07-10	10:57:01	C	Bottom north 1	258A04	19:30:00	11:34:00	2016-07-10 10:57:01	2016-07-10
C BN1	26.641	2016-07-10	11:07:01	C	Bottom north 1	258A04	19:30:00	11:34:00	2016-07-10 11:07:01	2016-07-10
C BN1	26.641	2016-07-10	11:17:01	C	Bottom north 1	258A04	19:30:00	11:34:00	2016-07-10 11:17:01	2016-07-10
C BN1	27.141	2016-07-10	11:27:01	C	Bottom north 1	258A04	19:30:00	11:34:00	2016-07-10 11:27:01	2016-07-10
C BN1	31.138	2016-07-10	11:37:01	C	Bottom north 1	258A04	19:30:00	11:34:00	2016-07-10 11:37:01	2016-07-10
C BN1	32.636	2016-07-10	11:47:01	C	Bottom north 1	258A04	19:30:00	11:34:00	2016-07-10 11:47:01	2016-07-10
C BN1	33.635	2016-07-10	11:57:01	C	Bottom north 1	258A04	19:30:00	11:34:00	2016-07-10 11:57:01	2016-07-10
C BN1	33.635	2016-07-10	12:07:01	C	Bottom north 1	258A04	19:30:00	11:34:00	2016-07-10 12:07:01	2016-07-10
C BN1	37.627	2016-07-10	12:17:01	C	Bottom north 1	258A04	19:30:00	11:34:00	2016-07-10 12:17:01	2016-07-10
C BN1	35.132	2016-07-10	12:27:01	C	Bottom north 1	258A04	19:30:00	11:34:00	2016-07-10 12:27:01	2016-07-10
C BN1	32.636	2016-07-10	12:37:01	C	Bottom north 1	258A04	19:30:00	11:34:00	2016-07-10 12:37:01	2016-07-10
C BN1	30.139	2016-07-10	12:47:01	C	Bottom north 1	258A04	19:30:00	11:34:00	2016-07-10 12:47:01	2016-07-10
C BN1	27.64	2016-07-10	12:57:01	C	Bottom north 1	258A04	19:30:00	11:34:00	2016-07-10 12:57:01	2016-07-10
C BN1	25.641	2016-07-10	13:07:01	C	Bottom north 1	258A04	19:30:00	11:34:00	2016-07-10 13:07:01	2016-07-10
C BN1	26.141	2016-07-10	13:17:01	C	Bottom north 1	258A04	19:30:00	11:34:00	2016-07-10 13:17:01	2016-07-10
C BN1	26.141	2016-07-10	13:27:01	C	Bottom north 1	258A04	19:30:00	11:34:00	2016-07-10 13:27:01	2016-07-10
C BN1	25.641	2016-07-10	13:37:01	C	Bottom north 1	258A04	19:30:00	11:34:00	2016-07-10 13:37:01	2016-07-10
C BN1	25.141	2016-07-10	13:47:01	C	Bottom north 1	258A04	19:30:00	11:34:00	2016-07-10 13:47:01	2016-07-10
C BN1	24.641	2016-07-10	13:57:01	C	Bottom north 1	258A04	19:30:00	11:34:00	2016-07-10 13:57:01	2016-07-10
C BN1	24.141	2016-07-10	14:07:01	C	Bottom north 1	258A04	19:30:00	11:34:00	2016-07-10 14:07:01	2016-07-10
C BN1	24.141	2016-07-10	14:17:01	C	Bottom north 1	258A04	19:30:00	11:34:00	2016-07-10 14:17:01	2016-07-10
C BN1	24.141	2016-07-10	14:27:01	C	Bottom north 1	258A04	19:30:00	11:34:00	2016-07-10 14:27:01	2016-07-10
A NS2	35.61	2016-07-08	17:32:01	A	North slope 2	258A16	17:40:00	10:41:00	2016-07-08 17:32:01	2016-07-10
A NS2	34.113	2016-07-08	17:42:01	A	North slope 2	258A16	19:30:00	11:34:00	2016-07-08 17:42:01	2016-07-10
A NS2	35.61	2016-07-08	17:52:01	A	North slope 2	258A16	19:30:00	11:34:00	2016-07-08 17:52:01	2016-07-10
A NS2	35.111	2016-07-08	18:02:01	A	North slope 2	258A16	19:30:00	11:34:00	2016-07-08 18:02:01	2016-07-10
A NS2	34.113	2016-07-08	18:12:01	A	North slope 2	258A16	19:30:00	11:34:00	2016-07-08 18:12:01	2016-07-10
A NS2	32.616	2016-07-08	18:22:01	A	North slope 2	258A16	19:30:00	11:34:00	2016-07-08 18:22:01	2016-07-10
A NS2	31.617	2016-07-08	18:32:01	A	North slope 2	258A16	19:30:00	11:34:00	2016-07-08 18:32:01	2016-07-10
A NS2	30.618	2016-07-08	18:42:01	A	North slope 2	258A16	19:30:00	11:34:00	2016-07-08 18:42:01	2016-07-10
A NS2	30.618	2016-07-08	18:52:01	A	North slope 2	258A16	19:30:00	11:34:00	2016-07-08 18:52:01	2016-07-10
A NS2	29.619	2016-07-08	19:02:01	A	North slope 2	258A16	19:30:00	11:34:00	2016-07-08 19:02:01	2016-07-10
A NS2	28.62	2016-07-08	19:12:01	A	North slope 2	258A16	19:30:00	11:34:00	2016-07-08 19:12:01	2016-07-10
A NS2	27.621	2016-07-08	19:22:01	A	North slope 2	258A16	19:30:00	11:34:00	2016-07-08 19:22:01	2016-07-10
A NS2	28.12	2016-07-08	19:32:01	A	North slope 2	258A16	19:30:00	11:34:00	2016-07-08 19:32:01	2016-07-10
A NS2	28.12	2016-07-08	19:42:01	A	North slope 2	258A16	19:30:00	11:34:00	2016-07-08 19:42:01	2016-07-10
A NS2	28.62	2016-07-08	19:52:01	A	North slope 2	258A16	19:30:00	11:34:00	2016-07-08 19:52:01	2016-07-10
A NS2	27.621	2016-07-08	20:02:01	A	North slope 2	258A16	19:30:00	11:34:00	2016-07-08 20:02:01	2016-07-10
A NS2	27.121	2016-07-08	20:12:01	A	North slope 2	258A16	19:30:00	11:34:00	2016-07-08 20:12:01	2016-07-10
A NS2	26.121	2016-07-08	20:22:01	A	North slope 2	258A16	19:30:00	11:34:00	2016-07-08 20:22:01	2016-07-10
A NS2	25.621	2016-07-08	20:32:01	A	North slope 2	258A16	19:30:00	11:34:00	2016-07-08 20:32:01	2016-07-10
A NS2	25.121	2016-07-08	20:42:01	A	North slope 2	258A16	19:30:00	11:34:00	2016-07-08 20:42:01	2016-07-10
A NS2	24.621	2016-07-08	20:52:01	A	North slope 2	258A16	19:30:00	11:34:00	2016-07-08 20:52:01	2016-07-10
A NS2	24.621	2016-07-08	21:02:01	A	North slope 2	258A16	19:30:00	11:34:00	2016-07-08 21:02:01	2016-07-10
A NS2	24.121	2016-07-08	21:12:01	A	North slope 2	258A16	19:30:00	11:34:00	2016-07-08 21:12:01	2016-07-10
A NS2	23.621	2016-07-08	21:22:01	A	North slope 2	258A16	19:30:00	11:34:00	2016-07-08 21:22:01	2016-07-10
A NS2	23.621	2016-07-08	21:32:01	A	North slope 2	258A16	19:30:00	11:34:00	2016-07-08 21:32:01	2016-07-10
A NS2	23.121	2016-07-08	21:42:01	A	North slope 2	258A16	19:30:00	11:34:00	2016-07-08 21:42:01	2016-07-10
A NS2	23.121	2016-07-08	21:52:01	A	North slope 2	258A16	19:30:00	11:34:00	2016-07-08 21:52:01	2016-07-10
A NS2	23.121	2016-07-08	22:02:01	A	North slope 2	258A16	19:30:00	11:34:00	2016-07-08 22:02:01	2016-07-10
A NS2	22.621	2016-07-08	22:12:01	A	North slope 2	258A16	19:30:00	11:34:00	2016-07-08 22:12:01	2016-07-10
A NS2	22.621	2016-07-08	22:22:01	A	North slope 2	258A16	19:30:00	11:34:00	2016-07-08 22:22:01	2016-07-10
A NS2	22.621	2016-07-08	22:32:01	A	North slope 2	258A16	19:30:00	11:34:00	2016-07-08 22:32:01	2016-07-10
A NS2	22.621	2016-07-08	22:42:01	A	North slope 2	258A16	19:30:00	11:34:00	2016-07-08 22:42:01	2016-07-10
A NS2	22.12	2016-07-08	22:52:01	A	North slope 2	258A16	19:30:00	11:34:00	2016-07-08 22:52:01	2016-07-10
A NS2	22.12	2016-07-08	23:02:01	A	North slope 2	258A16	19:30:00	11:34:00	2016-07-08 23:02:01	2016-07-10
A NS2	22.12	2016-07-08	23:12:01	A	North slope 2	258A16	19:30:00	11:34:00	2016-07-08 23:12:01	2016-07-10
A NS2	22.12	2016-07-08	23:22:01	A	North slope 2	258A16	19:30:00	11:34:00	2016-07-08 23:22:01	2016-07-10
A NS2	22.12	2016-07-08	23:32:01	A	North slope 2	258A16	19:30:00	11:34:00	2016-07-08 23:32:01	2016-07-10
A NS2	22.12	2016-07-08	23:42:01	A	North slope 2	258A16	19:30:00	11:34:00	2016-07-08 23:42:01	2016-07-10
A NS2	21.62	2016-07-08	23:52:01	A	North slope 2	258A16	19:30:00	11:34:00	2016-07-08 23:52:01	2016-07-10
A NS2	21.62	2016-07-09	00:02:01	A	North slope 2	258A16	19:30:00	11:34:00	2016-07-09 00:02:01	2016-07-10
A NS2	21.62	2016-07-09	00:12:01	A	North slope 2	258A16	19:30:00	11:34:00	2016-07-09 00:12:01	2016-07-10
A NS2	21.62	2016-07-09	00:22:01	A	North slope 2	258A16	19:30:00	11:34:00	2016-07-09 00:22:01	2016-07-10
A NS2	21.62	2016-07-09	00:32:01	A	North slope 2	258A16	19:30:00	11:34:00	2016-07-09 00:32:01	2016-07-10
A NS2	21.62	2016-07-09	00:42:01	A	North slope 2	258A16	19:30:00	11:34:00	2016-07-09 00:42:01	2016-07-10
A NS2	21.62	2016-07-09	00:52:01	A	North slope 2	258A16	19:30:00	11:34:00	2016-07-09 00:52:01	2016-07-10
A NS2	21.62	2016-07-09	01:02:01	A	North slope 2	258A16	19:30:00	11:34:00	2016-07-09 01:02:01	2016-07-10
A NS2	21.62	2016-07-09	01:12:01	A	North slope 2	258A16	19:30:00	11:34:00	2016-07-09 01:12:01	2016-07-10
A NS2	21.119	2016-07-09	01:22:01	A	North slope 2	258A16	19:30:00	11:34:00	2016-07-09 01:22:01	2016-07-10
A NS2	21.119	2016-07-09	01:32:01	A	North slope 2	258A16	19:30:00	11:34:00	2016-07-09 01:32:01	2016-07-10
A NS2	21.119	2016-07-09	01:42:01	A	North slope 2	258A16	19:30:00	11:34:00	2016-07-09 01:42:01	2016-07-10
A NS2	21.119	2016-07-09	01:52:01	A	North slope 2	258A16	19:30:00	11:34:00	2016-07-09 01:52:01	2016-07-10
A NS2	21.119	2016-07-09	02:02:01	A	North slope 2	258A16	19:30:00	11:34:00	2016-07-09 02:02:01	2016-07-10
A NS2	21.119	2016-07-09	02:12:01	A	North slope 2	258A16	19:30:00	11:34:00	2016-07-09 02:12:01	2016-07-10
A NS2	21.119	2016-07-09	02:22:01	A	North slope 2	258A16	19:30:00	11:34:00	2016-07-09 02:22:01	2016-07-10
A NS2	20.619	2016-07-09	02:32:01	A	North slope 2	258A16	19:30:00	11:34:00	2016-07-09 02:32:01	2016-07-10
A NS2	20.619	2016-07-09	02:42:01	A	North slope 2	258A16	19:30:00	11:34:00	2016-07-09 02:42:01	2016-07-10
A NS2	20.619	2016-07-09	02:52:01	A	North slope 2	258A16	19:30:00	11:34:00	2016-07-09 02:52:01	2016-07-10
A NS2	20.619	2016-07-09	03:02:01	A	North slope 2	258A16	19:30:00	11:34:00	2016-07-09 03:02:01	2016-07-10
A NS2	20.619	2016-07-09	03:12:01	A	North slope 2	258A16	19:30:00	11:34:00	2016-07-09 03:12:01	2016-07-10
A NS2	20.118	2016-07-09	03:22:01	A	North slope 2	258A16	19:30:00	11:34:00	2016-07-09 03:22:01	2016-07-10
A NS2	20.118	2016-07-09	03:32:01	A	North slope 2	258A16	19:30:00	11:34:00	2016-07-09 03:32:01	2016-07-10
A NS2	20.118	2016-07-09	03:42:01	A	North slope 2	258A16	19:30:00	11:34:00	2016-07-09 03:42:01	2016-07-10
A NS2	20.118	2016-07-09	03:52:01	A	North slope 2	258A16	19:30:00	11:34:00	2016-07-09 03:52:01	2016-07-10
A NS2	20.118	2016-07-09	04:02:01	A	North slope 2	258A16	19:30:00	11:34:00	2016-07-09 04:02:01	2016-07-10
A NS2	20.118	2016-07-09	04:12:01	A	North slope 2	258A16	19:30:00	11:34:00	2016-07-09 04:12:01	2016-07-10
A NS2	20.118	2016-07-09	04:22:01	A	North slope 2	258A16	19:30:00	11:34:00	2016-07-09 04:22:01	2016-07-10
A NS2	20.118	2016-07-09	04:32:01	A	North slope 2	258A16	19:30:00	11:34:00	2016-07-09 04:32:01	2016-07-10
A NS2	20.118	2016-07-09	04:42:01	A	North slope 2	258A16	19:30:00	11:34:00	2016-07-09 04:42:01	2016-07-10
A NS2	20.118	2016-07-09	04:52:01	A	North slope 2	258A16	19:30:00	11:34:00	2016-07-09 04:52:01	2016-07-10
A NS2	20.118	2016-07-09	05:02:01	A	North slope 2	258A16	19:30:00	11:34:00	2016-07-09 05:02:01	2016-07-10
A NS2	20.118	2016-07-09	05:12:01	A	North slope 2	258A16	19:30:00	11:34:00	2016-07-09 05:12:01	2016-07-10
A NS2	19.618	2016-07-09	05:22:01	A	North slope 2	258A16	19:30:00	11:34:00	2016-07-09 05:22:01	2016-07-10
A NS2	19.618	2016-07-09	05:32:01	A	North slope 2	258A16	19:30:00	11:34:00	2016-07-09 05:32:01	2016-07-10
A NS2	19.618	2016-07-09	05:42:01	A	North slope 2	258A16	19:30:00	11:34:00	2016-07-09 05:42:01	2016-07-10
A NS2	19.618	2016-07-09	05:52:01	A	North slope 2	258A16	19:30:00	11:34:00	2016-07-09 05:52:01	2016-07-10
A NS2	19.618	2016-07-09	06:02:01	A	North slope 2	258A16	19:30:00	11:34:00	2016-07-09 06:02:01	2016-07-10
A NS2	19.618	2016-07-09	06:12:01	A	North slope 2	258A16	19:30:00	11:34:00	2016-07-09 06:12:01	2016-07-10
A NS2	19.618	2016-07-09	06:22:01	A	North slope 2	258A16	19:30:00	11:34:00	2016-07-09 06:22:01	2016-07-10
A NS2	20.118	2016-07-09	06:32:01	A	North slope 2	258A16	19:30:00	11:34:00	2016-07-09 06:32:01	2016-07-10
A NS2	20.118	2016-07-09	06:42:01	A	North slope 2	258A16	19:30:00	11:34:00	2016-07-09 06:42:01	2016-07-10
A NS2	20.118	2016-07-09	06:52:01	A	North slope 2	258A16	19:30:00	11:34:00	2016-07-09 06:52:01	2016-07-10
A NS2	20.118	2016-07-09	07:02:01	A	North slope 2	258A16	19:30:00	11:34:00	2016-07-09 07:02:01	2016-07-10
A NS2	20.118	2016-07-09	07:12:01	A	North slope 2	258A16	19:30:00	11:34:00	2016-07-09 07:12:01	2016-07-10
A NS2	20.118	2016-07-09	07:22:01	A	North slope 2	258A16	19:30:00	11:34:00	2016-07-09 07:22:01	2016-07-10
A NS2	20.118	2016-07-09	07:32:01	A	North slope 2	258A16	19:30:00	11:34:00	2016-07-09 07:32:01	2016-07-10
A NS2	20.619	2016-07-09	07:42:01	A	North slope 2	258A16	19:30:00	11:34:00	2016-07-09 07:42:01	2016-07-10
A NS2	21.119	2016-07-09	07:52:01	A	North slope 2	258A16	19:30:00	11:34:00	2016-07-09 07:52:01	2016-07-10
A NS2	21.62	2016-07-09	08:02:01	A	North slope 2	258A16	19:30:00	11:34:00	2016-07-09 08:02:01	2016-07-10
A NS2	21.62	2016-07-09	08:12:01	A	North slope 2	258A16	19:30:00	11:34:00	2016-07-09 08:12:01	2016-07-10
A NS2	22.12	2016-07-09	08:22:01	A	North slope 2	258A16	19:30:00	11:34:00	2016-07-09 08:22:01	2016-07-10
A NS2	22.621	2016-07-09	08:32:01	A	North slope 2	258A16	19:30:00	11:34:00	2016-07-09 08:32:01	2016-07-10
A NS2	23.121	2016-07-09	08:42:01	A	North slope 2	258A16	19:30:00	11:34:00	2016-07-09 08:42:01	2016-07-10
A NS2	23.621	2016-07-09	08:52:01	A	North slope 2	258A16	19:30:00	11:34:00	2016-07-09 08:52:01	2016-07-10
A NS2	24.121	2016-07-09	09:02:01	A	North slope 2	258A16	19:30:00	11:34:00	2016-07-09 09:02:01	2016-07-10
A NS2	24.621	2016-07-09	09:12:01	A	North slope 2	258A16	19:30:00	11:34:00	2016-07-09 09:12:01	2016-07-10
A NS2	25.121	2016-07-09	09:22:01	A	North slope 2	258A16	19:30:00	11:34:00	2016-07-09 09:22:01	2016-07-10
A NS2	25.621	2016-07-09	09:32:01	A	North slope 2	258A16	19:30:00	11:34:00	2016-07-09 09:32:01	2016-07-10
A NS2	26.621	2016-07-09	09:42:01	A	North slope 2	258A16	19:30:00	11:34:00	2016-07-09 09:42:01	2016-07-10
A NS2	27.121	2016-07-09	09:52:01	A	North slope 2	258A16	19:30:00	11:34:00	2016-07-09 09:52:01	2016-07-10
A NS2	27.621	2016-07-09	10:02:01	A	North slope 2	258A16	19:30:00	11:34:00	2016-07-09 10:02:01	2016-07-10
A NS2	27.621	2016-07-09	10:12:01	A	North slope 2	258A16	19:30:00	11:34:00	2016-07-09 10:12:01	2016-07-10
A NS2	29.12	2016-07-09	10:22:01	A	North slope 2	258A16	19:30:00	11:34:00	2016-07-09 10:22:01	2016-07-10
A NS2	30.618	2016-07-09	10:32:01	A	North slope 2	258A16	19:30:00	11:34:00	2016-07-09 10:32:01	2016-07-10
A NS2	30.119	2016-07-09	10:42:01	A	North slope 2	258A16	19:30:00	11:34:00	2016-07-09 10:42:01	2016-07-10
A NS2	31.118	2016-07-09	10:52:01	A	North slope 2	258A16	19:30:00	11:34:00	2016-07-09 10:52:01	2016-07-10
A NS2	32.116	2016-07-09	11:02:01	A	North slope 2	258A16	19:30:00	11:34:00	2016-07-09 11:02:01	2016-07-10
A NS2	32.116	2016-07-09	11:12:01	A	North slope 2	258A16	19:30:00	11:34:00	2016-07-09 11:12:01	2016-07-10
A NS2	33.614	2016-07-09	11:22:01	A	North slope 2	258A16	19:30:00	11:34:00	2016-07-09 11:22:01	2016-07-10
A NS2	34.612	2016-07-09	11:32:01	A	North slope 2	258A16	19:30:00	11:34:00	2016-07-09 11:32:01	2016-07-10
A NS2	36.608	2016-07-09	11:42:01	A	North slope 2	258A16	19:30:00	11:34:00	2016-07-09 11:42:01	2016-07-10
A NS2	36.608	2016-07-09	11:52:01	A	North slope 2	258A16	19:30:00	11:34:00	2016-07-09 11:52:01	2016-07-10
A NS2	37.106	2016-07-09	12:02:01	A	North slope 2	258A16	19:30:00	11:34:00	2016-07-09 12:02:01	2016-07-10
A NS2	37.605	2016-07-09	12:12:01	A	North slope 2	258A16	19:30:00	11:34:00	2016-07-09 12:12:01	2016-07-10
A NS2	38.104	2016-07-09	12:22:01	A	North slope 2	258A16	19:30:00	11:34:00	2016-07-09 12:22:01	2016-07-10
A NS2	39.101	2016-07-09	12:32:01	A	North slope 2	258A16	19:30:00	11:34:00	2016-07-09 12:32:01	2016-07-10
A NS2	39.599	2016-07-09	12:42:01	A	North slope 2	258A16	19:30:00	11:34:00	2016-07-09 12:42:01	2016-07-10
A NS2	39.101	2016-07-09	12:52:01	A	North slope 2	258A16	19:30:00	11:34:00	2016-07-09 12:52:01	2016-07-10
A NS2	39.101	2016-07-09	13:02:01	A	North slope 2	258A16	19:30:00	11:34:00	2016-07-09 13:02:01	2016-07-10
A NS2	39.599	2016-07-09	13:12:01	A	North slope 2	258A16	19:30:00	11:34:00	2016-07-09 13:12:01	2016-07-10
A NS2	39.599	2016-07-09	13:22:01	A	North slope 2	258A16	19:30:00	11:34:00	2016-07-09 13:22:01	2016-07-10
A NS2	40.596	2016-07-09	13:32:01	A	North slope 2	258A16	19:30:00	11:34:00	2016-07-09 13:32:01	2016-07-10
A NS2	40.098	2016-07-09	13:42:01	A	North slope 2	258A16	19:30:00	11:34:00	2016-07-09 13:42:01	2016-07-10
A NS2	38.602	2016-07-09	13:52:01	A	North slope 2	258A16	19:30:00	11:34:00	2016-07-09 13:52:01	2016-07-10
A NS2	37.605	2016-07-09	14:02:01	A	North slope 2	258A16	19:30:00	11:34:00	2016-07-09 14:02:01	2016-07-10
A NS2	37.106	2016-07-09	14:12:01	A	North slope 2	258A16	19:30:00	11:34:00	2016-07-09 14:12:01	2016-07-10
A NS2	37.605	2016-07-09	14:22:01	A	North slope 2	258A16	19:30:00	11:34:00	2016-07-09 14:22:01	2016-07-10
A NS2	38.104	2016-07-09	14:32:01	A	North slope 2	258A16	19:30:00	11:34:00	2016-07-09 14:32:01	2016-07-10
A NS2	39.101	2016-07-09	14:42:01	A	North slope 2	258A16	19:30:00	11:34:00	2016-07-09 14:42:01	2016-07-10
A NS2	39.599	2016-07-09	14:52:01	A	North slope 2	258A16	19:30:00	11:34:00	2016-07-09 14:52:01	2016-07-10
A NS2	40.098	2016-07-09	15:02:01	A	North slope 2	258A16	19:30:00	11:34:00	2016-07-09 15:02:01	2016-07-10
A NS2	40.098	2016-07-09	15:12:01	A	North slope 2	258A16	19:30:00	11:34:00	2016-07-09 15:12:01	2016-07-10
A NS2	41.095	2016-07-09	15:22:01	A	North slope 2	258A16	19:30:00	11:34:00	2016-07-09 15:22:01	2016-07-10
A NS2	42.589	2016-07-09	15:32:01	A	North slope 2	258A16	19:30:00	11:34:00	2016-07-09 15:32:01	2016-07-10
A NS2	42.589	2016-07-09	15:42:01	A	North slope 2	258A16	19:30:00	11:34:00	2016-07-09 15:42:01	2016-07-10
A NS2	45.079	2016-07-09	15:52:01	A	North slope 2	258A16	19:30:00	11:34:00	2016-07-09 15:52:01	2016-07-10
A NS2	46.075	2016-07-09	16:02:01	A	North slope 2	258A16	19:30:00	11:34:00	2016-07-09 16:02:01	2016-07-10
A NS2	45.079	2016-07-09	16:12:01	A	North slope 2	258A16	19:30:00	11:34:00	2016-07-09 16:12:01	2016-07-10
A NS2	45.079	2016-07-09	16:22:01	A	North slope 2	258A16	19:30:00	11:34:00	2016-07-09 16:22:01	2016-07-10
A NS2	45.079	2016-07-09	16:32:01	A	North slope 2	258A16	19:30:00	11:34:00	2016-07-09 16:32:01	2016-07-10
A NS2	43.586	2016-07-09	16:42:01	A	North slope 2	258A16	19:30:00	11:34:00	2016-07-09 16:42:01	2016-07-10
A NS2	40.098	2016-07-09	16:52:01	A	North slope 2	258A16	19:30:00	11:34:00	2016-07-09 16:52:01	2016-07-10
A NS2	40.596	2016-07-09	17:02:01	A	North slope 2	258A16	19:30:00	11:34:00	2016-07-09 17:02:01	2016-07-10
A NS2	42.091	2016-07-09	17:12:01	A	North slope 2	258A16	19:30:00	11:34:00	2016-07-09 17:12:01	2016-07-10
A NS2	42.589	2016-07-09	17:22:01	A	North slope 2	258A16	19:30:00	11:34:00	2016-07-09 17:22:01	2016-07-10
A NS2	43.088	2016-07-09	17:32:01	A	North slope 2	258A16	19:30:00	11:34:00	2016-07-09 17:32:01	2016-07-10
A NS2	43.586	2016-07-09	17:42:01	A	North slope 2	258A16	19:30:00	11:34:00	2016-07-09 17:42:01	2016-07-10
A NS2	42.589	2016-07-09	17:52:01	A	North slope 2	258A16	19:30:00	11:34:00	2016-07-09 17:52:01	2016-07-10
A NS2	41.593	2016-07-09	18:02:01	A	North slope 2	258A16	19:30:00	11:34:00	2016-07-09 18:02:01	2016-07-10
A NS2	40.098	2016-07-09	18:12:01	A	North slope 2	258A16	19:30:00	11:34:00	2016-07-09 18:12:01	2016-07-10
A NS2	39.101	2016-07-09	18:22:01	A	North slope 2	258A16	19:30:00	11:34:00	2016-07-09 18:22:01	2016-07-10
A NS2	37.605	2016-07-09	18:32:01	A	North slope 2	258A16	19:30:00	11:34:00	2016-07-09 18:32:01	2016-07-10
A NS2	36.608	2016-07-09	18:42:01	A	North slope 2	258A16	19:30:00	11:34:00	2016-07-09 18:42:01	2016-07-10
A NS2	35.61	2016-07-09	18:52:01	A	North slope 2	258A16	19:30:00	11:34:00	2016-07-09 18:52:01	2016-07-10
A NS2	35.111	2016-07-09	19:02:01	A	North slope 2	258A16	19:30:00	11:34:00	2016-07-09 19:02:01	2016-07-10
A NS2	33.614	2016-07-09	19:12:01	A	North slope 2	258A16	19:30:00	11:34:00	2016-07-09 19:12:01	2016-07-10
A NS2	30.618	2016-07-09	19:22:01	A	North slope 2	258A16	19:30:00	11:34:00	2016-07-09 19:22:01	2016-07-10
A NS2	30.119	2016-07-09	19:32:01	A	North slope 2	258A16	19:30:00	11:34:00	2016-07-09 19:32:01	2016-07-10
A NS2	30.119	2016-07-09	19:42:01	A	North slope 2	258A16	19:30:00	11:34:00	2016-07-09 19:42:01	2016-07-10
A NS2	29.619	2016-07-09	19:52:01	A	North slope 2	258A16	19:30:00	11:34:00	2016-07-09 19:52:01	2016-07-10
A NS2	29.619	2016-07-09	20:02:01	A	North slope 2	258A16	19:30:00	11:34:00	2016-07-09 20:02:01	2016-07-10
A NS2	29.12	2016-07-09	20:12:01	A	North slope 2	258A16	19:30:00	11:34:00	2016-07-09 20:12:01	2016-07-10
A NS2	29.12	2016-07-09	20:22:01	A	North slope 2	258A16	19:30:00	11:34:00	2016-07-09 20:22:01	2016-07-10
A NS2	28.62	2016-07-09	20:32:01	A	North slope 2	258A16	19:30:00	11:34:00	2016-07-09 20:32:01	2016-07-10
A NS2	28.62	2016-07-09	20:42:01	A	North slope 2	258A16	19:30:00	11:34:00	2016-07-09 20:42:01	2016-07-10
A NS2	28.12	2016-07-09	20:52:01	A	North slope 2	258A16	19:30:00	11:34:00	2016-07-09 20:52:01	2016-07-10
A NS2	28.12	2016-07-09	21:02:01	A	North slope 2	258A16	19:30:00	11:34:00	2016-07-09 21:02:01	2016-07-10
A NS2	27.621	2016-07-09	21:12:01	A	North slope 2	258A16	19:30:00	11:34:00	2016-07-09 21:12:01	2016-07-10
A NS2	27.121	2016-07-09	21:22:01	A	North slope 2	258A16	19:30:00	11:34:00	2016-07-09 21:22:01	2016-07-10
A NS2	27.121	2016-07-09	21:32:01	A	North slope 2	258A16	19:30:00	11:34:00	2016-07-09 21:32:01	2016-07-10
A NS2	26.121	2016-07-09	21:42:01	A	North slope 2	258A16	19:30:00	11:34:00	2016-07-09 21:42:01	2016-07-10
A NS2	25.621	2016-07-09	21:52:01	A	North slope 2	258A16	19:30:00	11:34:00	2016-07-09 21:52:01	2016-07-10
A NS2	26.121	2016-07-09	22:02:01	A	North slope 2	258A16	19:30:00	11:34:00	2016-07-09 22:02:01	2016-07-10
A NS2	25.621	2016-07-09	22:12:01	A	North slope 2	258A16	19:30:00	11:34:00	2016-07-09 22:12:01	2016-07-10
A NS2	25.621	2016-07-09	22:22:01	A	North slope 2	258A16	19:30:00	11:34:00	2016-07-09 22:22:01	2016-07-10
A NS2	25.121	2016-07-09	22:32:01	A	North slope 2	258A16	19:30:00	11:34:00	2016-07-09 22:32:01	2016-07-10
A NS2	24.621	2016-07-09	22:42:01	A	North slope 2	258A16	19:30:00	11:34:00	2016-07-09 22:42:01	2016-07-10
A NS2	24.121	2016-07-09	22:52:01	A	North slope 2	258A16	19:30:00	11:34:00	2016-07-09 22:52:01	2016-07-10
A NS2	24.621	2016-07-09	23:02:01	A	North slope 2	258A16	19:30:00	11:34:00	2016-07-09 23:02:01	2016-07-10
A NS2	24.621	2016-07-09	23:12:01	A	North slope 2	258A16	19:30:00	11:34:00	2016-07-09 23:12:01	2016-07-10
A NS2	25.121	2016-07-09	23:22:01	A	North slope 2	258A16	19:30:00	11:34:00	2016-07-09 23:22:01	2016-07-10
A NS2	25.121	2016-07-09	23:32:01	A	North slope 2	258A16	19:30:00	11:34:00	2016-07-09 23:32:01	2016-07-10
A NS2	25.121	2016-07-09	23:42:01	A	North slope 2	258A16	19:30:00	11:34:00	2016-07-09 23:42:01	2016-07-10
A NS2	25.121	2016-07-09	23:52:01	A	North slope 2	258A16	19:30:00	11:34:00	2016-07-09 23:52:01	2016-07-10
A NS2	25.121	2016-07-10	00:02:01	A	North slope 2	258A16	19:30:00	11:34:00	2016-07-10 00:02:01	2016-07-10
A NS2	25.121	2016-07-10	00:12:01	A	North slope 2	258A16	19:30:00	11:34:00	2016-07-10 00:12:01	2016-07-10
A NS2	24.621	2016-07-10	00:22:01	A	North slope 2	258A16	19:30:00	11:34:00	2016-07-10 00:22:01	2016-07-10
A NS2	24.621	2016-07-10	00:32:01	A	North slope 2	258A16	19:30:00	11:34:00	2016-07-10 00:32:01	2016-07-10
A NS2	24.621	2016-07-10	00:42:01	A	North slope 2	258A16	19:30:00	11:34:00	2016-07-10 00:42:01	2016-07-10
A NS2	24.621	2016-07-10	00:52:01	A	North slope 2	258A16	19:30:00	11:34:00	2016-07-10 00:52:01	2016-07-10
A NS2	24.621	2016-07-10	01:02:01	A	North slope 2	258A16	19:30:00	11:34:00	2016-07-10 01:02:01	2016-07-10
A NS2	24.121	2016-07-10	01:12:01	A	North slope 2	258A16	19:30:00	11:34:00	2016-07-10 01:12:01	2016-07-10
A NS2	24.121	2016-07-10	01:22:01	A	North slope 2	258A16	19:30:00	11:34:00	2016-07-10 01:22:01	2016-07-10
A NS2	24.121	2016-07-10	01:32:01	A	North slope 2	258A16	19:30:00	11:34:00	2016-07-10 01:32:01	2016-07-10
A NS2	24.121	2016-07-10	01:42:01	A	North slope 2	258A16	19:30:00	11:34:00	2016-07-10 01:42:01	2016-07-10
A NS2	23.621	2016-07-10	01:52:01	A	North slope 2	258A16	19:30:00	11:34:00	2016-07-10 01:52:01	2016-07-10
A NS2	23.621	2016-07-10	02:02:01	A	North slope 2	258A16	19:30:00	11:34:00	2016-07-10 02:02:01	2016-07-10
A NS2	23.621	2016-07-10	02:12:01	A	North slope 2	258A16	19:30:00	11:34:00	2016-07-10 02:12:01	2016-07-10
A NS2	23.621	2016-07-10	02:22:01	A	North slope 2	258A16	19:30:00	11:34:00	2016-07-10 02:22:01	2016-07-10
A NS2	23.121	2016-07-10	02:32:01	A	North slope 2	258A16	19:30:00	11:34:00	2016-07-10 02:32:01	2016-07-10
A NS2	23.121	2016-07-10	02:42:01	A	North slope 2	258A16	19:30:00	11:34:00	2016-07-10 02:42:01	2016-07-10
A NS2	23.121	2016-07-10	02:52:01	A	North slope 2	258A16	19:30:00	11:34:00	2016-07-10 02:52:01	2016-07-10
A NS2	23.121	2016-07-10	03:02:01	A	North slope 2	258A16	19:30:00	11:34:00	2016-07-10 03:02:01	2016-07-10
A NS2	23.121	2016-07-10	03:12:01	A	North slope 2	258A16	19:30:00	11:34:00	2016-07-10 03:12:01	2016-07-10
A NS2	23.121	2016-07-10	03:22:01	A	North slope 2	258A16	19:30:00	11:34:00	2016-07-10 03:22:01	2016-07-10
A NS2	23.121	2016-07-10	03:32:01	A	North slope 2	258A16	19:30:00	11:34:00	2016-07-10 03:32:01	2016-07-10
A NS2	23.121	2016-07-10	03:42:01	A	North slope 2	258A16	19:30:00	11:34:00	2016-07-10 03:42:01	2016-07-10
A NS2	23.121	2016-07-10	03:52:01	A	North slope 2	258A16	19:30:00	11:34:00	2016-07-10 03:52:01	2016-07-10
A NS2	23.121	2016-07-10	04:02:01	A	North slope 2	258A16	19:30:00	11:34:00	2016-07-10 04:02:01	2016-07-10
A NS2	23.121	2016-07-10	04:12:01	A	North slope 2	258A16	19:30:00	11:34:00	2016-07-10 04:12:01	2016-07-10
A NS2	22.621	2016-07-10	04:22:01	A	North slope 2	258A16	19:30:00	11:34:00	2016-07-10 04:22:01	2016-07-10
A NS2	22.621	2016-07-10	04:32:01	A	North slope 2	258A16	19:30:00	11:34:00	2016-07-10 04:32:01	2016-07-10
A NS2	22.621	2016-07-10	04:42:01	A	North slope 2	258A16	19:30:00	11:34:00	2016-07-10 04:42:01	2016-07-10
A NS2	22.621	2016-07-10	04:52:01	A	North slope 2	258A16	19:30:00	11:34:00	2016-07-10 04:52:01	2016-07-10
A NS2	22.621	2016-07-10	05:02:01	A	North slope 2	258A16	19:30:00	11:34:00	2016-07-10 05:02:01	2016-07-10
A NS2	22.621	2016-07-10	05:12:01	A	North slope 2	258A16	19:30:00	11:34:00	2016-07-10 05:12:01	2016-07-10
A NS2	22.621	2016-07-10	05:22:01	A	North slope 2	258A16	19:30:00	11:34:00	2016-07-10 05:22:01	2016-07-10
A NS2	22.12	2016-07-10	05:32:01	A	North slope 2	258A16	19:30:00	11:34:00	2016-07-10 05:32:01	2016-07-10
A NS2	22.12	2016-07-10	05:42:01	A	North slope 2	258A16	19:30:00	11:34:00	2016-07-10 05:42:01	2016-07-10
A NS2	22.12	2016-07-10	05:52:01	A	North slope 2	258A16	19:30:00	11:34:00	2016-07-10 05:52:01	2016-07-10
A NS2	22.12	2016-07-10	06:02:01	A	North slope 2	258A16	19:30:00	11:34:00	2016-07-10 06:02:01	2016-07-10
A NS2	22.12	2016-07-10	06:12:01	A	North slope 2	258A16	19:30:00	11:34:00	2016-07-10 06:12:01	2016-07-10
A NS2	22.12	2016-07-10	06:22:01	A	North slope 2	258A16	19:30:00	11:34:00	2016-07-10 06:22:01	2016-07-10
A NS2	22.12	2016-07-10	06:32:01	A	North slope 2	258A16	19:30:00	11:34:00	2016-07-10 06:32:01	2016-07-10
A NS2	22.621	2016-07-10	06:42:01	A	North slope 2	258A16	19:30:00	11:34:00	2016-07-10 06:42:01	2016-07-10
A NS2	22.621	2016-07-10	06:52:01	A	North slope 2	258A16	19:30:00	11:34:00	2016-07-10 06:52:01	2016-07-10
A NS2	22.621	2016-07-10	07:02:01	A	North slope 2	258A16	19:30:00	11:34:00	2016-07-10 07:02:01	2016-07-10
A NS2	22.621	2016-07-10	07:12:01	A	North slope 2	258A16	19:30:00	11:34:00	2016-07-10 07:12:01	2016-07-10
A NS2	22.621	2016-07-10	07:22:01	A	North slope 2	258A16	19:30:00	11:34:00	2016-07-10 07:22:01	2016-07-10
A NS2	22.621	2016-07-10	07:32:01	A	North slope 2	258A16	19:30:00	11:34:00	2016-07-10 07:32:01	2016-07-10
A NS2	23.621	2016-07-10	07:42:01	A	North slope 2	258A16	19:30:00	11:34:00	2016-07-10 07:42:01	2016-07-10
A NS2	24.121	2016-07-10	07:52:01	A	North slope 2	258A16	19:30:00	11:34:00	2016-07-10 07:52:01	2016-07-10
A NS2	24.621	2016-07-10	08:02:01	A	North slope 2	258A16	19:30:00	11:34:00	2016-07-10 08:02:01	2016-07-10
A NS2	25.121	2016-07-10	08:12:01	A	North slope 2	258A16	19:30:00	11:34:00	2016-07-10 08:12:01	2016-07-10
A NS2	25.621	2016-07-10	08:22:01	A	North slope 2	258A16	19:30:00	11:34:00	2016-07-10 08:22:01	2016-07-10
A NS2	26.621	2016-07-10	08:32:01	A	North slope 2	258A16	19:30:00	11:34:00	2016-07-10 08:32:01	2016-07-10
A NS2	27.121	2016-07-10	08:42:01	A	North slope 2	258A16	19:30:00	11:34:00	2016-07-10 08:42:01	2016-07-10
A NS2	28.62	2016-07-10	08:52:01	A	North slope 2	258A16	19:30:00	11:34:00	2016-07-10 08:52:01	2016-07-10
A NS2	29.12	2016-07-10	09:02:01	A	North slope 2	258A16	19:30:00	11:34:00	2016-07-10 09:02:01	2016-07-10
A NS2	28.62	2016-07-10	09:12:01	A	North slope 2	258A16	19:30:00	11:34:00	2016-07-10 09:12:01	2016-07-10
A NS2	28.12	2016-07-10	09:22:01	A	North slope 2	258A16	19:30:00	11:34:00	2016-07-10 09:22:01	2016-07-10
A NS2	28.62	2016-07-10	09:32:01	A	North slope 2	258A16	19:30:00	11:34:00	2016-07-10 09:32:01	2016-07-10
A NS2	28.62	2016-07-10	09:42:01	A	North slope 2	258A16	19:30:00	11:34:00	2016-07-10 09:42:01	2016-07-10
A NS2	30.119	2016-07-10	09:52:01	A	North slope 2	258A16	19:30:00	11:34:00	2016-07-10 09:52:01	2016-07-10
A NS2	30.618	2016-07-10	10:02:01	A	North slope 2	258A16	19:30:00	11:34:00	2016-07-10 10:02:01	2016-07-10
A NS2	32.616	2016-07-10	10:12:01	A	North slope 2	258A16	19:30:00	11:34:00	2016-07-10 10:12:01	2016-07-10
A NS2	31.118	2016-07-10	10:22:01	A	North slope 2	258A16	19:30:00	11:34:00	2016-07-10 10:22:01	2016-07-10
A NS2	30.618	2016-07-10	10:32:01	A	North slope 2	258A16	19:30:00	11:34:00	2016-07-10 10:32:01	2016-07-10
A NS2	31.118	2016-07-10	10:42:01	A	North slope 2	258A16	19:30:00	11:34:00	2016-07-10 10:42:01	2016-07-10
A NS2	31.118	2016-07-10	10:52:01	A	North slope 2	258A16	19:30:00	11:34:00	2016-07-10 10:52:01	2016-07-10
A NS2	29.12	2016-07-10	11:02:01	A	North slope 2	258A16	19:30:00	11:34:00	2016-07-10 11:02:01	2016-07-10
A NS2	28.12	2016-07-10	11:12:01	A	North slope 2	258A16	19:30:00	11:34:00	2016-07-10 11:12:01	2016-07-10
A NS2	28.12	2016-07-10	11:22:01	A	North slope 2	258A16	19:30:00	11:34:00	2016-07-10 11:22:01	2016-07-10
A NS2	30.618	2016-07-10	11:32:01	A	North slope 2	258A16	19:30:00	11:34:00	2016-07-10 11:32:01	2016-07-10
A NS2	32.116	2016-07-10	11:42:01	A	North slope 2	258A16	19:30:00	11:34:00	2016-07-10 11:42:01	2016-07-10
A NS2	32.616	2016-07-10	11:52:01	A	North slope 2	258A16	19:30:00	11:34:00	2016-07-10 11:52:01	2016-07-10
A NS2	33.614	2016-07-10	12:02:01	A	North slope 2	258A16	19:30:00	11:34:00	2016-07-10 12:02:01	2016-07-10
A NS2	36.109	2016-07-10	12:12:01	A	North slope 2	258A16	19:30:00	11:34:00	2016-07-10 12:12:01	2016-07-10
A NS2	35.61	2016-07-10	12:22:01	A	North slope 2	258A16	19:30:00	11:34:00	2016-07-10 12:22:01	2016-07-10
A NS2	33.115	2016-07-10	12:32:01	A	North slope 2	258A16	19:30:00	11:34:00	2016-07-10 12:32:01	2016-07-10
A NS2	30.618	2016-07-10	12:42:01	A	North slope 2	258A16	19:30:00	11:34:00	2016-07-10 12:42:01	2016-07-10
A NS2	28.12	2016-07-10	12:52:01	A	North slope 2	258A16	19:30:00	11:34:00	2016-07-10 12:52:01	2016-07-10
A NS2	26.121	2016-07-10	13:02:01	A	North slope 2	258A16	19:30:00	11:34:00	2016-07-10 13:02:01	2016-07-10
A NS2	26.621	2016-07-10	13:12:01	A	North slope 2	258A16	19:30:00	11:34:00	2016-07-10 13:12:01	2016-07-10
A NS2	26.121	2016-07-10	13:22:01	A	North slope 2	258A16	19:30:00	11:34:00	2016-07-10 13:22:01	2016-07-10
A NS2	26.121	2016-07-10	13:32:01	A	North slope 2	258A16	19:30:00	11:34:00	2016-07-10 13:32:01	2016-07-10
A NS2	25.621	2016-07-10	13:42:01	A	North slope 2	258A16	19:30:00	11:34:00	2016-07-10 13:42:01	2016-07-10
A NS2	25.121	2016-07-10	13:52:01	A	North slope 2	258A16	19:30:00	11:34:00	2016-07-10 13:52:01	2016-07-10
A NS2	24.621	2016-07-10	14:02:01	A	North slope 2	258A16	19:30:00	11:34:00	2016-07-10 14:02:01	2016-07-10
A NS2	24.621	2016-07-10	14:12:01	A	North slope 2	258A16	19:30:00	11:34:00	2016-07-10 14:12:01	2016-07-10
A NS2	24.621	2016-07-10	14:22:01	A	North slope 2	258A16	19:30:00	11:34:00	2016-07-10 14:22:01	2016-07-10
A NS2	24.121	2016-07-10	14:32:01	A	North slope 2	258A16	19:30:00	11:34:00	2016-07-10 14:32:01	2016-07-10
A NS2	56.517	2016-07-13	14:00:01	A	North slope 2	258A16	19:30:00	11:34:00	2016-07-13 14:00:01	2016-07-16
A NS2	53.039	2016-07-13	14:10:01	A	North slope 2	258A16	19:30:00	11:34:00	2016-07-13 14:10:01	2016-07-16
A NS2	51.548	2016-07-13	14:20:01	A	North slope 2	258A16	19:30:00	11:34:00	2016-07-13 14:20:01	2016-07-16
A NS2	51.05	2016-07-13	14:30:01	A	North slope 2	258A16	19:30:00	11:34:00	2016-07-13 14:30:01	2016-07-16
A NS2	50.553	2016-07-13	14:40:01	A	North slope 2	258A16	19:30:00	11:34:00	2016-07-13 14:40:01	2016-07-16
A NS2	50.553	2016-07-13	14:50:01	A	North slope 2	258A16	19:30:00	11:34:00	2016-07-13 14:50:01	2016-07-16
A NS2	51.05	2016-07-13	15:00:01	A	North slope 2	258A16	19:30:00	11:34:00	2016-07-13 15:00:01	2016-07-16
A NS2	53.039	2016-07-13	15:10:01	A	North slope 2	258A16	19:30:00	11:34:00	2016-07-13 15:10:01	2016-07-16
A NS2	55.523	2016-07-13	15:20:01	A	North slope 2	258A16	19:30:00	11:34:00	2016-07-13 15:20:01	2016-07-16
A NS2	57.013	2016-07-13	15:30:01	A	North slope 2	258A16	19:30:00	11:34:00	2016-07-13 15:30:01	2016-07-16
A NS2	56.517	2016-07-13	15:40:01	A	North slope 2	258A16	19:30:00	11:34:00	2016-07-13 15:40:01	2016-07-16
A NS2	54.033	2016-07-13	15:50:01	A	North slope 2	258A16	19:30:00	11:34:00	2016-07-13 15:50:01	2016-07-16
A NS2	52.542	2016-07-13	16:00:01	A	North slope 2	258A16	19:30:00	11:34:00	2016-07-13 16:00:01	2016-07-16
A NS2	51.548	2016-07-13	16:10:01	A	North slope 2	258A16	19:30:00	11:34:00	2016-07-13 16:10:01	2016-07-16
A NS2	52.045	2016-07-13	16:20:01	A	North slope 2	258A16	19:30:00	11:34:00	2016-07-13 16:20:01	2016-07-16
A NS2	53.536	2016-07-13	16:30:01	A	North slope 2	258A16	19:30:00	11:34:00	2016-07-13 16:30:01	2016-07-16
A NS2	54.033	2016-07-13	16:40:01	A	North slope 2	258A16	19:30:00	11:34:00	2016-07-13 16:40:01	2016-07-16
A NS2	53.536	2016-07-13	16:50:01	A	North slope 2	258A16	19:30:00	11:34:00	2016-07-13 16:50:01	2016-07-16
A NS2	51.05	2016-07-13	17:00:01	A	North slope 2	258A16	19:30:00	11:34:00	2016-07-13 17:00:01	2016-07-16
A NS2	48.066	2016-07-13	17:10:01	A	North slope 2	258A16	19:30:00	11:34:00	2016-07-13 17:10:01	2016-07-16
A NS2	45.577	2016-07-13	17:20:01	A	North slope 2	258A16	19:30:00	11:34:00	2016-07-13 17:20:01	2016-07-16
A NS2	44.084	2016-07-13	17:30:01	A	North slope 2	258A16	19:30:00	11:34:00	2016-07-13 17:30:01	2016-07-16
A NS2	41.593	2016-07-13	17:40:01	A	North slope 2	258A16	19:30:00	11:34:00	2016-07-13 17:40:01	2016-07-16
A NS2	41.095	2016-07-13	17:50:01	A	North slope 2	258A16	19:30:00	11:34:00	2016-07-13 17:50:01	2016-07-16
A NS2	40.596	2016-07-13	18:00:01	A	North slope 2	258A16	19:30:00	11:34:00	2016-07-13 18:00:01	2016-07-16
A NS2	40.098	2016-07-13	18:10:01	A	North slope 2	258A16	19:30:00	11:34:00	2016-07-13 18:10:01	2016-07-16
A NS2	39.101	2016-07-13	18:20:01	A	North slope 2	258A16	19:30:00	11:34:00	2016-07-13 18:20:01	2016-07-16
A NS2	37.605	2016-07-13	18:30:01	A	North slope 2	258A16	19:30:00	11:34:00	2016-07-13 18:30:01	2016-07-16
A NS2	36.608	2016-07-13	18:40:01	A	North slope 2	258A16	19:30:00	11:34:00	2016-07-13 18:40:01	2016-07-16
A NS2	35.111	2016-07-13	18:50:01	A	North slope 2	258A16	19:30:00	11:34:00	2016-07-13 18:50:01	2016-07-16
A NS2	33.614	2016-07-13	19:00:01	A	North slope 2	258A16	19:30:00	11:34:00	2016-07-13 19:00:01	2016-07-16
A NS2	34.113	2016-07-13	19:10:01	A	North slope 2	258A16	19:30:00	11:34:00	2016-07-13 19:10:01	2016-07-16
A NS2	33.115	2016-07-13	19:20:01	A	North slope 2	258A16	19:30:00	11:34:00	2016-07-13 19:20:01	2016-07-16
A NS2	32.116	2016-07-13	19:30:01	A	North slope 2	258A16	19:30:00	11:34:00	2016-07-13 19:30:01	2016-07-16
A NS2	31.617	2016-07-13	19:40:01	A	North slope 2	258A16	19:30:00	11:34:00	2016-07-13 19:40:01	2016-07-16
A NS2	30.618	2016-07-13	19:50:01	A	North slope 2	258A16	19:30:00	11:34:00	2016-07-13 19:50:01	2016-07-16
A NS2	29.619	2016-07-13	20:00:01	A	North slope 2	258A16	19:30:00	11:34:00	2016-07-13 20:00:01	2016-07-16
A NS2	28.62	2016-07-13	20:10:01	A	North slope 2	258A16	19:30:00	11:34:00	2016-07-13 20:10:01	2016-07-16
A NS2	28.12	2016-07-13	20:20:01	A	North slope 2	258A16	19:30:00	11:34:00	2016-07-13 20:20:01	2016-07-16
A NS2	27.121	2016-07-13	20:30:01	A	North slope 2	258A16	19:30:00	11:34:00	2016-07-13 20:30:01	2016-07-16
A NS2	26.621	2016-07-13	20:40:01	A	North slope 2	258A16	19:30:00	11:34:00	2016-07-13 20:40:01	2016-07-16
A NS2	25.621	2016-07-13	20:50:01	A	North slope 2	258A16	19:30:00	11:34:00	2016-07-13 20:50:01	2016-07-16
A NS2	24.621	2016-07-13	21:00:01	A	North slope 2	258A16	19:30:00	11:34:00	2016-07-13 21:00:01	2016-07-16
A NS2	23.621	2016-07-13	21:10:01	A	North slope 2	258A16	19:30:00	11:34:00	2016-07-13 21:10:01	2016-07-16
A NS2	22.621	2016-07-13	21:20:01	A	North slope 2	258A16	19:30:00	11:34:00	2016-07-13 21:20:01	2016-07-16
A NS2	22.12	2016-07-13	21:30:01	A	North slope 2	258A16	19:30:00	11:34:00	2016-07-13 21:30:01	2016-07-16
A NS2	21.119	2016-07-13	21:40:01	A	North slope 2	258A16	19:30:00	11:34:00	2016-07-13 21:40:01	2016-07-16
A NS2	21.119	2016-07-13	21:50:01	A	North slope 2	258A16	19:30:00	11:34:00	2016-07-13 21:50:01	2016-07-16
A NS2	20.619	2016-07-13	22:00:01	A	North slope 2	258A16	19:30:00	11:34:00	2016-07-13 22:00:01	2016-07-16
A NS2	20.118	2016-07-13	22:10:01	A	North slope 2	258A16	19:30:00	11:34:00	2016-07-13 22:10:01	2016-07-16
A NS2	20.118	2016-07-13	22:20:01	A	North slope 2	258A16	19:30:00	11:34:00	2016-07-13 22:20:01	2016-07-16
A NS2	20.118	2016-07-13	22:30:01	A	North slope 2	258A16	19:30:00	11:34:00	2016-07-13 22:30:01	2016-07-16
A NS2	19.618	2016-07-13	22:40:01	A	North slope 2	258A16	19:30:00	11:34:00	2016-07-13 22:40:01	2016-07-16
A NS2	19.117	2016-07-13	22:50:01	A	North slope 2	258A16	19:30:00	11:34:00	2016-07-13 22:50:01	2016-07-16
A NS2	19.117	2016-07-13	23:00:01	A	North slope 2	258A16	19:30:00	11:34:00	2016-07-13 23:00:01	2016-07-16
A NS2	19.117	2016-07-13	23:10:01	A	North slope 2	258A16	19:30:00	11:34:00	2016-07-13 23:10:01	2016-07-16
A NS2	18.617	2016-07-13	23:20:01	A	North slope 2	258A16	19:30:00	11:34:00	2016-07-13 23:20:01	2016-07-16
A NS2	18.617	2016-07-13	23:30:01	A	North slope 2	258A16	19:30:00	11:34:00	2016-07-13 23:30:01	2016-07-16
A NS2	18.617	2016-07-13	23:40:01	A	North slope 2	258A16	19:30:00	11:34:00	2016-07-13 23:40:01	2016-07-16
A NS2	18.116	2016-07-13	23:50:01	A	North slope 2	258A16	19:30:00	11:34:00	2016-07-13 23:50:01	2016-07-16
A NS2	18.116	2016-07-14	00:00:01	A	North slope 2	258A16	19:30:00	11:34:00	2016-07-14 00:00:01	2016-07-16
A NS2	18.116	2016-07-14	00:10:01	A	North slope 2	258A16	19:30:00	11:34:00	2016-07-14 00:10:01	2016-07-16
A NS2	17.615	2016-07-14	00:20:01	A	North slope 2	258A16	19:30:00	11:34:00	2016-07-14 00:20:01	2016-07-16
A NS2	17.615	2016-07-14	00:30:01	A	North slope 2	258A16	19:30:00	11:34:00	2016-07-14 00:30:01	2016-07-16
A NS2	17.615	2016-07-14	00:40:01	A	North slope 2	258A16	19:30:00	11:34:00	2016-07-14 00:40:01	2016-07-16
A NS2	17.114	2016-07-14	00:50:01	A	North slope 2	258A16	19:30:00	11:34:00	2016-07-14 00:50:01	2016-07-16
A NS2	17.114	2016-07-14	01:00:01	A	North slope 2	258A16	19:30:00	11:34:00	2016-07-14 01:00:01	2016-07-16
A NS2	17.114	2016-07-14	01:10:01	A	North slope 2	258A16	19:30:00	11:34:00	2016-07-14 01:10:01	2016-07-16
A NS2	16.613	2016-07-14	01:20:01	A	North slope 2	258A16	19:30:00	11:34:00	2016-07-14 01:20:01	2016-07-16
A NS2	17.114	2016-07-14	01:30:01	A	North slope 2	258A16	19:30:00	11:34:00	2016-07-14 01:30:01	2016-07-16
A NS2	16.613	2016-07-14	01:40:01	A	North slope 2	258A16	19:30:00	11:34:00	2016-07-14 01:40:01	2016-07-16
A NS2	16.613	2016-07-14	01:50:01	A	North slope 2	258A16	19:30:00	11:34:00	2016-07-14 01:50:01	2016-07-16
A NS2	16.613	2016-07-14	02:00:01	A	North slope 2	258A16	19:30:00	11:34:00	2016-07-14 02:00:01	2016-07-16
A NS2	16.613	2016-07-14	02:10:01	A	North slope 2	258A16	19:30:00	11:34:00	2016-07-14 02:10:01	2016-07-16
A NS2	16.112	2016-07-14	02:20:01	A	North slope 2	258A16	19:30:00	11:34:00	2016-07-14 02:20:01	2016-07-16
A NS2	16.613	2016-07-14	02:30:01	A	North slope 2	258A16	19:30:00	11:34:00	2016-07-14 02:30:01	2016-07-16
A NS2	16.613	2016-07-14	02:40:01	A	North slope 2	258A16	19:30:00	11:34:00	2016-07-14 02:40:01	2016-07-16
A NS2	16.112	2016-07-14	02:50:01	A	North slope 2	258A16	19:30:00	11:34:00	2016-07-14 02:50:01	2016-07-16
A NS2	15.611	2016-07-14	03:00:01	A	North slope 2	258A16	19:30:00	11:34:00	2016-07-14 03:00:01	2016-07-16
A NS2	15.611	2016-07-14	03:10:01	A	North slope 2	258A16	19:30:00	11:34:00	2016-07-14 03:10:01	2016-07-16
A NS2	15.611	2016-07-14	03:20:01	A	North slope 2	258A16	19:30:00	11:34:00	2016-07-14 03:20:01	2016-07-16
A NS2	15.611	2016-07-14	03:30:01	A	North slope 2	258A16	19:30:00	11:34:00	2016-07-14 03:30:01	2016-07-16
A NS2	15.11	2016-07-14	03:40:01	A	North slope 2	258A16	19:30:00	11:34:00	2016-07-14 03:40:01	2016-07-16
A NS2	15.11	2016-07-14	03:50:01	A	North slope 2	258A16	19:30:00	11:34:00	2016-07-14 03:50:01	2016-07-16
A NS2	15.11	2016-07-14	04:00:01	A	North slope 2	258A16	19:30:00	11:34:00	2016-07-14 04:00:01	2016-07-16
A NS2	15.11	2016-07-14	04:10:01	A	North slope 2	258A16	19:30:00	11:34:00	2016-07-14 04:10:01	2016-07-16
A NS2	14.609	2016-07-14	04:20:01	A	North slope 2	258A16	19:30:00	11:34:00	2016-07-14 04:20:01	2016-07-16
A NS2	14.609	2016-07-14	04:30:01	A	North slope 2	258A16	19:30:00	11:34:00	2016-07-14 04:30:01	2016-07-16
A NS2	14.609	2016-07-14	04:40:01	A	North slope 2	258A16	19:30:00	11:34:00	2016-07-14 04:40:01	2016-07-16
A NS2	14.609	2016-07-14	04:50:01	A	North slope 2	258A16	19:30:00	11:34:00	2016-07-14 04:50:01	2016-07-16
A NS2	14.609	2016-07-14	05:00:01	A	North slope 2	258A16	19:30:00	11:34:00	2016-07-14 05:00:01	2016-07-16
A NS2	14.108	2016-07-14	05:10:01	A	North slope 2	258A16	19:30:00	11:34:00	2016-07-14 05:10:01	2016-07-16
A NS2	14.108	2016-07-14	05:20:01	A	North slope 2	258A16	19:30:00	11:34:00	2016-07-14 05:20:01	2016-07-16
A NS2	14.108	2016-07-14	05:30:01	A	North slope 2	258A16	19:30:00	11:34:00	2016-07-14 05:30:01	2016-07-16
A NS2	14.609	2016-07-14	05:40:01	A	North slope 2	258A16	19:30:00	11:34:00	2016-07-14 05:40:01	2016-07-16
A NS2	15.11	2016-07-14	05:50:01	A	North slope 2	258A16	19:30:00	11:34:00	2016-07-14 05:50:01	2016-07-16
A NS2	15.611	2016-07-14	06:00:01	A	North slope 2	258A16	19:30:00	11:34:00	2016-07-14 06:00:01	2016-07-16
A NS2	16.112	2016-07-14	06:10:01	A	North slope 2	258A16	19:30:00	11:34:00	2016-07-14 06:10:01	2016-07-16
A NS2	16.112	2016-07-14	06:20:01	A	North slope 2	258A16	19:30:00	11:34:00	2016-07-14 06:20:01	2016-07-16
A NS2	16.112	2016-07-14	06:30:01	A	North slope 2	258A16	19:30:00	11:34:00	2016-07-14 06:30:01	2016-07-16
A NS2	16.613	2016-07-14	06:40:01	A	North slope 2	258A16	19:30:00	11:34:00	2016-07-14 06:40:01	2016-07-16
A NS2	16.613	2016-07-14	06:50:01	A	North slope 2	258A16	19:30:00	11:34:00	2016-07-14 06:50:01	2016-07-16
A NS2	16.613	2016-07-14	07:00:01	A	North slope 2	258A16	19:30:00	11:34:00	2016-07-14 07:00:01	2016-07-16
A NS2	17.114	2016-07-14	07:10:01	A	North slope 2	258A16	19:30:00	11:34:00	2016-07-14 07:10:01	2016-07-16
A NS2	17.615	2016-07-14	07:20:01	A	North slope 2	258A16	19:30:00	11:34:00	2016-07-14 07:20:01	2016-07-16
A NS2	18.116	2016-07-14	07:30:01	A	North slope 2	258A16	19:30:00	11:34:00	2016-07-14 07:30:01	2016-07-16
A NS2	18.617	2016-07-14	07:40:01	A	North slope 2	258A16	19:30:00	11:34:00	2016-07-14 07:40:01	2016-07-16
A NS2	18.617	2016-07-14	07:50:01	A	North slope 2	258A16	19:30:00	11:34:00	2016-07-14 07:50:01	2016-07-16
A NS2	18.617	2016-07-14	08:00:01	A	North slope 2	258A16	19:30:00	11:34:00	2016-07-14 08:00:01	2016-07-16
A NS2	19.618	2016-07-14	08:10:01	A	North slope 2	258A16	19:30:00	11:34:00	2016-07-14 08:10:01	2016-07-16
A NS2	20.619	2016-07-14	08:20:01	A	North slope 2	258A16	19:30:00	11:34:00	2016-07-14 08:20:01	2016-07-16
A NS2	21.119	2016-07-14	08:30:01	A	North slope 2	258A16	19:30:00	11:34:00	2016-07-14 08:30:01	2016-07-16
A NS2	21.119	2016-07-14	08:40:01	A	North slope 2	258A16	19:30:00	11:34:00	2016-07-14 08:40:01	2016-07-16
A NS2	21.62	2016-07-14	08:50:01	A	North slope 2	258A16	19:30:00	11:34:00	2016-07-14 08:50:01	2016-07-16
A NS2	22.621	2016-07-14	09:00:01	A	North slope 2	258A16	19:30:00	11:34:00	2016-07-14 09:00:01	2016-07-16
A NS2	24.121	2016-07-14	09:10:01	A	North slope 2	258A16	19:30:00	11:34:00	2016-07-14 09:10:01	2016-07-16
A NS2	24.621	2016-07-14	09:20:01	A	North slope 2	258A16	19:30:00	11:34:00	2016-07-14 09:20:01	2016-07-16
A NS2	25.621	2016-07-14	09:30:01	A	North slope 2	258A16	19:30:00	11:34:00	2016-07-14 09:30:01	2016-07-16
A NS2	27.621	2016-07-14	09:40:01	A	North slope 2	258A16	19:30:00	11:34:00	2016-07-14 09:40:01	2016-07-16
A NS2	29.619	2016-07-14	09:50:01	A	North slope 2	258A16	19:30:00	11:34:00	2016-07-14 09:50:01	2016-07-16
A NS2	30.119	2016-07-14	10:00:01	A	North slope 2	258A16	19:30:00	11:34:00	2016-07-14 10:00:01	2016-07-16
A NS2	30.119	2016-07-14	10:10:01	A	North slope 2	258A16	19:30:00	11:34:00	2016-07-14 10:10:01	2016-07-16
A NS2	30.618	2016-07-14	10:20:01	A	North slope 2	258A16	19:30:00	11:34:00	2016-07-14 10:20:01	2016-07-16
A NS2	31.617	2016-07-14	10:30:01	A	North slope 2	258A16	19:30:00	11:34:00	2016-07-14 10:30:01	2016-07-16
A NS2	33.115	2016-07-14	10:40:01	A	North slope 2	258A16	19:30:00	11:34:00	2016-07-14 10:40:01	2016-07-16
A NS2	35.61	2016-07-14	10:50:01	A	North slope 2	258A16	19:30:00	11:34:00	2016-07-14 10:50:01	2016-07-16
A NS2	36.109	2016-07-14	11:00:01	A	North slope 2	258A16	19:30:00	11:34:00	2016-07-14 11:00:01	2016-07-16
A NS2	36.608	2016-07-14	11:10:01	A	North slope 2	258A16	19:30:00	11:34:00	2016-07-14 11:10:01	2016-07-16
A NS2	38.602	2016-07-14	11:20:01	A	North slope 2	258A16	19:30:00	11:34:00	2016-07-14 11:20:01	2016-07-16
A NS2	42.091	2016-07-14	11:30:01	A	North slope 2	258A16	19:30:00	11:34:00	2016-07-14 11:30:01	2016-07-16
A NS2	44.084	2016-07-14	11:40:01	A	North slope 2	258A16	19:30:00	11:34:00	2016-07-14 11:40:01	2016-07-16
A NS2	45.079	2016-07-14	11:50:01	A	North slope 2	258A16	19:30:00	11:34:00	2016-07-14 11:50:01	2016-07-16
A NS2	47.071	2016-07-14	12:00:01	A	North slope 2	258A16	19:30:00	11:34:00	2016-07-14 12:00:01	2016-07-16
A NS2	48.563	2016-07-14	12:10:01	A	North slope 2	258A16	19:30:00	11:34:00	2016-07-14 12:10:01	2016-07-16
A NS2	52.542	2016-07-14	12:20:01	A	North slope 2	258A16	19:30:00	11:34:00	2016-07-14 12:20:01	2016-07-16
A NS2	55.523	2016-07-14	12:30:01	A	North slope 2	258A16	19:30:00	11:34:00	2016-07-14 12:30:01	2016-07-16
A NS2	56.517	2016-07-14	12:40:01	A	North slope 2	258A16	19:30:00	11:34:00	2016-07-14 12:40:01	2016-07-16
A NS2	57.013	2016-07-14	12:50:01	A	North slope 2	258A16	19:30:00	11:34:00	2016-07-14 12:50:01	2016-07-16
A NS2	57.013	2016-07-14	13:00:01	A	North slope 2	258A16	19:30:00	11:34:00	2016-07-14 13:00:01	2016-07-16
A NS2	57.013	2016-07-14	13:10:01	A	North slope 2	258A16	19:30:00	11:34:00	2016-07-14 13:10:01	2016-07-16
A NS2	58.007	2016-07-14	13:20:01	A	North slope 2	258A16	19:30:00	11:34:00	2016-07-14 13:20:01	2016-07-16
A NS2	58.007	2016-07-14	13:30:01	A	North slope 2	258A16	19:30:00	11:34:00	2016-07-14 13:30:01	2016-07-16
A NS2	57.51	2016-07-14	13:40:01	A	North slope 2	258A16	19:30:00	11:34:00	2016-07-14 13:40:01	2016-07-16
A NS2	56.02	2016-07-14	13:50:01	A	North slope 2	258A16	19:30:00	11:34:00	2016-07-14 13:50:01	2016-07-16
A NS2	53.536	2016-07-14	14:00:01	A	North slope 2	258A16	19:30:00	11:34:00	2016-07-14 14:00:01	2016-07-16
A NS2	51.05	2016-07-14	14:10:01	A	North slope 2	258A16	19:30:00	11:34:00	2016-07-14 14:10:01	2016-07-16
A NS2	50.553	2016-07-14	14:20:01	A	North slope 2	258A16	19:30:00	11:34:00	2016-07-14 14:20:01	2016-07-16
A NS2	49.558	2016-07-14	14:30:01	A	North slope 2	258A16	19:30:00	11:34:00	2016-07-14 14:30:01	2016-07-16
A NS2	50.553	2016-07-14	14:40:01	A	North slope 2	258A16	19:30:00	11:34:00	2016-07-14 14:40:01	2016-07-16
A NS2	50.553	2016-07-14	14:50:01	A	North slope 2	258A16	19:30:00	11:34:00	2016-07-14 14:50:01	2016-07-16
A NS2	50.056	2016-07-14	15:00:01	A	North slope 2	258A16	19:30:00	11:34:00	2016-07-14 15:00:01	2016-07-16
A NS2	51.548	2016-07-14	15:10:01	A	North slope 2	258A16	19:30:00	11:34:00	2016-07-14 15:10:01	2016-07-16
A NS2	53.039	2016-07-14	15:20:01	A	North slope 2	258A16	19:30:00	11:34:00	2016-07-14 15:20:01	2016-07-16
A NS2	53.039	2016-07-14	15:30:01	A	North slope 2	258A16	19:30:00	11:34:00	2016-07-14 15:30:01	2016-07-16
A NS2	53.536	2016-07-14	15:40:01	A	North slope 2	258A16	19:30:00	11:34:00	2016-07-14 15:40:01	2016-07-16
A NS2	52.542	2016-07-14	15:50:01	A	North slope 2	258A16	19:30:00	11:34:00	2016-07-14 15:50:01	2016-07-16
A NS2	52.542	2016-07-14	16:00:01	A	North slope 2	258A16	19:30:00	11:34:00	2016-07-14 16:00:01	2016-07-16
A NS2	52.542	2016-07-14	16:10:01	A	North slope 2	258A16	19:30:00	11:34:00	2016-07-14 16:10:01	2016-07-16
A NS2	52.045	2016-07-14	16:20:01	A	North slope 2	258A16	19:30:00	11:34:00	2016-07-14 16:20:01	2016-07-16
A NS2	52.045	2016-07-14	16:30:01	A	North slope 2	258A16	19:30:00	11:34:00	2016-07-14 16:30:01	2016-07-16
A NS2	42.589	2016-07-14	16:40:01	A	North slope 2	258A16	19:30:00	11:34:00	2016-07-14 16:40:01	2016-07-16
A NS2	47.568	2016-07-14	16:50:01	A	North slope 2	258A16	19:30:00	11:34:00	2016-07-14 16:50:01	2016-07-16
A NS2	48.066	2016-07-14	17:00:01	A	North slope 2	258A16	19:30:00	11:34:00	2016-07-14 17:00:01	2016-07-16
A NS2	47.071	2016-07-14	17:10:01	A	North slope 2	258A16	19:30:00	11:34:00	2016-07-14 17:10:01	2016-07-16
A NS2	46.075	2016-07-14	17:20:01	A	North slope 2	258A16	19:30:00	11:34:00	2016-07-14 17:20:01	2016-07-16
A NS2	43.586	2016-07-14	17:30:01	A	North slope 2	258A16	19:30:00	11:34:00	2016-07-14 17:30:01	2016-07-16
A NS2	40.596	2016-07-14	17:40:01	A	North slope 2	258A16	19:30:00	11:34:00	2016-07-14 17:40:01	2016-07-16
A NS2	40.596	2016-07-14	17:50:01	A	North slope 2	258A16	19:30:00	11:34:00	2016-07-14 17:50:01	2016-07-16
A NS2	40.596	2016-07-14	18:00:01	A	North slope 2	258A16	19:30:00	11:34:00	2016-07-14 18:00:01	2016-07-16
A NS2	38.602	2016-07-14	18:10:01	A	North slope 2	258A16	19:30:00	11:34:00	2016-07-14 18:10:01	2016-07-16
A NS2	37.605	2016-07-14	18:20:01	A	North slope 2	258A16	19:30:00	11:34:00	2016-07-14 18:20:01	2016-07-16
A NS2	36.109	2016-07-14	18:30:01	A	North slope 2	258A16	19:30:00	11:34:00	2016-07-14 18:30:01	2016-07-16
A NS2	35.61	2016-07-14	18:40:01	A	North slope 2	258A16	19:30:00	11:34:00	2016-07-14 18:40:01	2016-07-16
A NS2	35.111	2016-07-14	18:50:01	A	North slope 2	258A16	19:30:00	11:34:00	2016-07-14 18:50:01	2016-07-16
A NS2	34.113	2016-07-14	19:00:01	A	North slope 2	258A16	19:30:00	11:34:00	2016-07-14 19:00:01	2016-07-16
A NS2	33.614	2016-07-14	19:10:01	A	North slope 2	258A16	19:30:00	11:34:00	2016-07-14 19:10:01	2016-07-16
A NS2	33.614	2016-07-14	19:20:01	A	North slope 2	258A16	19:30:00	11:34:00	2016-07-14 19:20:01	2016-07-16
A NS2	32.616	2016-07-14	19:30:01	A	North slope 2	258A16	19:30:00	11:34:00	2016-07-14 19:30:01	2016-07-16
A NS2	31.118	2016-07-14	19:40:01	A	North slope 2	258A16	19:30:00	11:34:00	2016-07-14 19:40:01	2016-07-16
A NS2	30.119	2016-07-14	19:50:01	A	North slope 2	258A16	19:30:00	11:34:00	2016-07-14 19:50:01	2016-07-16
A NS2	29.619	2016-07-14	20:00:01	A	North slope 2	258A16	19:30:00	11:34:00	2016-07-14 20:00:01	2016-07-16
A NS2	29.12	2016-07-14	20:10:01	A	North slope 2	258A16	19:30:00	11:34:00	2016-07-14 20:10:01	2016-07-16
A NS2	28.12	2016-07-14	20:20:01	A	North slope 2	258A16	19:30:00	11:34:00	2016-07-14 20:20:01	2016-07-16
A NS2	27.621	2016-07-14	20:30:01	A	North slope 2	258A16	19:30:00	11:34:00	2016-07-14 20:30:01	2016-07-16
A NS2	26.621	2016-07-14	20:40:01	A	North slope 2	258A16	19:30:00	11:34:00	2016-07-14 20:40:01	2016-07-16
A NS2	25.621	2016-07-14	20:50:01	A	North slope 2	258A16	19:30:00	11:34:00	2016-07-14 20:50:01	2016-07-16
A NS2	25.121	2016-07-14	21:00:01	A	North slope 2	258A16	19:30:00	11:34:00	2016-07-14 21:00:01	2016-07-16
A NS2	24.121	2016-07-14	21:10:01	A	North slope 2	258A16	19:30:00	11:34:00	2016-07-14 21:10:01	2016-07-16
A NS2	23.621	2016-07-14	21:20:01	A	North slope 2	258A16	19:30:00	11:34:00	2016-07-14 21:20:01	2016-07-16
A NS2	23.121	2016-07-14	21:30:01	A	North slope 2	258A16	19:30:00	11:34:00	2016-07-14 21:30:01	2016-07-16
A NS2	22.12	2016-07-14	21:40:01	A	North slope 2	258A16	19:30:00	11:34:00	2016-07-14 21:40:01	2016-07-16
A NS2	22.12	2016-07-14	21:50:01	A	North slope 2	258A16	19:30:00	11:34:00	2016-07-14 21:50:01	2016-07-16
A NS2	21.62	2016-07-14	22:00:01	A	North slope 2	258A16	19:30:00	11:34:00	2016-07-14 22:00:01	2016-07-16
A NS2	21.119	2016-07-14	22:10:01	A	North slope 2	258A16	19:30:00	11:34:00	2016-07-14 22:10:01	2016-07-16
A NS2	21.119	2016-07-14	22:20:01	A	North slope 2	258A16	19:30:00	11:34:00	2016-07-14 22:20:01	2016-07-16
A NS2	20.619	2016-07-14	22:30:01	A	North slope 2	258A16	19:30:00	11:34:00	2016-07-14 22:30:01	2016-07-16
A NS2	20.619	2016-07-14	22:40:01	A	North slope 2	258A16	19:30:00	11:34:00	2016-07-14 22:40:01	2016-07-16
A NS2	20.619	2016-07-14	22:50:01	A	North slope 2	258A16	19:30:00	11:34:00	2016-07-14 22:50:01	2016-07-16
A NS2	20.118	2016-07-14	23:00:01	A	North slope 2	258A16	19:30:00	11:34:00	2016-07-14 23:00:01	2016-07-16
A NS2	20.118	2016-07-14	23:10:01	A	North slope 2	258A16	19:30:00	11:34:00	2016-07-14 23:10:01	2016-07-16
A NS2	20.118	2016-07-14	23:20:01	A	North slope 2	258A16	19:30:00	11:34:00	2016-07-14 23:20:01	2016-07-16
A NS2	20.118	2016-07-14	23:30:01	A	North slope 2	258A16	19:30:00	11:34:00	2016-07-14 23:30:01	2016-07-16
A NS2	19.618	2016-07-14	23:40:01	A	North slope 2	258A16	19:30:00	11:34:00	2016-07-14 23:40:01	2016-07-16
A NS2	19.618	2016-07-14	23:50:01	A	North slope 2	258A16	19:30:00	11:34:00	2016-07-14 23:50:01	2016-07-16
A NS2	19.117	2016-07-15	00:00:01	A	North slope 2	258A16	19:30:00	11:34:00	2016-07-15 00:00:01	2016-07-16
A NS2	19.117	2016-07-15	00:10:01	A	North slope 2	258A16	19:30:00	11:34:00	2016-07-15 00:10:01	2016-07-16
A NS2	19.117	2016-07-15	00:20:01	A	North slope 2	258A16	19:30:00	11:34:00	2016-07-15 00:20:01	2016-07-16
A NS2	19.117	2016-07-15	00:30:01	A	North slope 2	258A16	19:30:00	11:34:00	2016-07-15 00:30:01	2016-07-16
A NS2	19.117	2016-07-15	00:40:01	A	North slope 2	258A16	19:30:00	11:34:00	2016-07-15 00:40:01	2016-07-16
A NS2	19.117	2016-07-15	00:50:01	A	North slope 2	258A16	19:30:00	11:34:00	2016-07-15 00:50:01	2016-07-16
A NS2	19.117	2016-07-15	01:00:01	A	North slope 2	258A16	19:30:00	11:34:00	2016-07-15 01:00:01	2016-07-16
A NS2	18.617	2016-07-15	01:10:01	A	North slope 2	258A16	19:30:00	11:34:00	2016-07-15 01:10:01	2016-07-16
A NS2	18.617	2016-07-15	01:20:01	A	North slope 2	258A16	19:30:00	11:34:00	2016-07-15 01:20:01	2016-07-16
A NS2	18.617	2016-07-15	01:30:01	A	North slope 2	258A16	19:30:00	11:34:00	2016-07-15 01:30:01	2016-07-16
A NS2	19.117	2016-07-15	01:40:01	A	North slope 2	258A16	19:30:00	11:34:00	2016-07-15 01:40:01	2016-07-16
A NS2	19.117	2016-07-15	01:50:01	A	North slope 2	258A16	19:30:00	11:34:00	2016-07-15 01:50:01	2016-07-16
A NS2	19.117	2016-07-15	02:00:01	A	North slope 2	258A16	19:30:00	11:34:00	2016-07-15 02:00:01	2016-07-16
A NS2	19.117	2016-07-15	02:10:01	A	North slope 2	258A16	19:30:00	11:34:00	2016-07-15 02:10:01	2016-07-16
A NS2	18.617	2016-07-15	02:20:01	A	North slope 2	258A16	19:30:00	11:34:00	2016-07-15 02:20:01	2016-07-16
A NS2	18.116	2016-07-15	02:30:01	A	North slope 2	258A16	19:30:00	11:34:00	2016-07-15 02:30:01	2016-07-16
A NS2	17.615	2016-07-15	02:40:01	A	North slope 2	258A16	19:30:00	11:34:00	2016-07-15 02:40:01	2016-07-16
A NS2	17.615	2016-07-15	02:50:01	A	North slope 2	258A16	19:30:00	11:34:00	2016-07-15 02:50:01	2016-07-16
A NS2	17.615	2016-07-15	03:00:01	A	North slope 2	258A16	19:30:00	11:34:00	2016-07-15 03:00:01	2016-07-16
A NS2	17.615	2016-07-15	03:10:01	A	North slope 2	258A16	19:30:00	11:34:00	2016-07-15 03:10:01	2016-07-16
A NS2	18.116	2016-07-15	03:20:01	A	North slope 2	258A16	19:30:00	11:34:00	2016-07-15 03:20:01	2016-07-16
A NS2	18.116	2016-07-15	03:30:01	A	North slope 2	258A16	19:30:00	11:34:00	2016-07-15 03:30:01	2016-07-16
A NS2	18.116	2016-07-15	03:40:01	A	North slope 2	258A16	19:30:00	11:34:00	2016-07-15 03:40:01	2016-07-16
A NS2	16.613	2016-07-15	03:50:01	A	North slope 2	258A16	19:30:00	11:34:00	2016-07-15 03:50:01	2016-07-16
A NS2	15.11	2016-07-15	04:00:01	A	North slope 2	258A16	19:30:00	11:34:00	2016-07-15 04:00:01	2016-07-16
A NS2	14.108	2016-07-15	04:10:01	A	North slope 2	258A16	19:30:00	11:34:00	2016-07-15 04:10:01	2016-07-16
A NS2	15.611	2016-07-15	04:20:01	A	North slope 2	258A16	19:30:00	11:34:00	2016-07-15 04:20:01	2016-07-16
A NS2	16.613	2016-07-15	04:30:01	A	North slope 2	258A16	19:30:00	11:34:00	2016-07-15 04:30:01	2016-07-16
A NS2	17.114	2016-07-15	04:40:01	A	North slope 2	258A16	19:30:00	11:34:00	2016-07-15 04:40:01	2016-07-16
A NS2	17.615	2016-07-15	04:50:01	A	North slope 2	258A16	19:30:00	11:34:00	2016-07-15 04:50:01	2016-07-16
A NS2	17.615	2016-07-15	05:00:01	A	North slope 2	258A16	19:30:00	11:34:00	2016-07-15 05:00:01	2016-07-16
A NS2	17.615	2016-07-15	05:10:01	A	North slope 2	258A16	19:30:00	11:34:00	2016-07-15 05:10:01	2016-07-16
A NS2	17.615	2016-07-15	05:20:01	A	North slope 2	258A16	19:30:00	11:34:00	2016-07-15 05:20:01	2016-07-16
A NS2	0.556	2016-07-15	05:30:01	A	North slope 2	258A16	19:30:00	11:34:00	2016-07-15 05:30:01	2016-07-16
A NS2	1.059	2016-07-15	05:40:01	A	North slope 2	258A16	19:30:00	11:34:00	2016-07-15 05:40:01	2016-07-16
A NS2	1.059	2016-07-15	05:50:01	A	North slope 2	258A16	19:30:00	11:34:00	2016-07-15 05:50:01	2016-07-16
A NS2	1.562	2016-07-15	06:00:01	A	North slope 2	258A16	19:30:00	11:34:00	2016-07-15 06:00:01	2016-07-16
A NS2	1.562	2016-07-15	06:10:01	A	North slope 2	258A16	19:30:00	11:34:00	2016-07-15 06:10:01	2016-07-16
A NS2	2.567	2016-07-15	06:20:01	A	North slope 2	258A16	19:30:00	11:34:00	2016-07-15 06:20:01	2016-07-16
A NS2	7.588	2016-07-15	06:30:01	A	North slope 2	258A16	19:30:00	11:34:00	2016-07-15 06:30:01	2016-07-16
A NS2	11.601	2016-07-15	06:40:01	A	North slope 2	258A16	19:30:00	11:34:00	2016-07-15 06:40:01	2016-07-16
A NS2	12.604	2016-07-15	06:50:01	A	North slope 2	258A16	19:30:00	11:34:00	2016-07-15 06:50:01	2016-07-16
A NS2	13.106	2016-07-15	07:00:01	A	North slope 2	258A16	19:30:00	11:34:00	2016-07-15 07:00:01	2016-07-16
A NS2	13.106	2016-07-15	07:10:01	A	North slope 2	258A16	19:30:00	11:34:00	2016-07-15 07:10:01	2016-07-16
A NS2	13.607	2016-07-15	07:20:01	A	North slope 2	258A16	19:30:00	11:34:00	2016-07-15 07:20:01	2016-07-16
A NS2	14.108	2016-07-15	07:30:01	A	North slope 2	258A16	19:30:00	11:34:00	2016-07-15 07:30:01	2016-07-16
A NS2	14.108	2016-07-15	07:40:01	A	North slope 2	258A16	19:30:00	11:34:00	2016-07-15 07:40:01	2016-07-16
A NS2	14.609	2016-07-15	07:50:01	A	North slope 2	258A16	19:30:00	11:34:00	2016-07-15 07:50:01	2016-07-16
A NS2	14.609	2016-07-15	08:00:01	A	North slope 2	258A16	19:30:00	11:34:00	2016-07-15 08:00:01	2016-07-16
A NS2	14.609	2016-07-15	08:10:01	A	North slope 2	258A16	19:30:00	11:34:00	2016-07-15 08:10:01	2016-07-16
A NS2	15.11	2016-07-15	08:20:01	A	North slope 2	258A16	19:30:00	11:34:00	2016-07-15 08:20:01	2016-07-16
A NS2	15.11	2016-07-15	08:30:01	A	North slope 2	258A16	19:30:00	11:34:00	2016-07-15 08:30:01	2016-07-16
A NS2	15.11	2016-07-15	08:40:01	A	North slope 2	258A16	19:30:00	11:34:00	2016-07-15 08:40:01	2016-07-16
A NS2	15.11	2016-07-15	08:50:01	A	North slope 2	258A16	19:30:00	11:34:00	2016-07-15 08:50:01	2016-07-16
A NS2	15.11	2016-07-15	09:00:01	A	North slope 2	258A16	19:30:00	11:34:00	2016-07-15 09:00:01	2016-07-16
A NS2	15.11	2016-07-15	09:10:01	A	North slope 2	258A16	19:30:00	11:34:00	2016-07-15 09:10:01	2016-07-16
A NS2	15.11	2016-07-15	09:20:01	A	North slope 2	258A16	19:30:00	11:34:00	2016-07-15 09:20:01	2016-07-16
A NS2	15.11	2016-07-15	09:30:01	A	North slope 2	258A16	19:30:00	11:34:00	2016-07-15 09:30:01	2016-07-16
A NS2	15.611	2016-07-15	09:40:01	A	North slope 2	258A16	19:30:00	11:34:00	2016-07-15 09:40:01	2016-07-16
A NS2	15.611	2016-07-15	09:50:01	A	North slope 2	258A16	19:30:00	11:34:00	2016-07-15 09:50:01	2016-07-16
A NS2	16.112	2016-07-15	10:00:01	A	North slope 2	258A16	19:30:00	11:34:00	2016-07-15 10:00:01	2016-07-16
A NS2	17.615	2016-07-15	10:10:01	A	North slope 2	258A16	19:30:00	11:34:00	2016-07-15 10:10:01	2016-07-16
A NS2	18.116	2016-07-15	10:20:01	A	North slope 2	258A16	19:30:00	11:34:00	2016-07-15 10:20:01	2016-07-16
A NS2	17.615	2016-07-15	10:30:01	A	North slope 2	258A16	19:30:00	11:34:00	2016-07-15 10:30:01	2016-07-16
A NS2	16.613	2016-07-15	10:40:01	A	North slope 2	258A16	19:30:00	11:34:00	2016-07-15 10:40:01	2016-07-16
A NS2	16.613	2016-07-15	10:50:01	A	North slope 2	258A16	19:30:00	11:34:00	2016-07-15 10:50:01	2016-07-16
A NS2	16.613	2016-07-15	11:00:01	A	North slope 2	258A16	19:30:00	11:34:00	2016-07-15 11:00:01	2016-07-16
A NS2	17.114	2016-07-15	11:10:01	A	North slope 2	258A16	19:30:00	11:34:00	2016-07-15 11:10:01	2016-07-16
A NS2	17.114	2016-07-15	11:20:01	A	North slope 2	258A16	19:30:00	11:34:00	2016-07-15 11:20:01	2016-07-16
A NS2	17.615	2016-07-15	11:30:01	A	North slope 2	258A16	19:30:00	11:34:00	2016-07-15 11:30:01	2016-07-16
A NS2	17.615	2016-07-15	11:40:01	A	North slope 2	258A16	19:30:00	11:34:00	2016-07-15 11:40:01	2016-07-16
A NS2	18.617	2016-07-15	11:50:01	A	North slope 2	258A16	19:30:00	11:34:00	2016-07-15 11:50:01	2016-07-16
A NS2	20.118	2016-07-15	12:00:01	A	North slope 2	258A16	19:30:00	11:34:00	2016-07-15 12:00:01	2016-07-16
A NS2	20.118	2016-07-15	12:10:01	A	North slope 2	258A16	19:30:00	11:34:00	2016-07-15 12:10:01	2016-07-16
A NS2	21.62	2016-07-15	12:20:01	A	North slope 2	258A16	19:30:00	11:34:00	2016-07-15 12:20:01	2016-07-16
A NS2	22.621	2016-07-15	12:30:01	A	North slope 2	258A16	19:30:00	11:34:00	2016-07-15 12:30:01	2016-07-16
A NS2	21.119	2016-07-15	12:40:01	A	North slope 2	258A16	19:30:00	11:34:00	2016-07-15 12:40:01	2016-07-16
A NS2	25.121	2016-07-15	12:50:01	A	North slope 2	258A16	19:30:00	11:34:00	2016-07-15 12:50:01	2016-07-16
A NS2	25.621	2016-07-15	13:00:01	A	North slope 2	258A16	19:30:00	11:34:00	2016-07-15 13:00:01	2016-07-16
A NS2	26.621	2016-07-15	13:10:01	A	North slope 2	258A16	19:30:00	11:34:00	2016-07-15 13:10:01	2016-07-16
A NS2	29.12	2016-07-15	13:20:01	A	North slope 2	258A16	19:30:00	11:34:00	2016-07-15 13:20:01	2016-07-16
A NS2	27.621	2016-07-15	13:30:01	A	North slope 2	258A16	19:30:00	11:34:00	2016-07-15 13:30:01	2016-07-16
A NS2	32.116	2016-07-15	13:40:01	A	North slope 2	258A16	19:30:00	11:34:00	2016-07-15 13:40:01	2016-07-16
A NS2	27.121	2016-07-15	13:50:01	A	North slope 2	258A16	19:30:00	11:34:00	2016-07-15 13:50:01	2016-07-16
A NS2	31.617	2016-07-15	14:00:01	A	North slope 2	258A16	19:30:00	11:34:00	2016-07-15 14:00:01	2016-07-16
A NS2	31.617	2016-07-15	14:10:01	A	North slope 2	258A16	19:30:00	11:34:00	2016-07-15 14:10:01	2016-07-16
A NS2	31.118	2016-07-15	14:20:01	A	North slope 2	258A16	19:30:00	11:34:00	2016-07-15 14:20:01	2016-07-16
A NS2	31.617	2016-07-15	14:30:01	A	North slope 2	258A16	19:30:00	11:34:00	2016-07-15 14:30:01	2016-07-16
A NS2	32.616	2016-07-15	14:40:01	A	North slope 2	258A16	19:30:00	11:34:00	2016-07-15 14:40:01	2016-07-16
A NS2	32.616	2016-07-15	14:50:01	A	North slope 2	258A16	19:30:00	11:34:00	2016-07-15 14:50:01	2016-07-16
A NS2	29.619	2016-07-15	15:00:01	A	North slope 2	258A16	19:30:00	11:34:00	2016-07-15 15:00:01	2016-07-16
A NS2	28.62	2016-07-15	15:10:01	A	North slope 2	258A16	19:30:00	11:34:00	2016-07-15 15:10:01	2016-07-16
A NS2	33.614	2016-07-15	15:20:01	A	North slope 2	258A16	19:30:00	11:34:00	2016-07-15 15:20:01	2016-07-16
A NS2	34.113	2016-07-15	15:30:01	A	North slope 2	258A16	19:30:00	11:34:00	2016-07-15 15:30:01	2016-07-16
A NS2	35.111	2016-07-15	15:40:01	A	North slope 2	258A16	19:30:00	11:34:00	2016-07-15 15:40:01	2016-07-16
A NS2	33.614	2016-07-15	15:50:01	A	North slope 2	258A16	19:30:00	11:34:00	2016-07-15 15:50:01	2016-07-16
A NS2	34.113	2016-07-15	16:00:01	A	North slope 2	258A16	19:30:00	11:34:00	2016-07-15 16:00:01	2016-07-16
A NS2	35.111	2016-07-15	16:10:01	A	North slope 2	258A16	19:30:00	11:34:00	2016-07-15 16:10:01	2016-07-16
A NS2	35.61	2016-07-15	16:20:01	A	North slope 2	258A16	19:30:00	11:34:00	2016-07-15 16:20:01	2016-07-16
A NS2	37.605	2016-07-15	16:30:01	A	North slope 2	258A16	19:30:00	11:34:00	2016-07-15 16:30:01	2016-07-16
A NS2	37.605	2016-07-15	16:40:01	A	North slope 2	258A16	19:30:00	11:34:00	2016-07-15 16:40:01	2016-07-16
A NS2	39.599	2016-07-15	16:50:01	A	North slope 2	258A16	19:30:00	11:34:00	2016-07-15 16:50:01	2016-07-16
A NS2	37.605	2016-07-15	17:00:01	A	North slope 2	258A16	19:30:00	11:34:00	2016-07-15 17:00:01	2016-07-16
A NS2	35.61	2016-07-15	17:10:01	A	North slope 2	258A16	19:30:00	11:34:00	2016-07-15 17:10:01	2016-07-16
A NS2	35.61	2016-07-15	17:20:01	A	North slope 2	258A16	19:30:00	11:34:00	2016-07-15 17:20:01	2016-07-16
A NS2	36.608	2016-07-15	17:30:01	A	North slope 2	258A16	19:30:00	11:34:00	2016-07-15 17:30:01	2016-07-16
A NS2	35.111	2016-07-15	17:40:01	A	North slope 2	258A16	19:30:00	11:34:00	2016-07-15 17:40:01	2016-07-16
A NS2	36.109	2016-07-15	17:50:01	A	North slope 2	258A16	19:30:00	11:34:00	2016-07-15 17:50:01	2016-07-16
A NS2	37.106	2016-07-15	18:00:01	A	North slope 2	258A16	19:30:00	11:34:00	2016-07-15 18:00:01	2016-07-16
A NS2	35.61	2016-07-15	18:10:01	A	North slope 2	258A16	19:30:00	11:34:00	2016-07-15 18:10:01	2016-07-16
A NS2	34.113	2016-07-15	18:20:01	A	North slope 2	258A16	19:30:00	11:34:00	2016-07-15 18:20:01	2016-07-16
A NS2	33.115	2016-07-15	18:30:01	A	North slope 2	258A16	19:30:00	11:34:00	2016-07-15 18:30:01	2016-07-16
A NS2	32.616	2016-07-15	18:40:01	A	North slope 2	258A16	19:30:00	11:34:00	2016-07-15 18:40:01	2016-07-16
A NS2	32.116	2016-07-15	18:50:01	A	North slope 2	258A16	19:30:00	11:34:00	2016-07-15 18:50:01	2016-07-16
A NS2	32.116	2016-07-15	19:00:01	A	North slope 2	258A16	19:30:00	11:34:00	2016-07-15 19:00:01	2016-07-16
A NS2	32.116	2016-07-15	19:10:01	A	North slope 2	258A16	19:30:00	11:34:00	2016-07-15 19:10:01	2016-07-16
A NS2	32.116	2016-07-15	19:20:01	A	North slope 2	258A16	19:30:00	11:34:00	2016-07-15 19:20:01	2016-07-16
A NS2	30.618	2016-07-15	19:30:01	A	North slope 2	258A16	19:30:00	11:34:00	2016-07-15 19:30:01	2016-07-16
A NS2	30.119	2016-07-15	19:40:01	A	North slope 2	258A16	19:30:00	11:34:00	2016-07-15 19:40:01	2016-07-16
A NS2	29.619	2016-07-15	19:50:01	A	North slope 2	258A16	19:30:00	11:34:00	2016-07-15 19:50:01	2016-07-16
A NS2	28.62	2016-07-15	20:00:01	A	North slope 2	258A16	19:30:00	11:34:00	2016-07-15 20:00:01	2016-07-16
A NS2	28.62	2016-07-15	20:10:01	A	North slope 2	258A16	19:30:00	11:34:00	2016-07-15 20:10:01	2016-07-16
A NS2	28.12	2016-07-15	20:20:01	A	North slope 2	258A16	19:30:00	11:34:00	2016-07-15 20:20:01	2016-07-16
A NS2	27.621	2016-07-15	20:30:01	A	North slope 2	258A16	19:30:00	11:34:00	2016-07-15 20:30:01	2016-07-16
A NS2	27.621	2016-07-15	20:40:01	A	North slope 2	258A16	19:30:00	11:34:00	2016-07-15 20:40:01	2016-07-16
A NS2	27.121	2016-07-15	20:50:01	A	North slope 2	258A16	19:30:00	11:34:00	2016-07-15 20:50:01	2016-07-16
A NS2	27.121	2016-07-15	21:00:01	A	North slope 2	258A16	19:30:00	11:34:00	2016-07-15 21:00:01	2016-07-16
A NS2	27.121	2016-07-15	21:10:01	A	North slope 2	258A16	19:30:00	11:34:00	2016-07-15 21:10:01	2016-07-16
A NS2	27.121	2016-07-15	21:20:01	A	North slope 2	258A16	19:30:00	11:34:00	2016-07-15 21:20:01	2016-07-16
A NS2	26.621	2016-07-15	21:30:01	A	North slope 2	258A16	19:30:00	11:34:00	2016-07-15 21:30:01	2016-07-16
A NS2	26.621	2016-07-15	21:40:01	A	North slope 2	258A16	19:30:00	11:34:00	2016-07-15 21:40:01	2016-07-16
A NS2	26.621	2016-07-15	21:50:01	A	North slope 2	258A16	19:30:00	11:34:00	2016-07-15 21:50:01	2016-07-16
A NS2	26.121	2016-07-15	22:00:01	A	North slope 2	258A16	19:30:00	11:34:00	2016-07-15 22:00:01	2016-07-16
A NS2	26.121	2016-07-15	22:10:01	A	North slope 2	258A16	19:30:00	11:34:00	2016-07-15 22:10:01	2016-07-16
A NS2	26.121	2016-07-15	22:20:01	A	North slope 2	258A16	19:30:00	11:34:00	2016-07-15 22:20:01	2016-07-16
A NS2	26.121	2016-07-15	22:30:01	A	North slope 2	258A16	19:30:00	11:34:00	2016-07-15 22:30:01	2016-07-16
A NS2	26.121	2016-07-15	22:40:01	A	North slope 2	258A16	19:30:00	11:34:00	2016-07-15 22:40:01	2016-07-16
A NS2	26.121	2016-07-15	22:50:01	A	North slope 2	258A16	19:30:00	11:34:00	2016-07-15 22:50:01	2016-07-16
A NS2	26.121	2016-07-15	23:00:01	A	North slope 2	258A16	19:30:00	11:34:00	2016-07-15 23:00:01	2016-07-16
A NS2	26.121	2016-07-15	23:10:01	A	North slope 2	258A16	19:30:00	11:34:00	2016-07-15 23:10:01	2016-07-16
A NS2	26.121	2016-07-15	23:20:01	A	North slope 2	258A16	19:30:00	11:34:00	2016-07-15 23:20:01	2016-07-16
A NS2	25.621	2016-07-15	23:30:01	A	North slope 2	258A16	19:30:00	11:34:00	2016-07-15 23:30:01	2016-07-16
A NS2	25.621	2016-07-15	23:40:01	A	North slope 2	258A16	19:30:00	11:34:00	2016-07-15 23:40:01	2016-07-16
A NS2	25.621	2016-07-15	23:50:01	A	North slope 2	258A16	19:30:00	11:34:00	2016-07-15 23:50:01	2016-07-16
A NS2	25.621	2016-07-16	00:00:01	A	North slope 2	258A16	19:30:00	11:34:00	2016-07-16 00:00:01	2016-07-16
A NS2	25.621	2016-07-16	00:10:01	A	North slope 2	258A16	19:30:00	11:34:00	2016-07-16 00:10:01	2016-07-16
A NS2	25.621	2016-07-16	00:20:01	A	North slope 2	258A16	19:30:00	11:34:00	2016-07-16 00:20:01	2016-07-16
A NS2	25.621	2016-07-16	00:30:01	A	North slope 2	258A16	19:30:00	11:34:00	2016-07-16 00:30:01	2016-07-16
A NS2	25.621	2016-07-16	00:40:01	A	North slope 2	258A16	19:30:00	11:34:00	2016-07-16 00:40:01	2016-07-16
A NS2	25.121	2016-07-16	00:50:01	A	North slope 2	258A16	19:30:00	11:34:00	2016-07-16 00:50:01	2016-07-16
A NS2	25.121	2016-07-16	01:00:01	A	North slope 2	258A16	19:30:00	11:34:00	2016-07-16 01:00:01	2016-07-16
A NS2	25.121	2016-07-16	01:10:01	A	North slope 2	258A16	19:30:00	11:34:00	2016-07-16 01:10:01	2016-07-16
A NS2	25.121	2016-07-16	01:20:01	A	North slope 2	258A16	19:30:00	11:34:00	2016-07-16 01:20:01	2016-07-16
A NS2	25.121	2016-07-16	01:30:01	A	North slope 2	258A16	19:30:00	11:34:00	2016-07-16 01:30:01	2016-07-16
A NS2	25.121	2016-07-16	01:40:01	A	North slope 2	258A16	19:30:00	11:34:00	2016-07-16 01:40:01	2016-07-16
A NS2	25.121	2016-07-16	01:50:01	A	North slope 2	258A16	19:30:00	11:34:00	2016-07-16 01:50:01	2016-07-16
A NS2	24.621	2016-07-16	02:00:01	A	North slope 2	258A16	19:30:00	11:34:00	2016-07-16 02:00:01	2016-07-16
A NS2	24.621	2016-07-16	02:10:01	A	North slope 2	258A16	19:30:00	11:34:00	2016-07-16 02:10:01	2016-07-16
A NS2	24.621	2016-07-16	02:20:01	A	North slope 2	258A16	19:30:00	11:34:00	2016-07-16 02:20:01	2016-07-16
A NS2	24.621	2016-07-16	02:30:01	A	North slope 2	258A16	19:30:00	11:34:00	2016-07-16 02:30:01	2016-07-16
A NS2	24.621	2016-07-16	02:40:01	A	North slope 2	258A16	19:30:00	11:34:00	2016-07-16 02:40:01	2016-07-16
A NS2	24.621	2016-07-16	02:50:01	A	North slope 2	258A16	19:30:00	11:34:00	2016-07-16 02:50:01	2016-07-16
A NS2	24.621	2016-07-16	03:00:01	A	North slope 2	258A16	19:30:00	11:34:00	2016-07-16 03:00:01	2016-07-16
A NS2	24.621	2016-07-16	03:10:01	A	North slope 2	258A16	19:30:00	11:34:00	2016-07-16 03:10:01	2016-07-16
A NS2	24.621	2016-07-16	03:20:01	A	North slope 2	258A16	19:30:00	11:34:00	2016-07-16 03:20:01	2016-07-16
A NS2	24.121	2016-07-16	03:30:01	A	North slope 2	258A16	19:30:00	11:34:00	2016-07-16 03:30:01	2016-07-16
A NS2	24.121	2016-07-16	03:40:01	A	North slope 2	258A16	19:30:00	11:34:00	2016-07-16 03:40:01	2016-07-16
A NS2	24.121	2016-07-16	03:50:01	A	North slope 2	258A16	19:30:00	11:34:00	2016-07-16 03:50:01	2016-07-16
A NS2	24.121	2016-07-16	04:00:01	A	North slope 2	258A16	19:30:00	11:34:00	2016-07-16 04:00:01	2016-07-16
A NS2	24.121	2016-07-16	04:10:01	A	North slope 2	258A16	19:30:00	11:34:00	2016-07-16 04:10:01	2016-07-16
A NS2	24.121	2016-07-16	04:20:01	A	North slope 2	258A16	19:30:00	11:34:00	2016-07-16 04:20:01	2016-07-16
A NS2	24.121	2016-07-16	04:30:01	A	North slope 2	258A16	19:30:00	11:34:00	2016-07-16 04:30:01	2016-07-16
A NS2	24.121	2016-07-16	04:40:01	A	North slope 2	258A16	19:30:00	11:34:00	2016-07-16 04:40:01	2016-07-16
A NS2	24.121	2016-07-16	04:50:01	A	North slope 2	258A16	19:30:00	11:34:00	2016-07-16 04:50:01	2016-07-16
A NS2	23.621	2016-07-16	05:00:01	A	North slope 2	258A16	19:30:00	11:34:00	2016-07-16 05:00:01	2016-07-16
A NS2	23.621	2016-07-16	05:10:01	A	North slope 2	258A16	19:30:00	11:34:00	2016-07-16 05:10:01	2016-07-16
A NS2	23.621	2016-07-16	05:20:01	A	North slope 2	258A16	19:30:00	11:34:00	2016-07-16 05:20:01	2016-07-16
A NS2	23.621	2016-07-16	05:30:01	A	North slope 2	258A16	19:30:00	11:34:00	2016-07-16 05:30:01	2016-07-16
A NS2	23.621	2016-07-16	05:40:01	A	North slope 2	258A16	19:30:00	11:34:00	2016-07-16 05:40:01	2016-07-16
A NS2	23.621	2016-07-16	05:50:01	A	North slope 2	258A16	19:30:00	11:34:00	2016-07-16 05:50:01	2016-07-16
A NS2	23.621	2016-07-16	06:00:01	A	North slope 2	258A16	19:30:00	11:34:00	2016-07-16 06:00:01	2016-07-16
A NS2	23.621	2016-07-16	06:10:01	A	North slope 2	258A16	19:30:00	11:34:00	2016-07-16 06:10:01	2016-07-16
A NS2	23.621	2016-07-16	06:20:01	A	North slope 2	258A16	19:30:00	11:34:00	2016-07-16 06:20:01	2016-07-16
A NS2	23.621	2016-07-16	06:30:01	A	North slope 2	258A16	19:30:00	11:34:00	2016-07-16 06:30:01	2016-07-16
A NS2	23.621	2016-07-16	06:40:01	A	North slope 2	258A16	19:30:00	11:34:00	2016-07-16 06:40:01	2016-07-16
A NS2	23.121	2016-07-16	06:50:01	A	North slope 2	258A16	19:30:00	11:34:00	2016-07-16 06:50:01	2016-07-16
A NS2	23.121	2016-07-16	07:00:01	A	North slope 2	258A16	19:30:00	11:34:00	2016-07-16 07:00:01	2016-07-16
A NS2	23.121	2016-07-16	07:10:01	A	North slope 2	258A16	19:30:00	11:34:00	2016-07-16 07:10:01	2016-07-16
A NS2	23.121	2016-07-16	07:20:01	A	North slope 2	258A16	19:30:00	11:34:00	2016-07-16 07:20:01	2016-07-16
A NS2	23.121	2016-07-16	07:30:01	A	North slope 2	258A16	19:30:00	11:34:00	2016-07-16 07:30:01	2016-07-16
A NS2	23.121	2016-07-16	07:40:01	A	North slope 2	258A16	19:30:00	11:34:00	2016-07-16 07:40:01	2016-07-16
A NS2	23.121	2016-07-16	07:50:01	A	North slope 2	258A16	19:30:00	11:34:00	2016-07-16 07:50:01	2016-07-16
A NS2	23.121	2016-07-16	08:00:01	A	North slope 2	258A16	19:30:00	11:34:00	2016-07-16 08:00:01	2016-07-16
A NS2	23.121	2016-07-16	08:10:01	A	North slope 2	258A16	19:30:00	11:34:00	2016-07-16 08:10:01	2016-07-16
A NS2	23.621	2016-07-16	08:20:01	A	North slope 2	258A16	19:30:00	11:34:00	2016-07-16 08:20:01	2016-07-16
A NS2	23.621	2016-07-16	08:30:01	A	North slope 2	258A16	19:30:00	11:34:00	2016-07-16 08:30:01	2016-07-16
A NS2	22.621	2016-07-16	08:40:01	A	North slope 2	258A16	19:30:00	11:34:00	2016-07-16 08:40:01	2016-07-16
A NS2	19.117	2016-07-16	08:50:01	A	North slope 2	258A16	19:30:00	11:34:00	2016-07-16 08:50:01	2016-07-16
A NS2	17.114	2016-07-16	09:00:01	A	North slope 2	258A16	19:30:00	11:34:00	2016-07-16 09:00:01	2016-07-16
A NS2	17.114	2016-07-16	09:10:01	A	North slope 2	258A16	19:30:00	11:34:00	2016-07-16 09:10:01	2016-07-16
A NS2	17.114	2016-07-16	09:20:01	A	North slope 2	258A16	19:30:00	11:34:00	2016-07-16 09:20:01	2016-07-16
A NS2	21.62	2016-07-16	09:30:01	A	North slope 2	258A16	19:30:00	11:34:00	2016-07-16 09:30:01	2016-07-16
A NS2	22.12	2016-07-16	09:40:01	A	North slope 2	258A16	19:30:00	11:34:00	2016-07-16 09:40:01	2016-07-16
A NS2	21.62	2016-07-16	09:50:01	A	North slope 2	258A16	19:30:00	11:34:00	2016-07-16 09:50:01	2016-07-16
A NS2	21.62	2016-07-16	10:00:01	A	North slope 2	258A16	19:30:00	11:34:00	2016-07-16 10:00:01	2016-07-16
A NS2	21.62	2016-07-16	10:10:01	A	North slope 2	258A16	19:30:00	11:34:00	2016-07-16 10:10:01	2016-07-16
A NS2	22.12	2016-07-16	10:20:01	A	North slope 2	258A16	19:30:00	11:34:00	2016-07-16 10:20:01	2016-07-16
A NS2	23.121	2016-07-16	10:30:01	A	North slope 2	258A16	19:30:00	11:34:00	2016-07-16 10:30:01	2016-07-16
A NS2	23.621	2016-07-16	10:40:01	A	North slope 2	258A16	19:30:00	11:34:00	2016-07-16 10:40:01	2016-07-16
A NS2	24.121	2016-07-16	10:50:01	A	North slope 2	258A16	19:30:00	11:34:00	2016-07-16 10:50:01	2016-07-16
A NS2	24.621	2016-07-16	11:00:01	A	North slope 2	258A16	19:30:00	11:34:00	2016-07-16 11:00:01	2016-07-16
A NS2	25.621	2016-07-16	11:10:01	A	North slope 2	258A16	19:30:00	11:34:00	2016-07-16 11:10:01	2016-07-16
A NS2	25.621	2016-07-16	11:20:01	A	North slope 2	258A16	19:30:00	11:34:00	2016-07-16 11:20:01	2016-07-16
A NS2	25.121	2016-07-16	11:30:01	A	North slope 2	258A16	19:30:00	11:34:00	2016-07-16 11:30:01	2016-07-16
A NS2	25.121	2016-07-16	11:40:01	A	North slope 2	258A16	19:30:00	11:34:00	2016-07-16 11:40:01	2016-07-16
A NS2	25.121	2016-07-16	11:50:01	A	North slope 2	258A16	19:30:00	11:34:00	2016-07-16 11:50:01	2016-07-16
A NS2	25.621	2016-07-16	12:00:01	A	North slope 2	258A16	19:30:00	11:34:00	2016-07-16 12:00:01	2016-07-16
A NS2	26.121	2016-07-16	12:10:01	A	North slope 2	258A16	19:30:00	11:34:00	2016-07-16 12:10:01	2016-07-16
A NS2	26.621	2016-07-16	12:20:01	A	North slope 2	258A16	19:30:00	11:34:00	2016-07-16 12:20:01	2016-07-16
A NS2	27.121	2016-07-16	12:30:01	A	North slope 2	258A16	19:30:00	11:34:00	2016-07-16 12:30:01	2016-07-16
A NS2	27.621	2016-07-16	12:40:01	A	North slope 2	258A16	19:30:00	11:34:00	2016-07-16 12:40:01	2016-07-16
A NS2	28.62	2016-07-16	12:50:01	A	North slope 2	258A16	19:30:00	11:34:00	2016-07-16 12:50:01	2016-07-16
A NS2	29.12	2016-07-16	13:00:01	A	North slope 2	258A16	19:30:00	11:34:00	2016-07-16 13:00:01	2016-07-16
A NS2	29.619	2016-07-16	13:10:01	A	North slope 2	258A16	19:30:00	11:34:00	2016-07-16 13:10:01	2016-07-16
A NS2	30.119	2016-07-16	13:20:01	A	North slope 2	258A16	19:30:00	11:34:00	2016-07-16 13:20:01	2016-07-16
A NS2	30.618	2016-07-16	13:30:01	A	North slope 2	258A16	19:30:00	11:34:00	2016-07-16 13:30:01	2016-07-16
A NS2	31.118	2016-07-16	13:40:01	A	North slope 2	258A16	19:30:00	11:34:00	2016-07-16 13:40:01	2016-07-16
A NS2	31.617	2016-07-16	13:50:01	A	North slope 2	258A16	19:30:00	11:34:00	2016-07-16 13:50:01	2016-07-16
A NS2	31.617	2016-07-16	14:00:01	A	North slope 2	258A16	19:30:00	11:34:00	2016-07-16 14:00:01	2016-07-16
A NS2	32.116	2016-07-16	14:10:01	A	North slope 2	258A16	19:30:00	11:34:00	2016-07-16 14:10:01	2016-07-16
A NS2	32.616	2016-07-16	14:20:01	A	North slope 2	258A16	19:30:00	11:34:00	2016-07-16 14:20:01	2016-07-16
A NS2	33.115	2016-07-16	14:30:01	A	North slope 2	258A16	19:30:00	11:34:00	2016-07-16 14:30:01	2016-07-16
A NS2	33.115	2016-07-16	14:40:01	A	North slope 2	258A16	19:30:00	11:34:00	2016-07-16 14:40:01	2016-07-16
A NS2	33.614	2016-07-16	14:50:01	A	North slope 2	258A16	19:30:00	11:34:00	2016-07-16 14:50:01	2016-07-16
A NS2	33.614	2016-07-16	15:00:01	A	North slope 2	258A16	19:30:00	11:34:00	2016-07-16 15:00:01	2016-07-16
A NS2	34.113	2016-07-16	15:10:01	A	North slope 2	258A16	19:30:00	11:34:00	2016-07-16 15:10:01	2016-07-16
A NS2	34.612	2016-07-16	15:20:01	A	North slope 2	258A16	19:30:00	11:34:00	2016-07-16 15:20:01	2016-07-16
A NS2	35.111	2016-07-16	15:30:01	A	North slope 2	258A16	19:30:00	11:34:00	2016-07-16 15:30:01	2016-07-16
A NS2	35.111	2016-07-16	15:40:01	A	North slope 2	258A16	19:30:00	11:34:00	2016-07-16 15:40:01	2016-07-16
A NS2	33.614	2016-07-16	15:50:01	A	North slope 2	258A16	19:30:00	11:34:00	2016-07-16 15:50:01	2016-07-16
A NS2	32.116	2016-07-16	16:00:01	A	North slope 2	258A16	19:30:00	11:34:00	2016-07-16 16:00:01	2016-07-16
A NS2	31.118	2016-07-16	16:10:01	A	North slope 2	258A16	19:30:00	11:34:00	2016-07-16 16:10:01	2016-07-16
A NS2	29.619	2016-07-16	16:20:01	A	North slope 2	258A16	19:30:00	11:34:00	2016-07-16 16:20:01	2016-07-16
A NS2	28.62	2016-07-16	16:30:01	A	North slope 2	258A16	19:30:00	11:34:00	2016-07-16 16:30:01	2016-07-16
A NS2	27.121	2016-07-16	16:40:01	A	North slope 2	258A16	19:30:00	11:34:00	2016-07-16 16:40:01	2016-07-16
A NS2	24.121	2016-07-16	16:50:01	A	North slope 2	258A16	19:30:00	11:34:00	2016-07-16 16:50:01	2016-07-16
A NS2	22.621	2016-07-16	17:00:01	A	North slope 2	258A16	19:30:00	11:34:00	2016-07-16 17:00:01	2016-07-16
A NS2	21.62	2016-07-16	17:10:01	A	North slope 2	258A16	19:30:00	11:34:00	2016-07-16 17:10:01	2016-07-16
A NS2	21.62	2016-07-16	17:20:01	A	North slope 2	258A16	19:30:00	11:34:00	2016-07-16 17:20:01	2016-07-16
A NS2	22.621	2016-07-16	17:30:01	A	North slope 2	258A16	19:30:00	11:34:00	2016-07-16 17:30:01	2016-07-16
A NS2	23.121	2016-07-16	17:40:01	A	North slope 2	258A16	19:30:00	11:34:00	2016-07-16 17:40:01	2016-07-16
A NS2	23.621	2016-07-16	17:50:01	A	North slope 2	258A16	19:30:00	11:34:00	2016-07-16 17:50:01	2016-07-16
A NS2	24.121	2016-07-16	18:00:01	A	North slope 2	258A16	19:30:00	11:34:00	2016-07-16 18:00:01	2016-07-16
A NS2	24.621	2016-07-16	18:10:01	A	North slope 2	258A16	19:30:00	11:34:00	2016-07-16 18:10:01	2016-07-16
A NS2	25.121	2016-07-16	18:20:01	A	North slope 2	258A16	19:30:00	11:34:00	2016-07-16 18:20:01	2016-07-16
A NS2	25.621	2016-07-16	18:30:01	A	North slope 2	258A16	19:30:00	11:34:00	2016-07-16 18:30:01	2016-07-16
A NS2	24.621	2016-07-16	18:40:01	A	North slope 2	258A16	19:30:00	11:34:00	2016-07-16 18:40:01	2016-07-16
A NS2	23.121	2016-07-16	18:50:01	A	North slope 2	258A16	19:30:00	11:34:00	2016-07-16 18:50:01	2016-07-16
A NS2	24.621	2016-07-16	19:00:01	A	North slope 2	258A16	19:30:00	11:34:00	2016-07-16 19:00:01	2016-07-16
A NS2	25.621	2016-07-16	19:10:01	A	North slope 2	258A16	19:30:00	11:34:00	2016-07-16 19:10:01	2016-07-16
A NS2	26.121	2016-07-16	19:20:01	A	North slope 2	258A16	19:30:00	11:34:00	2016-07-16 19:20:01	2016-07-16
A NS2	24.121	2016-07-16	19:30:01	A	North slope 2	258A16	19:30:00	11:34:00	2016-07-16 19:30:01	2016-07-16
A BN3	39.632	2016-07-08	17:45:01	A	Bottom north 3	258A39	17:56:00	10:46:00	2016-07-08 17:45:01	2016-07-10
A BN3	35.646	2016-07-08	17:55:01	A	Bottom north 3	258A39	17:56:00	10:46:00	2016-07-08 17:55:01	2016-07-10
A BN3	43.116	2016-07-08	18:05:01	A	Bottom north 3	258A39	17:56:00	10:46:00	2016-07-08 18:05:01	2016-07-10
A BN3	41.624	2016-07-08	18:15:01	A	Bottom north 3	258A39	17:56:00	10:46:00	2016-07-08 18:15:01	2016-07-10
A BN3	39.134	2016-07-08	18:25:01	A	Bottom north 3	258A39	17:56:00	10:46:00	2016-07-08 18:25:01	2016-07-10
A BN3	37.639	2016-07-08	18:35:01	A	Bottom north 3	258A39	17:56:00	10:46:00	2016-07-08 18:35:01	2016-07-10
A BN3	39.134	2016-07-08	18:45:01	A	Bottom north 3	258A39	17:56:00	10:46:00	2016-07-08 18:45:01	2016-07-10
A BN3	38.138	2016-07-08	18:55:01	A	Bottom north 3	258A39	17:56:00	10:46:00	2016-07-08 18:55:01	2016-07-10
A BN3	35.646	2016-07-08	19:05:01	A	Bottom north 3	258A39	17:56:00	10:46:00	2016-07-08 19:05:01	2016-07-10
A BN3	31.655	2016-07-08	19:15:01	A	Bottom north 3	258A39	17:56:00	10:46:00	2016-07-08 19:15:01	2016-07-10
A BN3	30.157	2016-07-08	19:25:01	A	Bottom north 3	258A39	17:56:00	10:46:00	2016-07-08 19:25:01	2016-07-10
A BN3	29.658	2016-07-08	19:35:01	A	Bottom north 3	258A39	17:56:00	10:46:00	2016-07-08 19:35:01	2016-07-10
A BN3	29.158	2016-07-08	19:45:01	A	Bottom north 3	258A39	17:56:00	10:46:00	2016-07-08 19:45:01	2016-07-10
A BN3	28.659	2016-07-08	19:55:01	A	Bottom north 3	258A39	17:56:00	10:46:00	2016-07-08 19:55:01	2016-07-10
A BN3	28.159	2016-07-08	20:05:01	A	Bottom north 3	258A39	17:56:00	10:46:00	2016-07-08 20:05:01	2016-07-10
A BN3	27.66	2016-07-08	20:15:01	A	Bottom north 3	258A39	17:56:00	10:46:00	2016-07-08 20:15:01	2016-07-10
A BN3	27.66	2016-07-08	20:25:01	A	Bottom north 3	258A39	17:56:00	10:46:00	2016-07-08 20:25:01	2016-07-10
A BN3	27.16	2016-07-08	20:35:01	A	Bottom north 3	258A39	17:56:00	10:46:00	2016-07-08 20:35:01	2016-07-10
A BN3	26.66	2016-07-08	20:45:01	A	Bottom north 3	258A39	17:56:00	10:46:00	2016-07-08 20:45:01	2016-07-10
A BN3	25.66	2016-07-08	20:55:01	A	Bottom north 3	258A39	17:56:00	10:46:00	2016-07-08 20:55:01	2016-07-10
A BN3	25.16	2016-07-08	21:05:01	A	Bottom north 3	258A39	17:56:00	10:46:00	2016-07-08 21:05:01	2016-07-10
A BN3	24.66	2016-07-08	21:15:01	A	Bottom north 3	258A39	17:56:00	10:46:00	2016-07-08 21:15:01	2016-07-10
A BN3	24.16	2016-07-08	21:25:01	A	Bottom north 3	258A39	17:56:00	10:46:00	2016-07-08 21:25:01	2016-07-10
A BN3	24.16	2016-07-08	21:35:01	A	Bottom north 3	258A39	17:56:00	10:46:00	2016-07-08 21:35:01	2016-07-10
A BN3	23.66	2016-07-08	21:45:01	A	Bottom north 3	258A39	17:56:00	10:46:00	2016-07-08 21:45:01	2016-07-10
A BN3	23.66	2016-07-08	21:55:01	A	Bottom north 3	258A39	17:56:00	10:46:00	2016-07-08 21:55:01	2016-07-10
A BN3	23.16	2016-07-08	22:05:01	A	Bottom north 3	258A39	17:56:00	10:46:00	2016-07-08 22:05:01	2016-07-10
A BN3	23.16	2016-07-08	22:15:01	A	Bottom north 3	258A39	17:56:00	10:46:00	2016-07-08 22:15:01	2016-07-10
A BN3	23.16	2016-07-08	22:25:01	A	Bottom north 3	258A39	17:56:00	10:46:00	2016-07-08 22:25:01	2016-07-10
A BN3	22.659	2016-07-08	22:35:01	A	Bottom north 3	258A39	17:56:00	10:46:00	2016-07-08 22:35:01	2016-07-10
A BN3	22.659	2016-07-08	22:45:01	A	Bottom north 3	258A39	17:56:00	10:46:00	2016-07-08 22:45:01	2016-07-10
A BN3	22.659	2016-07-08	22:55:01	A	Bottom north 3	258A39	17:56:00	10:46:00	2016-07-08 22:55:01	2016-07-10
A BN3	22.159	2016-07-08	23:05:01	A	Bottom north 3	258A39	17:56:00	10:46:00	2016-07-08 23:05:01	2016-07-10
A BN3	22.159	2016-07-08	23:15:01	A	Bottom north 3	258A39	17:56:00	10:46:00	2016-07-08 23:15:01	2016-07-10
A BN3	22.159	2016-07-08	23:25:01	A	Bottom north 3	258A39	17:56:00	10:46:00	2016-07-08 23:25:01	2016-07-10
A BN3	22.159	2016-07-08	23:35:01	A	Bottom north 3	258A39	17:56:00	10:46:00	2016-07-08 23:35:01	2016-07-10
A BN3	22.159	2016-07-08	23:45:01	A	Bottom north 3	258A39	17:56:00	10:46:00	2016-07-08 23:45:01	2016-07-10
A BN3	22.159	2016-07-08	23:55:01	A	Bottom north 3	258A39	17:56:00	10:46:00	2016-07-08 23:55:01	2016-07-10
A BN3	21.659	2016-07-09	00:05:01	A	Bottom north 3	258A39	17:56:00	10:46:00	2016-07-09 00:05:01	2016-07-10
A BN3	21.659	2016-07-09	00:15:01	A	Bottom north 3	258A39	17:56:00	10:46:00	2016-07-09 00:15:01	2016-07-10
A BN3	21.659	2016-07-09	00:25:01	A	Bottom north 3	258A39	17:56:00	10:46:00	2016-07-09 00:25:01	2016-07-10
A BN3	21.659	2016-07-09	00:35:01	A	Bottom north 3	258A39	17:56:00	10:46:00	2016-07-09 00:35:01	2016-07-10
A BN3	21.659	2016-07-09	00:45:01	A	Bottom north 3	258A39	17:56:00	10:46:00	2016-07-09 00:45:01	2016-07-10
A BN3	21.659	2016-07-09	00:55:01	A	Bottom north 3	258A39	17:56:00	10:46:00	2016-07-09 00:55:01	2016-07-10
A BN3	21.659	2016-07-09	01:05:01	A	Bottom north 3	258A39	17:56:00	10:46:00	2016-07-09 01:05:01	2016-07-10
A BN3	21.659	2016-07-09	01:15:01	A	Bottom north 3	258A39	17:56:00	10:46:00	2016-07-09 01:15:01	2016-07-10
A BN3	21.158	2016-07-09	01:25:01	A	Bottom north 3	258A39	17:56:00	10:46:00	2016-07-09 01:25:01	2016-07-10
A BN3	21.158	2016-07-09	01:35:01	A	Bottom north 3	258A39	17:56:00	10:46:00	2016-07-09 01:35:01	2016-07-10
A BN3	21.158	2016-07-09	01:45:01	A	Bottom north 3	258A39	17:56:00	10:46:00	2016-07-09 01:45:01	2016-07-10
A BN3	21.158	2016-07-09	01:55:01	A	Bottom north 3	258A39	17:56:00	10:46:00	2016-07-09 01:55:01	2016-07-10
A BN3	21.158	2016-07-09	02:05:01	A	Bottom north 3	258A39	17:56:00	10:46:00	2016-07-09 02:05:01	2016-07-10
A BN3	21.158	2016-07-09	02:15:01	A	Bottom north 3	258A39	17:56:00	10:46:00	2016-07-09 02:15:01	2016-07-10
A BN3	20.657	2016-07-09	02:25:01	A	Bottom north 3	258A39	17:56:00	10:46:00	2016-07-09 02:25:01	2016-07-10
A BN3	20.657	2016-07-09	02:35:01	A	Bottom north 3	258A39	17:56:00	10:46:00	2016-07-09 02:35:01	2016-07-10
A BN3	20.657	2016-07-09	02:45:01	A	Bottom north 3	258A39	17:56:00	10:46:00	2016-07-09 02:45:01	2016-07-10
A BN3	20.657	2016-07-09	02:55:01	A	Bottom north 3	258A39	17:56:00	10:46:00	2016-07-09 02:55:01	2016-07-10
A BN3	20.157	2016-07-09	03:05:01	A	Bottom north 3	258A39	17:56:00	10:46:00	2016-07-09 03:05:01	2016-07-10
A BN3	20.157	2016-07-09	03:15:01	A	Bottom north 3	258A39	17:56:00	10:46:00	2016-07-09 03:15:01	2016-07-10
A BN3	20.157	2016-07-09	03:25:01	A	Bottom north 3	258A39	17:56:00	10:46:00	2016-07-09 03:25:01	2016-07-10
A BN3	20.157	2016-07-09	03:35:01	A	Bottom north 3	258A39	17:56:00	10:46:00	2016-07-09 03:35:01	2016-07-10
A BN3	20.157	2016-07-09	03:45:01	A	Bottom north 3	258A39	17:56:00	10:46:00	2016-07-09 03:45:01	2016-07-10
A BN3	20.157	2016-07-09	03:55:01	A	Bottom north 3	258A39	17:56:00	10:46:00	2016-07-09 03:55:01	2016-07-10
A BN3	20.157	2016-07-09	04:05:01	A	Bottom north 3	258A39	17:56:00	10:46:00	2016-07-09 04:05:01	2016-07-10
A BN3	20.157	2016-07-09	04:15:01	A	Bottom north 3	258A39	17:56:00	10:46:00	2016-07-09 04:15:01	2016-07-10
A BN3	20.157	2016-07-09	04:25:01	A	Bottom north 3	258A39	17:56:00	10:46:00	2016-07-09 04:25:01	2016-07-10
A BN3	20.157	2016-07-09	04:35:01	A	Bottom north 3	258A39	17:56:00	10:46:00	2016-07-09 04:35:01	2016-07-10
A BN3	19.656	2016-07-09	04:45:01	A	Bottom north 3	258A39	17:56:00	10:46:00	2016-07-09 04:45:01	2016-07-10
A BN3	19.656	2016-07-09	04:55:01	A	Bottom north 3	258A39	17:56:00	10:46:00	2016-07-09 04:55:01	2016-07-10
A BN3	19.155	2016-07-09	05:05:01	A	Bottom north 3	258A39	17:56:00	10:46:00	2016-07-09 05:05:01	2016-07-10
A BN3	19.155	2016-07-09	05:15:01	A	Bottom north 3	258A39	17:56:00	10:46:00	2016-07-09 05:15:01	2016-07-10
A BN3	18.654	2016-07-09	05:25:01	A	Bottom north 3	258A39	17:56:00	10:46:00	2016-07-09 05:25:01	2016-07-10
A BN3	18.654	2016-07-09	05:35:01	A	Bottom north 3	258A39	17:56:00	10:46:00	2016-07-09 05:35:01	2016-07-10
A BN3	18.654	2016-07-09	05:45:01	A	Bottom north 3	258A39	17:56:00	10:46:00	2016-07-09 05:45:01	2016-07-10
A BN3	18.654	2016-07-09	05:55:01	A	Bottom north 3	258A39	17:56:00	10:46:00	2016-07-09 05:55:01	2016-07-10
A BN3	18.654	2016-07-09	06:05:01	A	Bottom north 3	258A39	17:56:00	10:46:00	2016-07-09 06:05:01	2016-07-10
A BN3	19.155	2016-07-09	06:15:01	A	Bottom north 3	258A39	17:56:00	10:46:00	2016-07-09 06:15:01	2016-07-10
A BN3	19.656	2016-07-09	06:25:01	A	Bottom north 3	258A39	17:56:00	10:46:00	2016-07-09 06:25:01	2016-07-10
A BN3	20.157	2016-07-09	06:35:01	A	Bottom north 3	258A39	17:56:00	10:46:00	2016-07-09 06:35:01	2016-07-10
A BN3	20.157	2016-07-09	06:45:01	A	Bottom north 3	258A39	17:56:00	10:46:00	2016-07-09 06:45:01	2016-07-10
A BN3	20.157	2016-07-09	06:55:01	A	Bottom north 3	258A39	17:56:00	10:46:00	2016-07-09 06:55:01	2016-07-10
A BN3	20.157	2016-07-09	07:05:01	A	Bottom north 3	258A39	17:56:00	10:46:00	2016-07-09 07:05:01	2016-07-10
A BN3	19.656	2016-07-09	07:15:01	A	Bottom north 3	258A39	17:56:00	10:46:00	2016-07-09 07:15:01	2016-07-10
A BN3	19.656	2016-07-09	07:25:01	A	Bottom north 3	258A39	17:56:00	10:46:00	2016-07-09 07:25:01	2016-07-10
A BN3	20.157	2016-07-09	07:35:01	A	Bottom north 3	258A39	17:56:00	10:46:00	2016-07-09 07:35:01	2016-07-10
A BN3	20.657	2016-07-09	07:45:01	A	Bottom north 3	258A39	17:56:00	10:46:00	2016-07-09 07:45:01	2016-07-10
A BN3	21.158	2016-07-09	07:55:01	A	Bottom north 3	258A39	17:56:00	10:46:00	2016-07-09 07:55:01	2016-07-10
A BN3	21.659	2016-07-09	08:05:01	A	Bottom north 3	258A39	17:56:00	10:46:00	2016-07-09 08:05:01	2016-07-10
A BN3	22.659	2016-07-09	08:15:01	A	Bottom north 3	258A39	17:56:00	10:46:00	2016-07-09 08:15:01	2016-07-10
A BN3	22.659	2016-07-09	08:25:01	A	Bottom north 3	258A39	17:56:00	10:46:00	2016-07-09 08:25:01	2016-07-10
A BN3	24.16	2016-07-09	08:35:01	A	Bottom north 3	258A39	17:56:00	10:46:00	2016-07-09 08:35:01	2016-07-10
A BN3	25.66	2016-07-09	08:45:01	A	Bottom north 3	258A39	17:56:00	10:46:00	2016-07-09 08:45:01	2016-07-10
A BN3	27.16	2016-07-09	08:55:01	A	Bottom north 3	258A39	17:56:00	10:46:00	2016-07-09 08:55:01	2016-07-10
A BN3	29.158	2016-07-09	09:05:01	A	Bottom north 3	258A39	17:56:00	10:46:00	2016-07-09 09:05:01	2016-07-10
A BN3	30.157	2016-07-09	09:15:01	A	Bottom north 3	258A39	17:56:00	10:46:00	2016-07-09 09:15:01	2016-07-10
A BN3	30.657	2016-07-09	09:25:01	A	Bottom north 3	258A39	17:56:00	10:46:00	2016-07-09 09:25:01	2016-07-10
A BN3	32.653	2016-07-09	09:35:01	A	Bottom north 3	258A39	17:56:00	10:46:00	2016-07-09 09:35:01	2016-07-10
A BN3	37.141	2016-07-09	09:45:01	A	Bottom north 3	258A39	17:56:00	10:46:00	2016-07-09 09:45:01	2016-07-10
A BN3	39.632	2016-07-09	09:55:01	A	Bottom north 3	258A39	17:56:00	10:46:00	2016-07-09 09:55:01	2016-07-10
A BN3	38.138	2016-07-09	10:05:01	A	Bottom north 3	258A39	17:56:00	10:46:00	2016-07-09 10:05:01	2016-07-10
A BN3	40.628	2016-07-09	10:15:01	A	Bottom north 3	258A39	17:56:00	10:46:00	2016-07-09 10:15:01	2016-07-10
A BN3	42.121	2016-07-09	10:25:01	A	Bottom north 3	258A39	17:56:00	10:46:00	2016-07-09 10:25:01	2016-07-10
A BN3	44.111	2016-07-09	10:35:01	A	Bottom north 3	258A39	17:56:00	10:46:00	2016-07-09 10:35:01	2016-07-10
A BN3	43.116	2016-07-09	10:45:01	A	Bottom north 3	258A39	17:56:00	10:46:00	2016-07-09 10:45:01	2016-07-10
A BN3	43.614	2016-07-09	10:55:01	A	Bottom north 3	258A39	17:56:00	10:46:00	2016-07-09 10:55:01	2016-07-10
A BN3	45.603	2016-07-09	11:05:01	A	Bottom north 3	258A39	17:56:00	10:46:00	2016-07-09 11:05:01	2016-07-10
A BN3	44.609	2016-07-09	11:15:01	A	Bottom north 3	258A39	17:56:00	10:46:00	2016-07-09 11:15:01	2016-07-10
A BN3	45.603	2016-07-09	11:25:01	A	Bottom north 3	258A39	17:56:00	10:46:00	2016-07-09 11:25:01	2016-07-10
A BN3	47.591	2016-07-09	11:35:01	A	Bottom north 3	258A39	17:56:00	10:46:00	2016-07-09 11:35:01	2016-07-10
A BN3	48.088	2016-07-09	11:45:01	A	Bottom north 3	258A39	17:56:00	10:46:00	2016-07-09 11:45:01	2016-07-10
A BN3	48.585	2016-07-09	11:55:01	A	Bottom north 3	258A39	17:56:00	10:46:00	2016-07-09 11:55:01	2016-07-10
A BN3	49.578	2016-07-09	12:05:01	A	Bottom north 3	258A39	17:56:00	10:46:00	2016-07-09 12:05:01	2016-07-10
A BN3	49.578	2016-07-09	12:15:01	A	Bottom north 3	258A39	17:56:00	10:46:00	2016-07-09 12:15:01	2016-07-10
A BN3	52.061	2016-07-09	12:25:01	A	Bottom north 3	258A39	17:56:00	10:46:00	2016-07-09 12:25:01	2016-07-10
A BN3	52.061	2016-07-09	12:35:01	A	Bottom north 3	258A39	17:56:00	10:46:00	2016-07-09 12:35:01	2016-07-10
A BN3	52.557	2016-07-09	12:45:01	A	Bottom north 3	258A39	17:56:00	10:46:00	2016-07-09 12:45:01	2016-07-10
A BN3	52.061	2016-07-09	12:55:01	A	Bottom north 3	258A39	17:56:00	10:46:00	2016-07-09 12:55:01	2016-07-10
A BN3	53.053	2016-07-09	13:05:01	A	Bottom north 3	258A39	17:56:00	10:46:00	2016-07-09 13:05:01	2016-07-10
A BN3	52.557	2016-07-09	13:15:01	A	Bottom north 3	258A39	17:56:00	10:46:00	2016-07-09 13:15:01	2016-07-10
A BN3	52.557	2016-07-09	13:25:01	A	Bottom north 3	258A39	17:56:00	10:46:00	2016-07-09 13:25:01	2016-07-10
A BN3	51.564	2016-07-09	13:35:01	A	Bottom north 3	258A39	17:56:00	10:46:00	2016-07-09 13:35:01	2016-07-10
A BN3	52.557	2016-07-09	13:45:01	A	Bottom north 3	258A39	17:56:00	10:46:00	2016-07-09 13:45:01	2016-07-10
A BN3	51.564	2016-07-09	13:55:01	A	Bottom north 3	258A39	17:56:00	10:46:00	2016-07-09 13:55:01	2016-07-10
A BN3	52.061	2016-07-09	14:05:01	A	Bottom north 3	258A39	17:56:00	10:46:00	2016-07-09 14:05:01	2016-07-10
A BN3	53.053	2016-07-09	14:15:01	A	Bottom north 3	258A39	17:56:00	10:46:00	2016-07-09 14:15:01	2016-07-10
A BN3	53.053	2016-07-09	14:25:01	A	Bottom north 3	258A39	17:56:00	10:46:00	2016-07-09 14:25:01	2016-07-10
A BN3	53.053	2016-07-09	14:35:01	A	Bottom north 3	258A39	17:56:00	10:46:00	2016-07-09 14:35:01	2016-07-10
A BN3	54.045	2016-07-09	14:45:01	A	Bottom north 3	258A39	17:56:00	10:46:00	2016-07-09 14:45:01	2016-07-10
A BN3	54.045	2016-07-09	14:55:01	A	Bottom north 3	258A39	17:56:00	10:46:00	2016-07-09 14:55:01	2016-07-10
A BN3	53.549	2016-07-09	15:05:01	A	Bottom north 3	258A39	17:56:00	10:46:00	2016-07-09 15:05:01	2016-07-10
A BN3	54.541	2016-07-09	15:15:01	A	Bottom north 3	258A39	17:56:00	10:46:00	2016-07-09 15:15:01	2016-07-10
A BN3	54.541	2016-07-09	15:25:01	A	Bottom north 3	258A39	17:56:00	10:46:00	2016-07-09 15:25:01	2016-07-10
A BN3	54.541	2016-07-09	15:35:01	A	Bottom north 3	258A39	17:56:00	10:46:00	2016-07-09 15:35:01	2016-07-10
A BN3	53.053	2016-07-09	15:45:01	A	Bottom north 3	258A39	17:56:00	10:46:00	2016-07-09 15:45:01	2016-07-10
A BN3	53.549	2016-07-09	15:55:01	A	Bottom north 3	258A39	17:56:00	10:46:00	2016-07-09 15:55:01	2016-07-10
A BN3	54.045	2016-07-09	16:05:01	A	Bottom north 3	258A39	17:56:00	10:46:00	2016-07-09 16:05:01	2016-07-10
A BN3	53.053	2016-07-09	16:15:01	A	Bottom north 3	258A39	17:56:00	10:46:00	2016-07-09 16:15:01	2016-07-10
A BN3	54.045	2016-07-09	16:25:01	A	Bottom north 3	258A39	17:56:00	10:46:00	2016-07-09 16:25:01	2016-07-10
A BN3	52.061	2016-07-09	16:35:01	A	Bottom north 3	258A39	17:56:00	10:46:00	2016-07-09 16:35:01	2016-07-10
A BN3	53.053	2016-07-09	16:45:01	A	Bottom north 3	258A39	17:56:00	10:46:00	2016-07-09 16:45:01	2016-07-10
A BN3	52.061	2016-07-09	16:55:01	A	Bottom north 3	258A39	17:56:00	10:46:00	2016-07-09 16:55:01	2016-07-10
A BN3	51.068	2016-07-09	17:05:01	A	Bottom north 3	258A39	17:56:00	10:46:00	2016-07-09 17:05:01	2016-07-10
A BN3	51.068	2016-07-09	17:15:01	A	Bottom north 3	258A39	17:56:00	10:46:00	2016-07-09 17:15:01	2016-07-10
A BN3	50.571	2016-07-09	17:25:01	A	Bottom north 3	258A39	17:56:00	10:46:00	2016-07-09 17:25:01	2016-07-10
A BN3	50.075	2016-07-09	17:35:01	A	Bottom north 3	258A39	17:56:00	10:46:00	2016-07-09 17:35:01	2016-07-10
A BN3	49.578	2016-07-09	17:45:01	A	Bottom north 3	258A39	17:56:00	10:46:00	2016-07-09 17:45:01	2016-07-10
A BN3	48.585	2016-07-09	17:55:01	A	Bottom north 3	258A39	17:56:00	10:46:00	2016-07-09 17:55:01	2016-07-10
A BN3	47.094	2016-07-09	18:05:01	A	Bottom north 3	258A39	17:56:00	10:46:00	2016-07-09 18:05:01	2016-07-10
A BN3	46.1	2016-07-09	18:15:01	A	Bottom north 3	258A39	17:56:00	10:46:00	2016-07-09 18:15:01	2016-07-10
A BN3	44.609	2016-07-09	18:25:01	A	Bottom north 3	258A39	17:56:00	10:46:00	2016-07-09 18:25:01	2016-07-10
A BN3	42.121	2016-07-09	18:35:01	A	Bottom north 3	258A39	17:56:00	10:46:00	2016-07-09 18:35:01	2016-07-10
A BN3	41.126	2016-07-09	18:45:01	A	Bottom north 3	258A39	17:56:00	10:46:00	2016-07-09 18:45:01	2016-07-10
A BN3	40.13	2016-07-09	18:55:01	A	Bottom north 3	258A39	17:56:00	10:46:00	2016-07-09 18:55:01	2016-07-10
A BN3	38.636	2016-07-09	19:05:01	A	Bottom north 3	258A39	17:56:00	10:46:00	2016-07-09 19:05:01	2016-07-10
A BN3	34.648	2016-07-09	19:15:01	A	Bottom north 3	258A39	17:56:00	10:46:00	2016-07-09 19:15:01	2016-07-10
A BN3	32.154	2016-07-09	19:25:01	A	Bottom north 3	258A39	17:56:00	10:46:00	2016-07-09 19:25:01	2016-07-10
A BN3	31.655	2016-07-09	19:35:01	A	Bottom north 3	258A39	17:56:00	10:46:00	2016-07-09 19:35:01	2016-07-10
A BN3	31.655	2016-07-09	19:45:01	A	Bottom north 3	258A39	17:56:00	10:46:00	2016-07-09 19:45:01	2016-07-10
A BN3	31.156	2016-07-09	19:55:01	A	Bottom north 3	258A39	17:56:00	10:46:00	2016-07-09 19:55:01	2016-07-10
A BN3	30.657	2016-07-09	20:05:01	A	Bottom north 3	258A39	17:56:00	10:46:00	2016-07-09 20:05:01	2016-07-10
A BN3	30.657	2016-07-09	20:15:01	A	Bottom north 3	258A39	17:56:00	10:46:00	2016-07-09 20:15:01	2016-07-10
A BN3	30.157	2016-07-09	20:25:01	A	Bottom north 3	258A39	17:56:00	10:46:00	2016-07-09 20:25:01	2016-07-10
A BN3	30.157	2016-07-09	20:35:01	A	Bottom north 3	258A39	17:56:00	10:46:00	2016-07-09 20:35:01	2016-07-10
A BN3	29.658	2016-07-09	20:45:01	A	Bottom north 3	258A39	17:56:00	10:46:00	2016-07-09 20:45:01	2016-07-10
A BN3	29.158	2016-07-09	20:55:01	A	Bottom north 3	258A39	17:56:00	10:46:00	2016-07-09 20:55:01	2016-07-10
A BN3	29.158	2016-07-09	21:05:01	A	Bottom north 3	258A39	17:56:00	10:46:00	2016-07-09 21:05:01	2016-07-10
A BN3	28.659	2016-07-09	21:15:01	A	Bottom north 3	258A39	17:56:00	10:46:00	2016-07-09 21:15:01	2016-07-10
A BN3	28.159	2016-07-09	21:25:01	A	Bottom north 3	258A39	17:56:00	10:46:00	2016-07-09 21:25:01	2016-07-10
A BN3	27.66	2016-07-09	21:35:01	A	Bottom north 3	258A39	17:56:00	10:46:00	2016-07-09 21:35:01	2016-07-10
A BN3	26.66	2016-07-09	21:45:01	A	Bottom north 3	258A39	17:56:00	10:46:00	2016-07-09 21:45:01	2016-07-10
A BN3	26.66	2016-07-09	21:55:01	A	Bottom north 3	258A39	17:56:00	10:46:00	2016-07-09 21:55:01	2016-07-10
A BN3	27.16	2016-07-09	22:05:01	A	Bottom north 3	258A39	17:56:00	10:46:00	2016-07-09 22:05:01	2016-07-10
A BN3	26.66	2016-07-09	22:15:01	A	Bottom north 3	258A39	17:56:00	10:46:00	2016-07-09 22:15:01	2016-07-10
A BN3	25.66	2016-07-09	22:25:01	A	Bottom north 3	258A39	17:56:00	10:46:00	2016-07-09 22:25:01	2016-07-10
A BN3	25.16	2016-07-09	22:35:01	A	Bottom north 3	258A39	17:56:00	10:46:00	2016-07-09 22:35:01	2016-07-10
A BN3	24.66	2016-07-09	22:45:01	A	Bottom north 3	258A39	17:56:00	10:46:00	2016-07-09 22:45:01	2016-07-10
A BN3	24.66	2016-07-09	22:55:01	A	Bottom north 3	258A39	17:56:00	10:46:00	2016-07-09 22:55:01	2016-07-10
A BN3	25.16	2016-07-09	23:05:01	A	Bottom north 3	258A39	17:56:00	10:46:00	2016-07-09 23:05:01	2016-07-10
A BN3	25.66	2016-07-09	23:15:01	A	Bottom north 3	258A39	17:56:00	10:46:00	2016-07-09 23:15:01	2016-07-10
A BN3	26.16	2016-07-09	23:25:01	A	Bottom north 3	258A39	17:56:00	10:46:00	2016-07-09 23:25:01	2016-07-10
A BN3	26.16	2016-07-09	23:35:01	A	Bottom north 3	258A39	17:56:00	10:46:00	2016-07-09 23:35:01	2016-07-10
A BN3	26.16	2016-07-09	23:45:01	A	Bottom north 3	258A39	17:56:00	10:46:00	2016-07-09 23:45:01	2016-07-10
A BN3	26.16	2016-07-09	23:55:01	A	Bottom north 3	258A39	17:56:00	10:46:00	2016-07-09 23:55:01	2016-07-10
A BN3	26.16	2016-07-10	00:05:01	A	Bottom north 3	258A39	17:56:00	10:46:00	2016-07-10 00:05:01	2016-07-10
A BN3	25.66	2016-07-10	00:15:01	A	Bottom north 3	258A39	17:56:00	10:46:00	2016-07-10 00:15:01	2016-07-10
A BN3	25.66	2016-07-10	00:25:01	A	Bottom north 3	258A39	17:56:00	10:46:00	2016-07-10 00:25:01	2016-07-10
A BN3	25.16	2016-07-10	00:35:01	A	Bottom north 3	258A39	17:56:00	10:46:00	2016-07-10 00:35:01	2016-07-10
A BN3	25.16	2016-07-10	00:45:01	A	Bottom north 3	258A39	17:56:00	10:46:00	2016-07-10 00:45:01	2016-07-10
A BN3	25.16	2016-07-10	00:55:01	A	Bottom north 3	258A39	17:56:00	10:46:00	2016-07-10 00:55:01	2016-07-10
A BN3	25.16	2016-07-10	01:05:01	A	Bottom north 3	258A39	17:56:00	10:46:00	2016-07-10 01:05:01	2016-07-10
A BN3	24.66	2016-07-10	01:15:01	A	Bottom north 3	258A39	17:56:00	10:46:00	2016-07-10 01:15:01	2016-07-10
A BN3	24.66	2016-07-10	01:25:01	A	Bottom north 3	258A39	17:56:00	10:46:00	2016-07-10 01:25:01	2016-07-10
A BN3	24.66	2016-07-10	01:35:01	A	Bottom north 3	258A39	17:56:00	10:46:00	2016-07-10 01:35:01	2016-07-10
A BN3	24.66	2016-07-10	01:45:01	A	Bottom north 3	258A39	17:56:00	10:46:00	2016-07-10 01:45:01	2016-07-10
A BN3	24.66	2016-07-10	01:55:01	A	Bottom north 3	258A39	17:56:00	10:46:00	2016-07-10 01:55:01	2016-07-10
A BN3	24.16	2016-07-10	02:05:01	A	Bottom north 3	258A39	17:56:00	10:46:00	2016-07-10 02:05:01	2016-07-10
A BN3	24.16	2016-07-10	02:15:01	A	Bottom north 3	258A39	17:56:00	10:46:00	2016-07-10 02:15:01	2016-07-10
A BN3	23.66	2016-07-10	02:25:01	A	Bottom north 3	258A39	17:56:00	10:46:00	2016-07-10 02:25:01	2016-07-10
A BN3	23.66	2016-07-10	02:35:01	A	Bottom north 3	258A39	17:56:00	10:46:00	2016-07-10 02:35:01	2016-07-10
A BN3	23.66	2016-07-10	02:45:01	A	Bottom north 3	258A39	17:56:00	10:46:00	2016-07-10 02:45:01	2016-07-10
A BN3	23.16	2016-07-10	02:55:01	A	Bottom north 3	258A39	17:56:00	10:46:00	2016-07-10 02:55:01	2016-07-10
A BN3	23.66	2016-07-10	03:05:01	A	Bottom north 3	258A39	17:56:00	10:46:00	2016-07-10 03:05:01	2016-07-10
A BN3	23.66	2016-07-10	03:15:01	A	Bottom north 3	258A39	17:56:00	10:46:00	2016-07-10 03:15:01	2016-07-10
A BN3	23.66	2016-07-10	03:25:01	A	Bottom north 3	258A39	17:56:00	10:46:00	2016-07-10 03:25:01	2016-07-10
A BN3	23.66	2016-07-10	03:35:01	A	Bottom north 3	258A39	17:56:00	10:46:00	2016-07-10 03:35:01	2016-07-10
A BN3	23.66	2016-07-10	03:45:01	A	Bottom north 3	258A39	17:56:00	10:46:00	2016-07-10 03:45:01	2016-07-10
A BN3	23.66	2016-07-10	03:55:01	A	Bottom north 3	258A39	17:56:00	10:46:00	2016-07-10 03:55:01	2016-07-10
A BN3	23.66	2016-07-10	04:05:01	A	Bottom north 3	258A39	17:56:00	10:46:00	2016-07-10 04:05:01	2016-07-10
A BN3	23.16	2016-07-10	04:15:01	A	Bottom north 3	258A39	17:56:00	10:46:00	2016-07-10 04:15:01	2016-07-10
A BN3	23.16	2016-07-10	04:25:01	A	Bottom north 3	258A39	17:56:00	10:46:00	2016-07-10 04:25:01	2016-07-10
A BN3	23.16	2016-07-10	04:35:01	A	Bottom north 3	258A39	17:56:00	10:46:00	2016-07-10 04:35:01	2016-07-10
A BN3	23.16	2016-07-10	04:45:01	A	Bottom north 3	258A39	17:56:00	10:46:00	2016-07-10 04:45:01	2016-07-10
A BN3	23.16	2016-07-10	04:55:01	A	Bottom north 3	258A39	17:56:00	10:46:00	2016-07-10 04:55:01	2016-07-10
A BN3	22.659	2016-07-10	05:05:01	A	Bottom north 3	258A39	17:56:00	10:46:00	2016-07-10 05:05:01	2016-07-10
A BN3	22.659	2016-07-10	05:15:01	A	Bottom north 3	258A39	17:56:00	10:46:00	2016-07-10 05:15:01	2016-07-10
A BN3	22.659	2016-07-10	05:25:01	A	Bottom north 3	258A39	17:56:00	10:46:00	2016-07-10 05:25:01	2016-07-10
A BN3	22.659	2016-07-10	05:35:01	A	Bottom north 3	258A39	17:56:00	10:46:00	2016-07-10 05:35:01	2016-07-10
A BN3	22.159	2016-07-10	05:45:01	A	Bottom north 3	258A39	17:56:00	10:46:00	2016-07-10 05:45:01	2016-07-10
A BN3	22.159	2016-07-10	05:55:01	A	Bottom north 3	258A39	17:56:00	10:46:00	2016-07-10 05:55:01	2016-07-10
A BN3	22.159	2016-07-10	06:05:01	A	Bottom north 3	258A39	17:56:00	10:46:00	2016-07-10 06:05:01	2016-07-10
A BN3	22.159	2016-07-10	06:15:01	A	Bottom north 3	258A39	17:56:00	10:46:00	2016-07-10 06:15:01	2016-07-10
A BN3	22.659	2016-07-10	06:25:01	A	Bottom north 3	258A39	17:56:00	10:46:00	2016-07-10 06:25:01	2016-07-10
A BN3	22.659	2016-07-10	06:35:01	A	Bottom north 3	258A39	17:56:00	10:46:00	2016-07-10 06:35:01	2016-07-10
A BN3	22.659	2016-07-10	06:45:01	A	Bottom north 3	258A39	17:56:00	10:46:00	2016-07-10 06:45:01	2016-07-10
A BN3	22.659	2016-07-10	06:55:01	A	Bottom north 3	258A39	17:56:00	10:46:00	2016-07-10 06:55:01	2016-07-10
A BN3	22.659	2016-07-10	07:05:01	A	Bottom north 3	258A39	17:56:00	10:46:00	2016-07-10 07:05:01	2016-07-10
A BN3	22.659	2016-07-10	07:15:01	A	Bottom north 3	258A39	17:56:00	10:46:00	2016-07-10 07:15:01	2016-07-10
A BN3	22.659	2016-07-10	07:25:01	A	Bottom north 3	258A39	17:56:00	10:46:00	2016-07-10 07:25:01	2016-07-10
A BN3	23.16	2016-07-10	07:35:01	A	Bottom north 3	258A39	17:56:00	10:46:00	2016-07-10 07:35:01	2016-07-10
A BN3	23.66	2016-07-10	07:45:01	A	Bottom north 3	258A39	17:56:00	10:46:00	2016-07-10 07:45:01	2016-07-10
A BN3	24.16	2016-07-10	07:55:01	A	Bottom north 3	258A39	17:56:00	10:46:00	2016-07-10 07:55:01	2016-07-10
A BN3	24.16	2016-07-10	08:05:01	A	Bottom north 3	258A39	17:56:00	10:46:00	2016-07-10 08:05:01	2016-07-10
A BN3	25.66	2016-07-10	08:15:01	A	Bottom north 3	258A39	17:56:00	10:46:00	2016-07-10 08:15:01	2016-07-10
A BN3	26.16	2016-07-10	08:25:01	A	Bottom north 3	258A39	17:56:00	10:46:00	2016-07-10 08:25:01	2016-07-10
A BN3	27.66	2016-07-10	08:35:01	A	Bottom north 3	258A39	17:56:00	10:46:00	2016-07-10 08:35:01	2016-07-10
A BN3	29.158	2016-07-10	08:45:01	A	Bottom north 3	258A39	17:56:00	10:46:00	2016-07-10 08:45:01	2016-07-10
A BN3	31.655	2016-07-10	08:55:01	A	Bottom north 3	258A39	17:56:00	10:46:00	2016-07-10 08:55:01	2016-07-10
A BN3	31.156	2016-07-10	09:05:01	A	Bottom north 3	258A39	17:56:00	10:46:00	2016-07-10 09:05:01	2016-07-10
A BN3	33.651	2016-07-10	09:15:01	A	Bottom north 3	258A39	17:56:00	10:46:00	2016-07-10 09:15:01	2016-07-10
A BN3	32.653	2016-07-10	09:25:01	A	Bottom north 3	258A39	17:56:00	10:46:00	2016-07-10 09:25:01	2016-07-10
A BN3	34.15	2016-07-10	09:35:01	A	Bottom north 3	258A39	17:56:00	10:46:00	2016-07-10 09:35:01	2016-07-10
A BN3	37.141	2016-07-10	09:45:01	A	Bottom north 3	258A39	17:56:00	10:46:00	2016-07-10 09:45:01	2016-07-10
A BN3	39.632	2016-07-10	09:55:01	A	Bottom north 3	258A39	17:56:00	10:46:00	2016-07-10 09:55:01	2016-07-10
A BN3	43.116	2016-07-10	10:05:01	A	Bottom north 3	258A39	17:56:00	10:46:00	2016-07-10 10:05:01	2016-07-10
A BN3	40.628	2016-07-10	10:15:01	A	Bottom north 3	258A39	17:56:00	10:46:00	2016-07-10 10:15:01	2016-07-10
A BN3	37.141	2016-07-10	10:25:01	A	Bottom north 3	258A39	17:56:00	10:46:00	2016-07-10 10:25:01	2016-07-10
A BN3	36.144	2016-07-10	10:35:01	A	Bottom north 3	258A39	17:56:00	10:46:00	2016-07-10 10:35:01	2016-07-10
A BN3	33.651	2016-07-10	10:45:01	A	Bottom north 3	258A39	17:56:00	10:46:00	2016-07-10 10:45:01	2016-07-10
A BN3	30.657	2016-07-10	10:55:01	A	Bottom north 3	258A39	17:56:00	10:46:00	2016-07-10 10:55:01	2016-07-10
A BN3	29.158	2016-07-10	11:05:01	A	Bottom north 3	258A39	17:56:00	10:46:00	2016-07-10 11:05:01	2016-07-10
A BN3	29.158	2016-07-10	11:15:01	A	Bottom north 3	258A39	17:56:00	10:46:00	2016-07-10 11:15:01	2016-07-10
A BN3	30.657	2016-07-10	11:25:01	A	Bottom north 3	258A39	17:56:00	10:46:00	2016-07-10 11:25:01	2016-07-10
A BN3	31.156	2016-07-10	11:35:01	A	Bottom north 3	258A39	17:56:00	10:46:00	2016-07-10 11:35:01	2016-07-10
A BN3	32.154	2016-07-10	11:45:01	A	Bottom north 3	258A39	17:56:00	10:46:00	2016-07-10 11:45:01	2016-07-10
A BN3	33.152	2016-07-10	11:55:01	A	Bottom north 3	258A39	17:56:00	10:46:00	2016-07-10 11:55:01	2016-07-10
A BN3	33.651	2016-07-10	12:05:01	A	Bottom north 3	258A39	17:56:00	10:46:00	2016-07-10 12:05:01	2016-07-10
A BN3	36.643	2016-07-10	12:15:01	A	Bottom north 3	258A39	17:56:00	10:46:00	2016-07-10 12:15:01	2016-07-10
A BN3	35.646	2016-07-10	12:25:01	A	Bottom north 3	258A39	17:56:00	10:46:00	2016-07-10 12:25:01	2016-07-10
A BN3	32.653	2016-07-10	12:35:01	A	Bottom north 3	258A39	17:56:00	10:46:00	2016-07-10 12:35:01	2016-07-10
A BN3	30.657	2016-07-10	12:45:01	A	Bottom north 3	258A39	17:56:00	10:46:00	2016-07-10 12:45:01	2016-07-10
A BN3	28.159	2016-07-10	12:55:01	A	Bottom north 3	258A39	17:56:00	10:46:00	2016-07-10 12:55:01	2016-07-10
A BN3	26.66	2016-07-10	13:05:01	A	Bottom north 3	258A39	17:56:00	10:46:00	2016-07-10 13:05:01	2016-07-10
A BN3	26.66	2016-07-10	13:15:01	A	Bottom north 3	258A39	17:56:00	10:46:00	2016-07-10 13:15:01	2016-07-10
A BN3	26.66	2016-07-10	13:25:01	A	Bottom north 3	258A39	17:56:00	10:46:00	2016-07-10 13:25:01	2016-07-10
A BN3	26.16	2016-07-10	13:35:01	A	Bottom north 3	258A39	17:56:00	10:46:00	2016-07-10 13:35:01	2016-07-10
A BN3	26.16	2016-07-10	13:45:01	A	Bottom north 3	258A39	17:56:00	10:46:00	2016-07-10 13:45:01	2016-07-10
A BN3	25.16	2016-07-10	13:55:01	A	Bottom north 3	258A39	17:56:00	10:46:00	2016-07-10 13:55:01	2016-07-10
A BN3	25.16	2016-07-10	14:05:01	A	Bottom north 3	258A39	17:56:00	10:46:00	2016-07-10 14:05:01	2016-07-10
A BN3	25.16	2016-07-10	14:15:01	A	Bottom north 3	258A39	17:56:00	10:46:00	2016-07-10 14:15:01	2016-07-10
A BN3	24.66	2016-07-10	14:25:01	A	Bottom north 3	258A39	17:56:00	10:46:00	2016-07-10 14:25:01	2016-07-10
A BN3	47.591	2016-07-13	14:00:01	A	Bottom north 3	258A39	17:56:00	10:46:00	2016-07-13 14:00:01	2016-07-16
A BN3	45.603	2016-07-13	14:10:01	A	Bottom north 3	258A39	17:56:00	10:46:00	2016-07-13 14:10:01	2016-07-16
A BN3	43.116	2016-07-13	14:20:01	A	Bottom north 3	258A39	17:56:00	10:46:00	2016-07-13 14:20:01	2016-07-16
A BN3	41.624	2016-07-13	14:30:01	A	Bottom north 3	258A39	17:56:00	10:46:00	2016-07-13 14:30:01	2016-07-16
A BN3	40.13	2016-07-13	14:40:01	A	Bottom north 3	258A39	17:56:00	10:46:00	2016-07-13 14:40:01	2016-07-16
A BN3	38.636	2016-07-13	14:50:01	A	Bottom north 3	258A39	17:56:00	10:46:00	2016-07-13 14:50:01	2016-07-16
A BN3	36.144	2016-07-13	15:00:01	A	Bottom north 3	258A39	17:56:00	10:46:00	2016-07-13 15:00:01	2016-07-16
A BN3	36.144	2016-07-13	15:10:01	A	Bottom north 3	258A39	17:56:00	10:46:00	2016-07-13 15:10:01	2016-07-16
A BN3	35.147	2016-07-13	15:20:01	A	Bottom north 3	258A39	17:56:00	10:46:00	2016-07-13 15:20:01	2016-07-16
A BN3	34.648	2016-07-13	15:30:01	A	Bottom north 3	258A39	17:56:00	10:46:00	2016-07-13 15:30:01	2016-07-16
A BN3	33.152	2016-07-13	15:40:01	A	Bottom north 3	258A39	17:56:00	10:46:00	2016-07-13 15:40:01	2016-07-16
A BN3	32.154	2016-07-13	15:50:01	A	Bottom north 3	258A39	17:56:00	10:46:00	2016-07-13 15:50:01	2016-07-16
A BN3	31.655	2016-07-13	16:00:01	A	Bottom north 3	258A39	17:56:00	10:46:00	2016-07-13 16:00:01	2016-07-16
A BN3	32.653	2016-07-13	16:10:01	A	Bottom north 3	258A39	17:56:00	10:46:00	2016-07-13 16:10:01	2016-07-16
A BN3	32.653	2016-07-13	16:20:01	A	Bottom north 3	258A39	17:56:00	10:46:00	2016-07-13 16:20:01	2016-07-16
A BN3	31.655	2016-07-13	16:30:01	A	Bottom north 3	258A39	17:56:00	10:46:00	2016-07-13 16:30:01	2016-07-16
A BN3	31.655	2016-07-13	16:40:01	A	Bottom north 3	258A39	17:56:00	10:46:00	2016-07-13 16:40:01	2016-07-16
A BN3	31.655	2016-07-13	16:50:01	A	Bottom north 3	258A39	17:56:00	10:46:00	2016-07-13 16:50:01	2016-07-16
A BN3	31.655	2016-07-13	17:00:01	A	Bottom north 3	258A39	17:56:00	10:46:00	2016-07-13 17:00:01	2016-07-16
A BN3	31.655	2016-07-13	17:10:01	A	Bottom north 3	258A39	17:56:00	10:46:00	2016-07-13 17:10:01	2016-07-16
A BN3	30.657	2016-07-13	17:20:01	A	Bottom north 3	258A39	17:56:00	10:46:00	2016-07-13 17:20:01	2016-07-16
A BN3	31.156	2016-07-13	17:30:01	A	Bottom north 3	258A39	17:56:00	10:46:00	2016-07-13 17:30:01	2016-07-16
A BN3	31.156	2016-07-13	17:40:01	A	Bottom north 3	258A39	17:56:00	10:46:00	2016-07-13 17:40:01	2016-07-16
A BN3	30.157	2016-07-13	17:50:01	A	Bottom north 3	258A39	17:56:00	10:46:00	2016-07-13 17:50:01	2016-07-16
A BN3	30.657	2016-07-13	18:00:01	A	Bottom north 3	258A39	17:56:00	10:46:00	2016-07-13 18:00:01	2016-07-16
A BN3	30.157	2016-07-13	18:10:01	A	Bottom north 3	258A39	17:56:00	10:46:00	2016-07-13 18:10:01	2016-07-16
A BN3	29.658	2016-07-13	18:20:01	A	Bottom north 3	258A39	17:56:00	10:46:00	2016-07-13 18:20:01	2016-07-16
A BN3	29.658	2016-07-13	18:30:01	A	Bottom north 3	258A39	17:56:00	10:46:00	2016-07-13 18:30:01	2016-07-16
A BN3	29.158	2016-07-13	18:40:01	A	Bottom north 3	258A39	17:56:00	10:46:00	2016-07-13 18:40:01	2016-07-16
A BN3	28.159	2016-07-13	18:50:01	A	Bottom north 3	258A39	17:56:00	10:46:00	2016-07-13 18:50:01	2016-07-16
A BN3	27.66	2016-07-13	19:00:01	A	Bottom north 3	258A39	17:56:00	10:46:00	2016-07-13 19:00:01	2016-07-16
A BN3	28.159	2016-07-13	19:10:01	A	Bottom north 3	258A39	17:56:00	10:46:00	2016-07-13 19:10:01	2016-07-16
A BN3	28.159	2016-07-13	19:20:01	A	Bottom north 3	258A39	17:56:00	10:46:00	2016-07-13 19:20:01	2016-07-16
A BN3	27.66	2016-07-13	19:30:01	A	Bottom north 3	258A39	17:56:00	10:46:00	2016-07-13 19:30:01	2016-07-16
A BN3	27.66	2016-07-13	19:40:01	A	Bottom north 3	258A39	17:56:00	10:46:00	2016-07-13 19:40:01	2016-07-16
A BN3	27.16	2016-07-13	19:50:01	A	Bottom north 3	258A39	17:56:00	10:46:00	2016-07-13 19:50:01	2016-07-16
A BN3	26.16	2016-07-13	20:00:01	A	Bottom north 3	258A39	17:56:00	10:46:00	2016-07-13 20:00:01	2016-07-16
A BN3	25.16	2016-07-13	20:10:01	A	Bottom north 3	258A39	17:56:00	10:46:00	2016-07-13 20:10:01	2016-07-16
A BN3	24.66	2016-07-13	20:20:01	A	Bottom north 3	258A39	17:56:00	10:46:00	2016-07-13 20:20:01	2016-07-16
A BN3	24.16	2016-07-13	20:30:01	A	Bottom north 3	258A39	17:56:00	10:46:00	2016-07-13 20:30:01	2016-07-16
A BN3	24.16	2016-07-13	20:40:01	A	Bottom north 3	258A39	17:56:00	10:46:00	2016-07-13 20:40:01	2016-07-16
A BN3	23.16	2016-07-13	20:50:01	A	Bottom north 3	258A39	17:56:00	10:46:00	2016-07-13 20:50:01	2016-07-16
A BN3	22.659	2016-07-13	21:00:01	A	Bottom north 3	258A39	17:56:00	10:46:00	2016-07-13 21:00:01	2016-07-16
A BN3	21.659	2016-07-13	21:10:01	A	Bottom north 3	258A39	17:56:00	10:46:00	2016-07-13 21:10:01	2016-07-16
A BN3	20.657	2016-07-13	21:20:01	A	Bottom north 3	258A39	17:56:00	10:46:00	2016-07-13 21:20:01	2016-07-16
A BN3	19.656	2016-07-13	21:30:01	A	Bottom north 3	258A39	17:56:00	10:46:00	2016-07-13 21:30:01	2016-07-16
A BN3	19.656	2016-07-13	21:40:01	A	Bottom north 3	258A39	17:56:00	10:46:00	2016-07-13 21:40:01	2016-07-16
A BN3	19.155	2016-07-13	21:50:01	A	Bottom north 3	258A39	17:56:00	10:46:00	2016-07-13 21:50:01	2016-07-16
A BN3	19.155	2016-07-13	22:00:01	A	Bottom north 3	258A39	17:56:00	10:46:00	2016-07-13 22:00:01	2016-07-16
A BN3	19.656	2016-07-13	22:10:01	A	Bottom north 3	258A39	17:56:00	10:46:00	2016-07-13 22:10:01	2016-07-16
A BN3	19.155	2016-07-13	22:20:01	A	Bottom north 3	258A39	17:56:00	10:46:00	2016-07-13 22:20:01	2016-07-16
A BN3	19.155	2016-07-13	22:30:01	A	Bottom north 3	258A39	17:56:00	10:46:00	2016-07-13 22:30:01	2016-07-16
A BN3	18.654	2016-07-13	22:40:01	A	Bottom north 3	258A39	17:56:00	10:46:00	2016-07-13 22:40:01	2016-07-16
A BN3	18.654	2016-07-13	22:50:01	A	Bottom north 3	258A39	17:56:00	10:46:00	2016-07-13 22:50:01	2016-07-16
A BN3	18.654	2016-07-13	23:00:01	A	Bottom north 3	258A39	17:56:00	10:46:00	2016-07-13 23:00:01	2016-07-16
A BN3	18.654	2016-07-13	23:10:01	A	Bottom north 3	258A39	17:56:00	10:46:00	2016-07-13 23:10:01	2016-07-16
A BN3	18.654	2016-07-13	23:20:01	A	Bottom north 3	258A39	17:56:00	10:46:00	2016-07-13 23:20:01	2016-07-16
A BN3	18.654	2016-07-13	23:30:01	A	Bottom north 3	258A39	17:56:00	10:46:00	2016-07-13 23:30:01	2016-07-16
A BN3	18.153	2016-07-13	23:40:01	A	Bottom north 3	258A39	17:56:00	10:46:00	2016-07-13 23:40:01	2016-07-16
A BN3	19.155	2016-07-13	23:50:01	A	Bottom north 3	258A39	17:56:00	10:46:00	2016-07-13 23:50:01	2016-07-16
A BN3	18.153	2016-07-14	00:00:01	A	Bottom north 3	258A39	17:56:00	10:46:00	2016-07-14 00:00:01	2016-07-16
A BN3	19.155	2016-07-14	00:10:01	A	Bottom north 3	258A39	17:56:00	10:46:00	2016-07-14 00:10:01	2016-07-16
A BN3	18.654	2016-07-14	00:20:01	A	Bottom north 3	258A39	17:56:00	10:46:00	2016-07-14 00:20:01	2016-07-16
A BN3	18.153	2016-07-14	00:30:01	A	Bottom north 3	258A39	17:56:00	10:46:00	2016-07-14 00:30:01	2016-07-16
A BN3	18.153	2016-07-14	00:40:01	A	Bottom north 3	258A39	17:56:00	10:46:00	2016-07-14 00:40:01	2016-07-16
A BN3	18.153	2016-07-14	00:50:01	A	Bottom north 3	258A39	17:56:00	10:46:00	2016-07-14 00:50:01	2016-07-16
A BN3	17.652	2016-07-14	01:00:01	A	Bottom north 3	258A39	17:56:00	10:46:00	2016-07-14 01:00:01	2016-07-16
A BN3	17.652	2016-07-14	01:10:01	A	Bottom north 3	258A39	17:56:00	10:46:00	2016-07-14 01:10:01	2016-07-16
A BN3	17.151	2016-07-14	01:20:01	A	Bottom north 3	258A39	17:56:00	10:46:00	2016-07-14 01:20:01	2016-07-16
A BN3	17.151	2016-07-14	01:30:01	A	Bottom north 3	258A39	17:56:00	10:46:00	2016-07-14 01:30:01	2016-07-16
A BN3	16.65	2016-07-14	01:40:01	A	Bottom north 3	258A39	17:56:00	10:46:00	2016-07-14 01:40:01	2016-07-16
A BN3	17.151	2016-07-14	01:50:01	A	Bottom north 3	258A39	17:56:00	10:46:00	2016-07-14 01:50:01	2016-07-16
A BN3	17.151	2016-07-14	02:00:01	A	Bottom north 3	258A39	17:56:00	10:46:00	2016-07-14 02:00:01	2016-07-16
A BN3	17.151	2016-07-14	02:10:01	A	Bottom north 3	258A39	17:56:00	10:46:00	2016-07-14 02:10:01	2016-07-16
A BN3	18.153	2016-07-14	02:20:01	A	Bottom north 3	258A39	17:56:00	10:46:00	2016-07-14 02:20:01	2016-07-16
A BN3	18.654	2016-07-14	02:30:01	A	Bottom north 3	258A39	17:56:00	10:46:00	2016-07-14 02:30:01	2016-07-16
A BN3	17.652	2016-07-14	02:40:01	A	Bottom north 3	258A39	17:56:00	10:46:00	2016-07-14 02:40:01	2016-07-16
A BN3	16.65	2016-07-14	02:50:01	A	Bottom north 3	258A39	17:56:00	10:46:00	2016-07-14 02:50:01	2016-07-16
A BN3	16.65	2016-07-14	03:00:01	A	Bottom north 3	258A39	17:56:00	10:46:00	2016-07-14 03:00:01	2016-07-16
A BN3	16.65	2016-07-14	03:10:01	A	Bottom north 3	258A39	17:56:00	10:46:00	2016-07-14 03:10:01	2016-07-16
A BN3	16.149	2016-07-14	03:20:01	A	Bottom north 3	258A39	17:56:00	10:46:00	2016-07-14 03:20:01	2016-07-16
A BN3	17.151	2016-07-14	03:30:01	A	Bottom north 3	258A39	17:56:00	10:46:00	2016-07-14 03:30:01	2016-07-16
A BN3	17.652	2016-07-14	03:40:01	A	Bottom north 3	258A39	17:56:00	10:46:00	2016-07-14 03:40:01	2016-07-16
A BN3	17.652	2016-07-14	03:50:01	A	Bottom north 3	258A39	17:56:00	10:46:00	2016-07-14 03:50:01	2016-07-16
A BN3	17.652	2016-07-14	04:00:01	A	Bottom north 3	258A39	17:56:00	10:46:00	2016-07-14 04:00:01	2016-07-16
A BN3	17.652	2016-07-14	04:10:01	A	Bottom north 3	258A39	17:56:00	10:46:00	2016-07-14 04:10:01	2016-07-16
A BN3	17.652	2016-07-14	04:20:01	A	Bottom north 3	258A39	17:56:00	10:46:00	2016-07-14 04:20:01	2016-07-16
A BN3	17.652	2016-07-14	04:30:01	A	Bottom north 3	258A39	17:56:00	10:46:00	2016-07-14 04:30:01	2016-07-16
A BN3	17.652	2016-07-14	04:40:01	A	Bottom north 3	258A39	17:56:00	10:46:00	2016-07-14 04:40:01	2016-07-16
A BN3	17.151	2016-07-14	04:50:01	A	Bottom north 3	258A39	17:56:00	10:46:00	2016-07-14 04:50:01	2016-07-16
A BN3	17.151	2016-07-14	05:00:01	A	Bottom north 3	258A39	17:56:00	10:46:00	2016-07-14 05:00:01	2016-07-16
A BN3	17.151	2016-07-14	05:10:01	A	Bottom north 3	258A39	17:56:00	10:46:00	2016-07-14 05:10:01	2016-07-16
A BN3	17.151	2016-07-14	05:20:01	A	Bottom north 3	258A39	17:56:00	10:46:00	2016-07-14 05:20:01	2016-07-16
A BN3	17.151	2016-07-14	05:30:01	A	Bottom north 3	258A39	17:56:00	10:46:00	2016-07-14 05:30:01	2016-07-16
A BN3	17.151	2016-07-14	05:40:01	A	Bottom north 3	258A39	17:56:00	10:46:00	2016-07-14 05:40:01	2016-07-16
A BN3	17.151	2016-07-14	05:50:01	A	Bottom north 3	258A39	17:56:00	10:46:00	2016-07-14 05:50:01	2016-07-16
A BN3	17.151	2016-07-14	06:00:01	A	Bottom north 3	258A39	17:56:00	10:46:00	2016-07-14 06:00:01	2016-07-16
A BN3	17.151	2016-07-14	06:10:01	A	Bottom north 3	258A39	17:56:00	10:46:00	2016-07-14 06:10:01	2016-07-16
A BN3	17.151	2016-07-14	06:20:01	A	Bottom north 3	258A39	17:56:00	10:46:00	2016-07-14 06:20:01	2016-07-16
A BN3	17.652	2016-07-14	06:30:01	A	Bottom north 3	258A39	17:56:00	10:46:00	2016-07-14 06:30:01	2016-07-16
A BN3	17.652	2016-07-14	06:40:01	A	Bottom north 3	258A39	17:56:00	10:46:00	2016-07-14 06:40:01	2016-07-16
A BN3	17.652	2016-07-14	06:50:01	A	Bottom north 3	258A39	17:56:00	10:46:00	2016-07-14 06:50:01	2016-07-16
A BN3	17.652	2016-07-14	07:00:01	A	Bottom north 3	258A39	17:56:00	10:46:00	2016-07-14 07:00:01	2016-07-16
A BN3	18.153	2016-07-14	07:10:01	A	Bottom north 3	258A39	17:56:00	10:46:00	2016-07-14 07:10:01	2016-07-16
A BN3	18.153	2016-07-14	07:20:01	A	Bottom north 3	258A39	17:56:00	10:46:00	2016-07-14 07:20:01	2016-07-16
A BN3	18.654	2016-07-14	07:30:01	A	Bottom north 3	258A39	17:56:00	10:46:00	2016-07-14 07:30:01	2016-07-16
A BN3	18.654	2016-07-14	07:40:01	A	Bottom north 3	258A39	17:56:00	10:46:00	2016-07-14 07:40:01	2016-07-16
A BN3	18.654	2016-07-14	07:50:01	A	Bottom north 3	258A39	17:56:00	10:46:00	2016-07-14 07:50:01	2016-07-16
A BN3	19.155	2016-07-14	08:00:01	A	Bottom north 3	258A39	17:56:00	10:46:00	2016-07-14 08:00:01	2016-07-16
A BN3	19.155	2016-07-14	08:10:01	A	Bottom north 3	258A39	17:56:00	10:46:00	2016-07-14 08:10:01	2016-07-16
A BN3	20.157	2016-07-14	08:20:01	A	Bottom north 3	258A39	17:56:00	10:46:00	2016-07-14 08:20:01	2016-07-16
A BN3	20.157	2016-07-14	08:30:01	A	Bottom north 3	258A39	17:56:00	10:46:00	2016-07-14 08:30:01	2016-07-16
A BN3	20.157	2016-07-14	08:40:01	A	Bottom north 3	258A39	17:56:00	10:46:00	2016-07-14 08:40:01	2016-07-16
A BN3	20.157	2016-07-14	08:50:01	A	Bottom north 3	258A39	17:56:00	10:46:00	2016-07-14 08:50:01	2016-07-16
A BN3	20.657	2016-07-14	09:00:01	A	Bottom north 3	258A39	17:56:00	10:46:00	2016-07-14 09:00:01	2016-07-16
A BN3	20.657	2016-07-14	09:10:01	A	Bottom north 3	258A39	17:56:00	10:46:00	2016-07-14 09:10:01	2016-07-16
A BN3	20.657	2016-07-14	09:20:01	A	Bottom north 3	258A39	17:56:00	10:46:00	2016-07-14 09:20:01	2016-07-16
A BN3	20.657	2016-07-14	09:30:01	A	Bottom north 3	258A39	17:56:00	10:46:00	2016-07-14 09:30:01	2016-07-16
A BN3	21.659	2016-07-14	09:40:01	A	Bottom north 3	258A39	17:56:00	10:46:00	2016-07-14 09:40:01	2016-07-16
A BN3	22.159	2016-07-14	09:50:01	A	Bottom north 3	258A39	17:56:00	10:46:00	2016-07-14 09:50:01	2016-07-16
A BN3	22.659	2016-07-14	10:00:01	A	Bottom north 3	258A39	17:56:00	10:46:00	2016-07-14 10:00:01	2016-07-16
A BN3	23.16	2016-07-14	10:10:01	A	Bottom north 3	258A39	17:56:00	10:46:00	2016-07-14 10:10:01	2016-07-16
A BN3	25.16	2016-07-14	10:20:01	A	Bottom north 3	258A39	17:56:00	10:46:00	2016-07-14 10:20:01	2016-07-16
A BN3	26.16	2016-07-14	10:30:01	A	Bottom north 3	258A39	17:56:00	10:46:00	2016-07-14 10:30:01	2016-07-16
A BN3	29.658	2016-07-14	10:40:01	A	Bottom north 3	258A39	17:56:00	10:46:00	2016-07-14 10:40:01	2016-07-16
A BN3	30.657	2016-07-14	10:50:01	A	Bottom north 3	258A39	17:56:00	10:46:00	2016-07-14 10:50:01	2016-07-16
A BN3	32.653	2016-07-14	11:00:01	A	Bottom north 3	258A39	17:56:00	10:46:00	2016-07-14 11:00:01	2016-07-16
A BN3	35.646	2016-07-14	11:10:01	A	Bottom north 3	258A39	17:56:00	10:46:00	2016-07-14 11:10:01	2016-07-16
A BN3	38.138	2016-07-14	11:20:01	A	Bottom north 3	258A39	17:56:00	10:46:00	2016-07-14 11:20:01	2016-07-16
A BN3	41.126	2016-07-14	11:30:01	A	Bottom north 3	258A39	17:56:00	10:46:00	2016-07-14 11:30:01	2016-07-16
A BN3	43.116	2016-07-14	11:40:01	A	Bottom north 3	258A39	17:56:00	10:46:00	2016-07-14 11:40:01	2016-07-16
A BN3	44.111	2016-07-14	11:50:01	A	Bottom north 3	258A39	17:56:00	10:46:00	2016-07-14 11:50:01	2016-07-16
A BN3	47.094	2016-07-14	12:00:01	A	Bottom north 3	258A39	17:56:00	10:46:00	2016-07-14 12:00:01	2016-07-16
A BN3	51.068	2016-07-14	12:10:01	A	Bottom north 3	258A39	17:56:00	10:46:00	2016-07-14 12:10:01	2016-07-16
A BN3	53.053	2016-07-14	12:20:01	A	Bottom north 3	258A39	17:56:00	10:46:00	2016-07-14 12:20:01	2016-07-16
A BN3	53.549	2016-07-14	12:30:01	A	Bottom north 3	258A39	17:56:00	10:46:00	2016-07-14 12:30:01	2016-07-16
A BN3	51.068	2016-07-14	12:40:01	A	Bottom north 3	258A39	17:56:00	10:46:00	2016-07-14 12:40:01	2016-07-16
A BN3	44.609	2016-07-14	12:50:01	A	Bottom north 3	258A39	17:56:00	10:46:00	2016-07-14 12:50:01	2016-07-16
A BN3	44.111	2016-07-14	13:00:01	A	Bottom north 3	258A39	17:56:00	10:46:00	2016-07-14 13:00:01	2016-07-16
A BN3	46.1	2016-07-14	13:10:01	A	Bottom north 3	258A39	17:56:00	10:46:00	2016-07-14 13:10:01	2016-07-16
A BN3	43.614	2016-07-14	13:20:01	A	Bottom north 3	258A39	17:56:00	10:46:00	2016-07-14 13:20:01	2016-07-16
A BN3	40.13	2016-07-14	13:30:01	A	Bottom north 3	258A39	17:56:00	10:46:00	2016-07-14 13:30:01	2016-07-16
A BN3	37.639	2016-07-14	13:40:01	A	Bottom north 3	258A39	17:56:00	10:46:00	2016-07-14 13:40:01	2016-07-16
A BN3	37.141	2016-07-14	13:50:01	A	Bottom north 3	258A39	17:56:00	10:46:00	2016-07-14 13:50:01	2016-07-16
A BN3	36.643	2016-07-14	14:00:01	A	Bottom north 3	258A39	17:56:00	10:46:00	2016-07-14 14:00:01	2016-07-16
A BN3	36.144	2016-07-14	14:10:01	A	Bottom north 3	258A39	17:56:00	10:46:00	2016-07-14 14:10:01	2016-07-16
A BN3	34.648	2016-07-14	14:20:01	A	Bottom north 3	258A39	17:56:00	10:46:00	2016-07-14 14:20:01	2016-07-16
A BN3	34.15	2016-07-14	14:30:01	A	Bottom north 3	258A39	17:56:00	10:46:00	2016-07-14 14:30:01	2016-07-16
A BN3	34.15	2016-07-14	14:40:01	A	Bottom north 3	258A39	17:56:00	10:46:00	2016-07-14 14:40:01	2016-07-16
A BN3	33.651	2016-07-14	14:50:01	A	Bottom north 3	258A39	17:56:00	10:46:00	2016-07-14 14:50:01	2016-07-16
A BN3	33.651	2016-07-14	15:00:01	A	Bottom north 3	258A39	17:56:00	10:46:00	2016-07-14 15:00:01	2016-07-16
A BN3	33.152	2016-07-14	15:10:01	A	Bottom north 3	258A39	17:56:00	10:46:00	2016-07-14 15:10:01	2016-07-16
A BN3	32.154	2016-07-14	15:20:01	A	Bottom north 3	258A39	17:56:00	10:46:00	2016-07-14 15:20:01	2016-07-16
A BN3	32.154	2016-07-14	15:30:01	A	Bottom north 3	258A39	17:56:00	10:46:00	2016-07-14 15:30:01	2016-07-16
A BN3	31.655	2016-07-14	15:40:01	A	Bottom north 3	258A39	17:56:00	10:46:00	2016-07-14 15:40:01	2016-07-16
A BN3	32.154	2016-07-14	15:50:01	A	Bottom north 3	258A39	17:56:00	10:46:00	2016-07-14 15:50:01	2016-07-16
A BN3	32.154	2016-07-14	16:00:01	A	Bottom north 3	258A39	17:56:00	10:46:00	2016-07-14 16:00:01	2016-07-16
A BN3	33.651	2016-07-14	16:10:01	A	Bottom north 3	258A39	17:56:00	10:46:00	2016-07-14 16:10:01	2016-07-16
A BN3	33.651	2016-07-14	16:20:01	A	Bottom north 3	258A39	17:56:00	10:46:00	2016-07-14 16:20:01	2016-07-16
A BN3	33.152	2016-07-14	16:30:01	A	Bottom north 3	258A39	17:56:00	10:46:00	2016-07-14 16:30:01	2016-07-16
A BN3	27.66	2016-07-14	16:40:01	A	Bottom north 3	258A39	17:56:00	10:46:00	2016-07-14 16:40:01	2016-07-16
A BN3	32.653	2016-07-14	16:50:01	A	Bottom north 3	258A39	17:56:00	10:46:00	2016-07-14 16:50:01	2016-07-16
A BN3	32.653	2016-07-14	17:00:01	A	Bottom north 3	258A39	17:56:00	10:46:00	2016-07-14 17:00:01	2016-07-16
A BN3	32.653	2016-07-14	17:10:01	A	Bottom north 3	258A39	17:56:00	10:46:00	2016-07-14 17:10:01	2016-07-16
A BN3	31.655	2016-07-14	17:20:01	A	Bottom north 3	258A39	17:56:00	10:46:00	2016-07-14 17:20:01	2016-07-16
A BN3	31.655	2016-07-14	17:30:01	A	Bottom north 3	258A39	17:56:00	10:46:00	2016-07-14 17:30:01	2016-07-16
A BN3	31.156	2016-07-14	17:40:01	A	Bottom north 3	258A39	17:56:00	10:46:00	2016-07-14 17:40:01	2016-07-16
A BN3	31.655	2016-07-14	17:50:01	A	Bottom north 3	258A39	17:56:00	10:46:00	2016-07-14 17:50:01	2016-07-16
A BN3	31.156	2016-07-14	18:00:01	A	Bottom north 3	258A39	17:56:00	10:46:00	2016-07-14 18:00:01	2016-07-16
A BN3	30.157	2016-07-14	18:10:01	A	Bottom north 3	258A39	17:56:00	10:46:00	2016-07-14 18:10:01	2016-07-16
A BN3	29.158	2016-07-14	18:20:01	A	Bottom north 3	258A39	17:56:00	10:46:00	2016-07-14 18:20:01	2016-07-16
A BN3	29.658	2016-07-14	18:30:01	A	Bottom north 3	258A39	17:56:00	10:46:00	2016-07-14 18:30:01	2016-07-16
A BN3	29.658	2016-07-14	18:40:01	A	Bottom north 3	258A39	17:56:00	10:46:00	2016-07-14 18:40:01	2016-07-16
A BN3	29.658	2016-07-14	18:50:01	A	Bottom north 3	258A39	17:56:00	10:46:00	2016-07-14 18:50:01	2016-07-16
A BN3	28.659	2016-07-14	19:00:01	A	Bottom north 3	258A39	17:56:00	10:46:00	2016-07-14 19:00:01	2016-07-16
A BN3	28.659	2016-07-14	19:10:01	A	Bottom north 3	258A39	17:56:00	10:46:00	2016-07-14 19:10:01	2016-07-16
A BN3	28.159	2016-07-14	19:20:01	A	Bottom north 3	258A39	17:56:00	10:46:00	2016-07-14 19:20:01	2016-07-16
A BN3	27.66	2016-07-14	19:30:01	A	Bottom north 3	258A39	17:56:00	10:46:00	2016-07-14 19:30:01	2016-07-16
A BN3	27.16	2016-07-14	19:40:01	A	Bottom north 3	258A39	17:56:00	10:46:00	2016-07-14 19:40:01	2016-07-16
A BN3	26.16	2016-07-14	19:50:01	A	Bottom north 3	258A39	17:56:00	10:46:00	2016-07-14 19:50:01	2016-07-16
A BN3	26.16	2016-07-14	20:00:01	A	Bottom north 3	258A39	17:56:00	10:46:00	2016-07-14 20:00:01	2016-07-16
A BN3	26.16	2016-07-14	20:10:01	A	Bottom north 3	258A39	17:56:00	10:46:00	2016-07-14 20:10:01	2016-07-16
A BN3	25.16	2016-07-14	20:20:01	A	Bottom north 3	258A39	17:56:00	10:46:00	2016-07-14 20:20:01	2016-07-16
A BN3	25.16	2016-07-14	20:30:01	A	Bottom north 3	258A39	17:56:00	10:46:00	2016-07-14 20:30:01	2016-07-16
A BN3	24.16	2016-07-14	20:40:01	A	Bottom north 3	258A39	17:56:00	10:46:00	2016-07-14 20:40:01	2016-07-16
A BN3	23.16	2016-07-14	20:50:01	A	Bottom north 3	258A39	17:56:00	10:46:00	2016-07-14 20:50:01	2016-07-16
A BN3	22.659	2016-07-14	21:00:01	A	Bottom north 3	258A39	17:56:00	10:46:00	2016-07-14 21:00:01	2016-07-16
A BN3	21.659	2016-07-14	21:10:01	A	Bottom north 3	258A39	17:56:00	10:46:00	2016-07-14 21:10:01	2016-07-16
A BN3	21.659	2016-07-14	21:20:01	A	Bottom north 3	258A39	17:56:00	10:46:00	2016-07-14 21:20:01	2016-07-16
[truncated: 50,397 more rows]
